# Supplementary material for: Evaluation of the Mammalian Aquaporin Inhibitors Auphen and Z433927330 in Treating Breast Cancer
Source: Cancers (Basel). 2024 Jul 30;16(15):2714. doi: 10.3390/cancers16152714 (PMC11311482; doi:10.3390/cancers16152714)
Supplement: Supplementary file 1 [file cancers-16-02714-s001.zip]

Archive with 4 entries (4 files):
- Scheme S1.pdf
- Table S1.xlsx
- Table S2.xlsx
- Table S3.xlsx
