# Supplementary material for: Evaluation of the Mammalian Aquaporin Inhibitors Auphen and Z433927330 in Treating Breast Cancer
Source: Cancers (Basel). 2024 Jul 30;16(15):2714. doi: 10.3390/cancers16152714 (PMC11311482; doi:10.3390/cancers16152714)
Supplement: Supplementary file 1 [file cancers-16-02714-s001.zip › Table S1.xlsx]

## Sheet: Sheet1
Oligo Name	Primer	Sequence (5' to 3')
AQP1	Forward	CAACCACTGGATTTTCTGG
AQP1	Reverse	GGCATCCAGGTCATACTC
AQP3	Forward	CTGGAATAGTTTTTGGGCTG
AQP3	Reverse	TCATATCCAAGTGTCCAGAG
AQP4	Forward	CATTGGATATATTGGGTTGGG
AQP4	Reverse	TCAACATCTGGACAGAAGAC
AQP5	Forward	CTTGTCGGAATCTACTTCAC
AQP5	Reverse	CTTGTCGGAATCTACTTCAC
AQP7	Forward	CATCTTCACCTTCATTGCTG
AQP7	Reverse	ATGAAGACCAGGTAGATGATG
AQP9	Forward	GTATTGGTAGAAACAGGAGTC
AQP9	Reverse	GGACAATCAAGATGAACGTG
Aqp1	Forward	TCAAACCACTGGATTTTCTG
Aqp1	Reverse	CTCTATTTGGGCTTCATCTC
Aqp3	Forward	CTTCTTTGATCAGTTCATAGGC
Aqp3	Reverse	GGGTTGTTATAAGGGTCAAC
Aqp4	Forward	GTGTTCACTATTTTTGCCAG
Aqp4	Reverse	CAATATATCCAGTGGTTTGCC
Aqp5	Forward	ATCTTGTGGGGATCTACTTC
Aqp5	Reverse	TAGAAGTAGAGGATTGCAGC
Aqp7	Forward	CCTTGGTTCCGTGGCTCACAT
Aqp7	Reverse	CAGAGATGCCGCCTGCTACAT
Aqp9	Forward	TTTGAGGTCTTCACATTTGG
Aqp9	Reverse	TTTTCTAGATTGTTCTCGGC
Degs2	Forward	GACTTACTCCTACTATGGACC
Degs2	Reverse	TCTACAGCACATCTCTTCTC
Sgpp1	Forward	TCTACAACTCGGAATACAGC
Sgpp1	Reverse	TGACATCCAGGATAGAATGC
Sgms2	Forward	CAACGAAAAGAACTTGAAGG
Sgms2	Reverse	AATACTTTCTGCACGATGAC
Ugcg	Forward	GAGGTTGGAGGTTTTCAATG
Ugcg	Reverse	CCCACCCAATAATTAAACTGG
Cerk	Forward	CACAGATTGTGTGTGTTACTC
Cerk	Reverse	GATTAAGTCCCCGTAGAAAC
Tfam	Forward	GACCTCGTTCAGCATATAAC
Tfam	Reverse	ACAAGCTTCAATTTTCCCTG
Ucp2	Forward	ACCTTTAGAGAAGCTTGACC
Ucp2	Reverse	TTCTGATTTCCTGCTACCTC
Bax	Forward	CCTTTTTGCTACAGGGTTTC
Bax	Reverse	ATATTGCTGTCCAGTTCATC
Rpe	Forward	TAAAGACATCCGGGAGAATG
Rpe	Reverse	TATCCAAAGTTGGAAACTGG
Rpia	Forward	GATTCCCATTGAAGTCATCC
Rpia	Reverse	ACTTCACTCCATTTATGCAC
Pgls	Forward	ACACACCTGCTCTCAAAG
Pgls	Reverse	AAGGCCTGTCTCAGTTTC
Ppargc1a	Forward	TCCTCTTCAAGATCCTGTTAC
Ppargc1a	Reverse	CACATACAAGGGAGAATTGC
Pgd	Forward	GAAGGCAGTAAGAAGTCATTC
Pgd	Reverse	AATTTTTCCCAGGAACACAC
18S rRNA	Forward	GGATGTAAAGGATGGAAAATACA
18S rRNA	Reverse	TCCAGGTCTTCACGGAGCTTGTT
ACTB	Forward	TGACGTGGACATCCGCAAAG
ACTB	Reverse	CTGGAAGGTGGACAGCGAGG
HPRT	Forward	CCTAAGATGAGCGCAAGTTG
HPRT	Reverse	TACTAGGCAGATGGCCACAGG
Beta-Actin	Forward	GACCTCTATGCCAACACAGT
Beta-Actin	Reverse	AGTACTTGCGCTCAGGAGGA
