# Supplementary material for: Evaluation of the Mammalian Aquaporin Inhibitors Auphen and Z433927330 in Treating Breast Cancer
Source: Cancers (Basel). 2024 Jul 30;16(15):2714. doi: 10.3390/cancers16152714 (PMC11311482; doi:10.3390/cancers16152714)
Supplement: Supplementary file 1 [file cancers-16-02714-s001.zip › Table S2.xlsx]

## Sheet: edgeR.12
GeneSymbol	FDR	pval	log2FC	log2CPM
IL1RL1	0	0	13.5454	3.99398
MMP3	0	0	11.2023	3.14731
MMP1	0	0	10.9971	7.33564
LUCAT1	0	0	10.1299	6.09088
MMP10	0	0	9.81582	5.89566
CXCL8	0	0	9.53598	3.02743
TM4SF1	0	0	9.40781	6.28604
KCNJ8	0	0	-9.20292	4.88298
INHBA	0	0	8.80814	6.38734
HSPA6	0	0	8.66436	6.2851
HMOX1	0	0	8.58633	11.168
RAMP3	0	0	-8.48922	4.80412
HIF1A-AS3	0	0	8.10361	4.94869
SPINK1	0	0	7.95884	2.66533
PABPC4L	0	0	-7.83419	3.25695
FOSL1	0	0	7.72154	6.23893
AKR1C1	0	0	7.48315	6.63739
LOC107986951	0	0	-7.41436	4.71914
NDRG1	0	0	7.16576	10.2934
BRINP3	0	0	-7.12396	5.45639
GDF15	0	0	7.06965	10.0652
ELOVL2	0	0	-7.06754	4.83364
BMP5	0	0	-7.04278	3.72757
ATG9B	0	0	6.93818	4.53709
CLEC3A	0	0	-6.92841	3.27711
MALRD1	0	0	-6.88679	4.59115
ADM	0	0	6.79904	5.91111
CEMIP	0	0	6.79083	7.10936
AKAP12	0	0	6.69829	7.75713
PTPRH	0	0	6.6704	4.0229
AGR3	0	0	-6.66568	4.09662
MMP13	0	0	6.4792	3.43961
SFXN2	0	0	-6.46628	5.78941
SDCBP2	0	0	6.43404	4.72234
HCK	0	0	-6.43048	3.64429
GEM	0	0	6.42708	6.8702
LAMC2	0	0	6.30223	7.16877
MAFF	0	0	6.27322	5.93424
HMCN1	0	0	-6.17715	8.17962
ITGA5	0	0	6.08623	8.00609
SPNS2	0	0	6.08566	5.75263
CAPN8	0	0	6.05694	5.40619
CYP1A1	0	0	6.0326	5.07943
PLAUR	0	0	5.9935	5.61773
LDLRAD1	0	0	5.91741	2.67779
S100P	0	0	5.80027	8.12591
NOS3	0	0	5.739	3.4811
LINC01164	0	0	5.72991	3.98955
SCUBE2	0	0	-5.67503	5.56711
TOP2A	0	0	-5.62956	7.4161
CDCA7	0	0	-5.61144	3.17464
UPP1	0	0	5.60041	5.94612
ANGPTL4	0	0	5.58726	6.76154
HBEGF	0	0	5.54137	5.26103
PPFIA4	0	0	5.48915	4.82347
TRIM29	0	0	5.48506	3.52283
ANXA6	0	0	-5.41126	6.26479
GABARAPL1	0	0	5.25448	5.85428
SLC7A11	0	0	5.22894	6.32799
ISG20	0	0	5.21365	6.88021
FOSB	0	0	5.14018	5.41419
TUBA4A	0	0	5.13686	6.48059
LOXL2	0	0	5.12443	6.17933
C2CD4A	0	0	5.12105	3.27713
FAM111B	0	0	-5.10196	4.49471
WDR76	0	0	-5.09653	3.21535
IL6R	0	0	5.03363	6.23275
NECAB1	0	0	-5.02814	5.51586
PKP1	0	0	-5.02758	3.12744
KLK11	0	0	-5.00491	3.19612
MKI67	0	0	-4.99147	7.50603
ADGRF4	0	0	4.98415	4.55414
E2F8	0	0	-4.96702	3.5344
AKR1C2	0	0	4.96563	8.87183
SYTL4	0	0	-4.95919	4.26363
MIR22HG	0	0	4.94078	6.45725
KCNJ3	0	0	-4.92676	6.42529
ENO2	0	0	4.92255	8.46826
ATF3	0	0	4.92079	6.41719
FAM13A	0	0	4.91085	3.87361
SPRY4	0	0	4.88916	3.54386
GFRA1	0	0	-4.88215	9.54468
IGFBP3	0	0	4.88074	8.32634
ERRFI1	0	0	4.85554	9.26458
SPC25	0	0	-4.85366	3.98031
SHH	0	0	-4.85267	4.12921
ADAMTS19	0	0	-4.81882	5.60785
LIF	0	0	4.79874	3.70667
RND1	0	0	4.79646	4.92722
ANKRD1	0	0	4.74954	4.75785
SOX3	0	0	-4.74774	4.02439
PTAFR	0	0	4.73176	3.48014
CENPF	0	0	-4.69135	5.54653
DUSP5	0	0	4.68497	6.71085
DEPDC1	0	0	-4.64054	4.09418
OAS3	0	0	-4.63434	4.37108
OSGIN1	0	0	4.62966	8.09455
ECM1	0	0	4.62486	3.41756
BLM	0	0	-4.6074	4.11001
CDC45	0	0	-4.60561	4.54301
GAL	0	0	4.5992	5.10371
UHRF1	0	0	-4.58662	5.67763
SERPINE1	0	0	4.57848	5.65998
CENPM	0	0	-4.57071	3.73286
RASD1	0	0	4.55847	4.8668
NDC80	0	0	-4.53359	4.31059
LINC-PINT	0	0	4.53291	4.61336
UGT2B15	0	0	-4.51983	3.97443
EXO1	0	0	-4.50109	3.8241
BHLHE40	0	0	4.48086	8.72206
CLIC3	0	0	-4.47512	5.71932
ALDOC	0	0	4.46307	6.17956
E2F2	0	0	-4.4351	3.37728
KIF4A	0	0	-4.42187	5.38041
C5	0	0	-4.41582	3.92137
PCDH7	0	0	-4.41215	5.34845
PCSK2	0	0	-4.40092	3.23873
RAD51	0	0	-4.39962	3.83711
EPAS1	0	0	4.35423	7.75741
TXNRD1	0	0	4.35309	10.7734
KRT81	0	0	4.34178	4.6745
NPY1R	0	0	-4.33799	4.83231
PANX2	0	0	4.33517	5.85468
DSCAM	0	0	-4.32727	6.82731
EPHA2	0	0	4.25934	7.44014
KIF23	0	0	-4.25015	5.85287
ELL2	0	0	4.24259	7.17916
MIR210HG	0	0	4.2347	4.21438
MAF	0	0	4.23166	5.26572
KIF15	0	0	-4.22223	4.09791
BUB1B	0	0	-4.22183	4.68486
PBK	0	0	-4.21262	4.72743
CIT	0	0	-4.20103	5.26854
ALDH4A1	0	0	-4.19713	5.90365
ESCO2	0	0	-4.18351	4.12326
FHL2	0	0	4.17924	3.82322
ERO1A	0	0	4.1792	9.18433
DTL	0	0	-4.17047	4.00239
DHRS3	0	0	4.16877	5.34782
HELLS	0	0	-4.1588	4.55942
CEACAM5	0	0	4.15469	4.51371
PCDH10	0	0	-4.14711	8.48286
ESR1	0	0	-4.14066	7.46487
NIBAN1	0	0	4.08261	4.51781
TP53INP2	0	0	4.07213	7.09416
DUSP6	0	0	4.06997	3.92203
SPC24	0	0	-4.0452	4.30808
DDIT3	0	0	4.04439	5.55999
SKA3	0	0	-4.03278	4.71875
TMEM45B	0	0	4.02761	4.92308
CDK1	0	0	-4.02598	5.74576
NR4A1	0	0	4.02225	7.00591
CDCA3	0	0	-4.01037	4.28815
HK2	0	0	4.00701	9.14029
CCNA2	0	0	-4.00387	5.42283
VEGFA	0	0	3.99766	8.00788
CHDH	0	0	-3.99572	3.54698
LMNB1	0	0	-3.9888	6.87331
STC1	0	0	3.98592	8.81243
FBXO32	0	0	3.98081	5.24903
MAP1B	0	0	3.97729	6.62238
AQP3	0	0	3.9578	6.69677
KIF20A	0	0	-3.95713	6.08049
HR	0	0	-3.9522	5.14374
TCF19	0	0	-3.94801	5.43755
GADD45A	0	0	3.94377	5.73516
KIF18B	0	0	-3.9294	4.03707
RORA	0	0	3.86129	4.62757
MIR34AHG	0	0	3.84783	3.77181
OXCT1	0	0	-3.84098	3.74125
NCAPG	0	0	-3.8223	4.49075
PFKFB4	0	0	3.81998	6.02619
PRLR	0	0	-3.80943	5.63361
LINC02593	0	0	-3.79993	5.99393
ESPL1	0	0	-3.79295	5.71471
CHAC1	0	0	3.78638	3.64114
PLK3	0	0	3.78244	4.04996
GINS2	0	0	-3.7757	5.90245
CENPU	0	0	-3.7666	3.8618
PLIN2	0	0	3.76042	5.55286
PTGR1	0	0	3.7542	8.49526
ZNF367	0	0	-3.74915	4.78817
ELAPOR1	0	0	-3.73571	7.26056
CLSPN	0	0	-3.72649	4.40327
SNAI1	0	0	3.70457	3.61797
SLC7A2	0	0	-3.69642	8.2654
DLGAP5	0	0	-3.69562	5.27864
FOXM1	0	0	-3.69494	5.81718
KNL1	0	0	-3.69439	5.15584
IFITM3	0	0	-3.68571	5.8943
SLC24A3	0	0	-3.68521	5.06988
GPAT3	0	0	3.67576	5.33905
LAMB3	0	0	3.64727	4.77047
PPP1R15A	0	0	3.63715	7.75912
NEURL1B	0	0	-3.63286	5.09036
CENPA	0	0	-3.63246	3.84334
KIAA0319	0	0	3.62707	4.35957
ITGA2	0	0	3.62563	7.64345
PCLAF	0	0	-3.61941	3.81598
BRCA1	0	0	-3.61336	4.92037
NUF2	0	0	-3.59903	3.81128
FTH1P2	0	0	3.59194	5.1931
LCP1	0	0	3.58617	6.19558
SELENBP1	0	0	-3.57401	6.43527
CCDC74A	0	0	-3.57222	4.16948
ASPM	0	0	-3.57162	5.84982
IQGAP3	0	0	-3.57129	5.71999
DSCC1	0	0	-3.56833	4.22816
MIR193BHG	0	0	3.55746	5.51772
RELT	0	0	3.53894	5.28098
DLL4	0	0	3.53701	3.68697
MAFK	0	0	3.53035	8.02774
AK4	0	0	3.52385	6.72858
ANLN	0	0	-3.5059	6.53307
BIRC5	0	0	-3.49533	6.20537
KIF11	0	0	-3.48347	5.99208
STC2	0	0	3.47854	9.14718
LIPH	0	0	3.47571	4.53448
FUT11	0	0	3.46329	6.20862
SLC39A8	0	0	-3.45934	5.19951
MCM6	0	0	-3.45773	6.75967
HMMR	0	0	-3.45741	5.04574
LIMCH1	0	0	3.44762	4.81341
BCAM	0	0	-3.44021	6.56982
TNXB	0	0	3.43725	3.9842
GPER1	0	0	-3.43454	4.37348
PRR11	0	0	-3.42833	6.68807
ACSS3	0	0	-3.42691	4.49847
NEK2	0	0	-3.41628	3.81771
SIDT1	0	0	-3.41568	5.37632
AURKB	0	0	-3.40998	5.29965
EGLN3	0	0	3.40696	5.83529
GCLM	0	0	3.40512	6.80831
CDKN1A	0	0	3.40338	9.9802
RIMKLA	0	0	3.38785	4.63536
CENPI	0	0	-3.38497	4.16918
MYBL2	0	0	-3.37999	7.27807
RRM2	0	0	-3.37655	7.32866
TRIB1	0	0	3.37628	7.76951
FANCD2	0	0	-3.36863	5.16801
BCYRN1	0	0	-3.36411	4.91572
DYNC2I2	0	0	-3.36027	7.79517
TIMELESS	0	0	-3.34859	6.69695
NCAPH	0	0	-3.34391	5.08721
PLK1	0	0	-3.33587	6.58477
HEY1	0	0	3.33486	4.65365
TGFBI	0	0	3.33112	5.67433
ADCY1	0	0	-3.32012	8.00628
E2F1	0	0	-3.31612	5.05266
KDM3A	0	0	3.31296	8.07686
ZWINT	0	0	-3.30352	6.0514
TMEM64	0	0	-3.30117	8.35151
DEPDC1B	0	0	-3.3006	4.26963
IL1R1	0	0	-3.29813	4.19424
SLC29A1	0	0	-3.2978	5.03819
FANCI	0	0	-3.29552	6.64749
ETV5	0	0	3.29179	4.2503
MXD1	0	0	3.28924	7.06453
STMN1	0	0	-3.28055	6.64693
KIAA1217	0	0	3.27577	6.1517
HSPB8	0	0	3.26941	5.85518
GTSE1	0	0	-3.26331	4.621
ALDOA	0	0	3.26238	7.34793
KIFC1	0	0	-3.26124	6.20196
PKMYT1	0	0	-3.25861	5.33251
KCTD11	0	0	3.24179	7.0357
SLC7A5	0	0	3.2374	9.67774
FAM219A	0	0	3.23461	7.03393
CDC6	0	0	-3.23186	4.77516
C21orf58	0	0	-3.23159	4.59691
CSRNP1	0	0	3.21726	6.97589
CHAF1B	0	0	-3.21561	4.30516
FANCA	0	0	-3.21262	5.22022
P4HA1	0	0	3.20236	8.01684
TCP11L2	0	0	3.17791	5.00472
AKR1C3	0	0	3.17101	5.61366
SLC6A6	0	0	3.16015	9.35
GALNT6	0	0	-3.15877	5.39646
FBXO5	0	0	-3.15029	4.23072
CYP1B1	0	0	3.14881	8.33732
SPHK1	0	0	3.14655	6.33647
CLCF1	0	0	3.14466	3.8596
DAPK2	0	0	3.14073	3.71689
FBP1	0	0	-3.13533	6.83594
GPX3	0	0	3.13501	7.49117
SLC35C1	0	0	-3.12662	7.2395
BNIP3L	0	0	3.12224	8.95736
PMP22	0	0	-3.11504	6.38838
RMI2	0	0	-3.11179	5.4873
HILPDA	0	0	3.1059	7.32147
F2RL1	0	0	3.09806	5.53131
BRIP1	0	0	-3.08606	7.30494
BNIP3	0	0	3.08598	8.20249
TNFRSF10B	0	0	3.08313	7.51245
SLC5A6	0	0	-3.07311	6.28848
CEACAM6	0	0	3.07133	4.33642
CDKN2C	0	0	-3.07038	4.26348
SLC39A6	0	0	-3.03657	9.51917
CAD	0	0	-3.03373	6.69021
MCM3	0	0	-3.02918	6.97941
MCM5	0	0	-3.02254	6.07606
CACNG4	0	0	-3.01663	7.2992
TROAP	0	0	-3.00992	5.11894
SAMD11	0	0	-2.99657	5.5306
LMO7	0	0	2.98886	4.90025
TPX2	0	0	-2.98711	7.15669
TIPARP	0	0	2.98658	7.30468
BARD1	0	0	-2.98079	4.64094
MAFG	0	0	2.97773	7.34758
PHLDA1	0	0	2.97093	6.27933
MPZL3	0	0	2.94679	6.9758
IRS2	0	0	2.94415	5.81586
KIF2C	0	0	-2.93004	5.00967
IDS	0	0	2.92776	6.01342
YBX2	0	0	-2.92772	4.82295
ABHD4	0	0	2.92222	7.09067
FANCG	0	0	-2.91545	4.94798
CAPN2	0	0	2.90161	6.49357
SHB	0	0	2.89773	5.68388
ITPR1	0	0	2.88564	4.65823
KNTC1	0	0	-2.88555	5.37225
TBC1D8	0	0	2.87156	6.49112
PGK1	0	0	2.87018	10.841
LRP1	0	0	2.8615	5.06226
FAM162A	0	0	2.86147	6.73281
MTHFD1	0	0	-2.85425	6.58885
SHCBP1	0	0	-2.85368	4.53999
TRIP13	0	0	-2.85223	4.93572
HMGB2	0	0	-2.84982	7.63052
EGFR	0	0	2.82654	5.49017
TK1	0	0	-2.82427	7.00371
SESN2	0	0	2.81989	7.28367
HENMT1	0	0	-2.81096	5.074
PDK1	0	0	2.80864	5.0237
TSC22D2	0	0	2.80058	8.07276
MCM2	0	0	-2.79358	6.55162
MAP1LC3B	0	0	2.78706	9.40066
ASPH	0	0	2.78688	6.53807
MBOAT1	0	0	-2.78361	5.16568
CERCAM	0	0	-2.7729	6.86044
MCM7	0	0	-2.76995	8.70535
BAIAP2L1	0	0	2.76057	6.71179
DUSP4	0	0	2.75934	7.31158
ARHGAP11A	0	0	-2.75258	4.56002
NTN4	0	0	2.75152	5.49552
MELK	0	0	-2.73977	5.20427
FAM234B	0	0	-2.73694	5.69179
UBE2T	0	0	-2.73683	5.38733
IFT122	0	0	-2.73362	5.14198
UBE2C	0	0	-2.73308	5.94579
LIG1	0	0	-2.7293	5.74601
HJURP	0	0	-2.72573	4.85719
POLA1	0	0	-2.72477	5.17381
WDR62	0	0	-2.72472	5.14665
DHTKD1	0	0	-2.72328	6.7434
LAMB2	0	0	-2.72135	6.31911
TMEM106C	0	0	-2.68366	7.32523
PFKFB3	0	0	2.68213	8.96129
B3GALNT1	0	0	-2.6722	6.29511
ST3GAL1	0	0	2.6714	7.70673
GBE1	0	0	2.67065	6.915
RIPK4	0	0	2.67001	5.7801
ZNF292	0	0	2.66651	7.20936
NCAPD3	0	0	-2.66327	5.25194
KIF14	0	0	-2.66293	5.23611
CDT1	0	0	-2.65939	6.24177
DPYSL4	0	0	2.65754	4.90769
TRIM16	0	0	2.65689	5.81343
FTL	0	0	2.64894	10.7942
AIF1L	0	0	-2.64761	7.416
RAB11FIP5	0	0	2.63827	5.77071
UBALD2	0	0	2.61834	6.79499
ARMT1	0	0	-2.61463	7.76137
TGIF2	0	0	-2.6108	5.13587
ZBTB43	0	0	2.60966	6.64559
LDHA	0	0	2.60532	10.8476
SAMD4A	0	0	2.59883	5.55996
FURIN	0	0	2.59727	7.725
TACC3	0	0	-2.59647	6.5595
PRMT6	0	0	-2.59585	7.93032
BUB1	0	0	-2.58881	6.04544
ABLIM1	0	0	2.58505	6.09807
TTC9	0	0	2.56977	5.72782
TMPO	0	0	-2.5604	7.38712
PFKP	0	0	2.55975	9.11981
ARRDC4	0	0	2.55539	6.95139
WDHD1	0	0	-2.5494	4.95211
DNMT1	0	0	-2.52854	7.33807
DTYMK	0	0	-2.52744	5.85622
CREBRF	0	0	2.52011	5.35568
TST	0	0	-2.51907	5.835
RIOK3	0	0	2.51137	7.41111
TTC39A	0	0	-2.50301	6.16546
SLC3A2	0	0	2.49792	9.46795
UNKL	0	0	2.49758	5.89535
ERN1	0	0	2.48945	6.41634
HADH	0	0	-2.48522	5.31729
SOWAHC	0	0	2.483	6.07373
CDC20	0	0	-2.47717	5.91495
RND3	0	0	2.47289	6.60463
FEN1	0	0	-2.47166	6.66421
PHF19	0	0	-2.46391	5.67402
PLOD2	0	0	2.45968	9.29474
IER5	0	0	2.44202	7.19465
SHMT1	0	0	-2.43218	5.64146
STARD10	0	0	-2.42729	8.21375
PDGFB	0	0	2.41894	6.45698
LPIN1	0	0	2.41686	6.46828
ZYX	0	0	2.40034	7.90598
GRB10	0	0	2.39167	6.1092
AHR	0	0	2.38449	6.15758
NATD1	0	0	2.38348	5.68389
DARS2	0	0	-2.37963	6.21251
UCP2	0	0	-2.3747	6.54001
QSOX1	0	0	2.3703	9.64066
TSPYL2	0	0	2.36662	5.99919
KLHL24	0	0	2.35017	6.79318
MYO10	0	0	2.34798	6.43217
CCNF	0	0	-2.34162	5.48416
JADE2	0	0	-2.33609	5.91616
RIT1	0	0	2.32934	6.60051
LHFPL2	0	0	2.32924	6.31422
NECTIN4	0	0	2.32077	6.71117
TKFC	0	0	-2.31985	6.11711
HMGN2	0	0	-2.30441	8.62536
TMEM164	0	0	-2.29724	6.95599
ASF1B	0	0	-2.29159	6.29064
TONSL	0	0	-2.27633	5.62182
XBP1	0	0	-2.26767	8.8183
PMEPA1	0	0	2.24672	9.28141
GCLC	0	0	2.23327	7.36183
SLC2A4RG	0	0	-2.20496	7.19291
NCAPG2	0	0	-2.19053	6.6727
GPI	0	0	2.18571	9.74412
GPR157	0	0	2.16598	6.52087
IRF2BP2	0	0	2.16257	6.45369
ATAD2	0	0	-2.16255	7.65452
PCNA	0	0	-2.16189	6.79065
ISOC1	0	0	-2.14183	7.37721
KIF22	0	0	-2.11677	7.12229
CDCA5	0	0	-2.09083	6.35009
RECQL4	0	0	-2.0901	6.18507
PAM	0	0	2.05392	7.20138
AURKA	0	0	-2.03442	6.87365
ZFYVE1	0	0	2.02341	6.84008
EFEMP1	2.02566914794911e-322	4.94065645841247e-324	-3.92851	3.77166
KLHL21	2.02566914794911e-322	4.94065645841247e-324	2.70103	7.22688
IGFBP2	2.02566914794911e-322	4.94065645841247e-324	-2.05876	6.43825
HMGB1	4.05133829589822e-322	9.88131291682493e-324	-2.14019	8.72889
C5AR2	1.38190161141797e-320	3.35964639172048e-322	-3.71886	3.68989
TTF2	4.77415633576397e-320	1.16599492418534e-321	-2.50093	6.10154
ATIC	4.77415633576397e-320	1.16599492418534e-321	-1.99356	7.46969
LY6E	5.79341376313446e-320	1.41796840356438e-321	-2.16183	7.66928
CCNB2	7.6338082938931e-320	1.87250879773832e-321	-2.36365	5.18437
NCAM2	1.31436283763147e-319	3.23118932380175e-321	-5.08638	6.57869
GAPDH	2.2198863533293e-319	5.4693066994626e-321	2.07439	12.0868
MAP1LC3B2	1.34601268290406e-318	3.32357959957407e-320	2.86628	4.69193
CADPS2	1.54652428461227e-318	3.8270324926863e-320	-2.85988	4.57665
ACSS1	2.01889056728817e-318	5.00686125495519e-320	-4.93497	3.10355
ARID5A	1.22525859246965e-317	3.04527242127169e-319	2.86147	4.60539
RAPGEFL1	1.55805874118008e-317	3.88083624151841e-319	-2.59546	4.66636
NR1D1	3.21520382983056e-317	8.02584938386813e-319	2.92086	4.45367
MSH2	6.59744730199488e-317	1.65043123058914e-318	-2.21047	5.91915
CCNB1	6.97735413970804e-317	1.74923941910093e-318	-2.20246	7.1703
UNG	2.55409562666824e-316	6.41697895540715e-318	-2.36363	6.42075
KIF26A	2.89724491905555e-316	7.29477056640392e-318	-2.92101	4.28974
MCM10	4.42281820173623e-316	1.11598016479119e-317	-4.82418	4.9211
RACGAP1	1.54403831426472e-315	3.90431127661491e-317	-2.0314	6.97233
NARF	6.31724151340669e-315	1.60081384819394e-316	2.36643	7.20507
DUSP1	1.06495384946495e-314	2.70438896334278e-316	2.42886	5.84595
HAPLN3	1.37660840354852e-314	3.50325566249212e-316	4.33672	4.16544
PRNP	2.43899889004926e-313	6.22005336120696e-315	2.00599	6.61576
ATRAID	3.35755573767347e-313	8.58074272702412e-315	-2.22788	5.66425
POC1A	1.04752392740255e-311	2.68276605569977e-313	-3.04312	3.96077
LINC01348	0	8.1565145761481e-311	5.64962	2.58108
TNFRSF21	0	1.7472123746221e-310	2.36649	7.3162
PRPS2	0	2.80283914264649e-310	-2.30828	5.15065
CENPK	0	3.24806345857156e-310	-3.9284	3.28647
RRM1	4.50164e-308	0	-2.05853	6.12597
NPC1	8.68362e-308	0	2.85683	8.25461
IFITM2	1.09629e-307	0	-3.81427	3.38282
FNDC3B	1.6467e-306	4.28848e-308	2.08705	6.45837
SPIDR	3.69449e-306	9.64146e-308	-2.28812	5.50069
SPAG5	3.20134e-305	8.37177e-307	-2.24545	5.35276
TNFAIP8	1.06323e-304	2.78618e-306	2.55837	4.51242
SLC27A3	2.24639e-304	5.89877e-306	-2.11915	5.80874
UBA5	3.19702e-304	8.41229e-306	-2.35063	6.4805
SMAD3	1.14042e-303	3.00693e-305	1.95411	8.33341
ZSWIM4	1.29072e-303	3.41022e-305	2.5293	4.52902
IGFN1	1.78581e-303	4.72793e-305	7.0303	2.28903
POFUT2	2.23599e-303	5.93188e-305	2.13626	6.37876
CHEK1	2.49198e-303	6.62447e-305	-3.61384	3.86439
GINS1	1.11523e-302	2.97066e-304	-3.83107	5.23469
RUNX1	3.97848e-302	1.0619e-303	2.08144	6.69946
HEBP1	5.2648e-302	1.40808e-303	-2.22941	5.35362
CDCA8	9.62468e-302	2.57934e-303	-2.23743	5.26844
NCAPD2	3.31668e-301	8.90637e-303	-2.03564	7.61802
SFXN3	3.32678e-301	8.95145e-303	2.2846	5.93247
RBL1	1.33488e-300	3.59902e-302	-3.31967	3.94014
KIF18A	1.40815e-300	3.80415e-302	-3.2033	3.73201
SERPINB8	6.11794e-300	1.65609e-301	3.8744	3.28729
IQCN	6.52833e-300	1.77071e-301	2.84399	5.8549
IER3	1.39887e-299	3.80176e-301	2.86292	6.46536
SKP2	1.23678e-298	3.36792e-300	-3.44073	4.2204
CPEB4	1.83282e-298	5.00094e-300	2.3447	5.80608
DHFR	1.85492e-298	5.07126e-300	-2.41964	6.03945
GIPR	8.46141e-298	2.31788e-299	5.30107	2.97769
PARP1	1.79759e-297	4.93396e-299	-2.32157	7.00066
SERPINE2	4.00889e-297	1.10251e-298	3.65994	3.73311
MAD2L1	7.67397e-297	2.11461e-298	-2.3246	5.27517
NNT	8.62886e-296	2.3824e-297	-2.9224	5.38673
RAD51AP1	1.52009e-295	4.20514e-297	-4.45837	3.07827
NOCT	1.79291e-295	4.96954e-297	2.65426	4.7564
FAM83D	5.58072e-295	1.54986e-296	-2.63979	5.05772
TES	9.85896e-295	2.74334e-296	1.90601	7.10146
FAM83G	4.11646e-294	1.14766e-295	2.36521	6.89552
CKAP2L	9.5902e-294	2.67891e-295	-3.51239	3.74889
CDH3	2.30486e-293	6.45081e-295	-1.98045	6.4064
ZFAND2A	2.3253e-293	6.52059e-295	2.33337	6.3143
S100A10	2.70392e-293	7.59693e-295	1.96659	9.4454
RFC2	9.72421e-293	2.73736e-294	-2.17357	5.71519
RUVBL1	7.10859e-292	2.00491e-293	-2.14951	5.86281
RFC4	7.16258e-291	2.024e-292	-2.91243	4.31131
MYEOV	1.84306e-290	5.21808e-292	4.23417	2.78873
GALC	1.89517e-290	5.37585e-292	-3.09019	4.24531
SERINC2	2.42774e-290	6.89966e-292	2.56603	5.67133
IVD	2.79064e-290	7.94613e-292	-2.03667	6.62446
PI4K2A	1.04163e-289	2.97157e-291	2.05725	6.18489
PAXX	1.232e-289	3.52132e-291	-2.14864	5.9398
KLF6	1.77931e-289	5.09527e-291	1.85716	7.32428
CEP78	1.97643e-289	5.67043e-291	-2.54664	4.98575
PIGA	1.97868e-289	5.68758e-291	2.15161	5.29693
PYCR3	3.48216e-289	1.00281e-290	-2.35394	5.12679
ME1	9.77832e-289	2.82128e-290	1.87413	6.87189
RAP2B	1.90842e-288	5.51656e-290	2.15323	7.28298
PRIM1	2.82158e-288	8.17142e-290	-4.1609	3.08754
PHLDA2	3.1815e-288	9.23095e-290	2.36625	6.52108
DUT	9.26469e-288	2.69311e-289	-2.50493	4.59674
SEMA7A	8.93516e-287	2.60215e-288	4.40394	5.56918
ATP1B1	1.67649e-286	4.89142e-288	1.95122	8.33813
PRSS22	2.92392e-286	8.54679e-288	2.69431	5.06872
CITED2	5.03067e-286	1.47321e-287	2.42384	8.22018
DNPH1	5.49946e-286	1.61347e-287	-2.63899	4.8801
WWOX	1.12064e-285	3.29386e-287	-2.66105	5.46124
LAMA3	6.94781e-285	2.0459e-286	2.32306	5.35269
HLA-A	7.7187e-285	2.27707e-286	2.6722	5.62996
HIP1	1.45938e-284	4.31317e-286	-2.38019	5.91291
GPR68	6.88938e-284	2.03986e-285	-4.96312	2.78407
GRHL2-DT	2.54508e-283	7.54943e-285	-2.94668	4.30923
SERTAD1	6.51066e-283	1.93477e-284	2.9226	7.03788
STX3	3.98621e-282	1.18673e-283	1.91269	7.22757
SIAE	1.17892e-281	3.51611e-283	-2.48484	4.40349
CIP2A	1.70126e-281	5.08318e-283	-2.64849	4.44394
MMP16	2.04825e-281	6.13102e-283	-5.17564	5.00083
BCAR3	4.68145e-281	1.40383e-282	2.436	4.75429
TSTD1	5.80748e-281	1.74463e-282	-2.57115	4.85121
BBC3	1.20298e-280	3.62038e-282	2.47265	5.67038
H4C8	2.41261e-280	7.27382e-282	2.02787	6.07128
MECOM	1.49595e-279	4.51826e-281	-3.37025	3.38727
HLA-B	2.2053e-279	6.67262e-281	3.2597	3.31846
NFIL3	2.9433e-279	8.92149e-281	3.13957	6.08315
CEP55	3.10341e-279	9.42359e-281	-2.17558	5.20436
LDOC1	4.54844e-279	1.3836e-280	-1.8943	7.60439
FKBP5	7.15174e-279	2.17937e-280	-2.06489	5.43388
JMJD6	7.98695e-279	2.4382e-280	2.516	6.22136
GPX2	9.26677e-279	2.83391e-280	4.18586	4.02115
TNFRSF10A	1.16709e-278	3.57542e-280	2.74034	4.95889
SPIN4	2.37496e-277	7.28862e-279	-2.84931	3.85755
LRRCC1	1.23353e-276	3.79228e-278	-3.38	3.35301
GRAMD1A	4.0928e-276	1.26048e-277	2.00514	7.26734
TMEM26	8.26219e-276	2.54901e-277	-4.9542	2.7524
GMNN	1.42639e-275	4.40832e-277	-2.28888	4.92785
TACC1	1.6206e-275	5.01732e-277	-2.38352	5.20523
FLRT3	6.58382e-275	2.04188e-276	2.39208	5.66186
CORO1A	8.65237e-275	2.68809e-276	-2.31187	4.77963
TSPAN5	4.79862e-274	1.49341e-275	2.69065	3.96185
VAV3	4.97794e-274	1.55191e-275	-2.85554	5.71649
LRRC45	2.43654e-273	7.60925e-275	-2.34432	4.8768
LYPD6	4.3969e-273	1.37552e-274	-3.59016	4.06334
NIBAN2	1.29718e-272	4.06507e-274	1.97633	10.0459
MCM4	1.30821e-271	4.1067e-273	-1.81411	7.64702
RHOBTB3	1.39268e-271	4.3794e-273	-2.66856	7.78657
HMGN3	2.78201e-271	8.76329e-273	-2.59301	4.51586
CAPG	6.4484e-271	2.03472e-272	-2.774	4.18194
CDKN3	1.17572e-270	3.7162e-272	-2.97329	4.27729
DUSP8	1.31441e-270	4.16168e-272	2.00215	5.66315
LYPD3	1.4991e-270	4.75453e-272	2.00521	7.73036
DOCK8	6.30744e-270	2.00388e-271	-2.91532	4.79208
SLC37A4	9.1664e-270	2.91712e-271	-2.25054	5.16652
PIM1	1.63469e-269	5.21107e-271	2.16748	5.29472
MEF2D	3.63703e-269	1.16138e-270	2.22019	6.68462
C4orf3	4.30087e-269	1.37569e-270	1.89852	7.72919
SEMA3D	7.59574e-269	2.43369e-270	-3.96732	3.06249
PHLDA3	1.5136e-268	4.85779e-270	1.93345	7.3357
MYB	1.76968e-268	5.6892e-270	-4.25844	5.80361
KLF4	1.14903e-267	3.70015e-269	2.09437	6.93534
OPTN	1.79352e-267	5.78524e-269	2.17054	6.26168
IGDCC3	2.53814e-267	8.20081e-269	-5.16611	2.86422
DDIT4	2.62548e-267	8.49719e-269	2.15954	7.97458
LMBR1L	3.50113e-267	1.13501e-268	2.09664	5.42976
SCARA3	3.88579e-267	1.26181e-268	-3.89425	3.86207
POLD1	4.71948e-267	1.53508e-268	-2.10516	5.3309
APEH	5.06056e-267	1.64876e-268	-2.0864	6.49876
SPRING1	2.92542e-266	9.54696e-268	1.76477	8.46758
JUN	4.76842e-266	1.55873e-267	2.28612	7.83652
RTN4	7.73897e-266	2.53394e-267	1.94165	8.76039
CHST14	9.87972e-266	3.24022e-267	-2.50682	4.36428
ATP5MC1	1.0871e-265	3.57121e-267	-2.20536	5.51407
ELF3	1.16556e-265	3.83523e-267	1.94654	6.86991
SAMHD1	3.11653e-265	1.02717e-266	-2.72328	4.37116
WNT9A	3.23449e-265	1.06779e-266	3.20509	5.17705
INSIG2	3.97598e-265	1.31473e-266	2.19252	5.00774
MYOF	1.92084e-264	6.36198e-266	-1.94204	7.97366
KPNA7	2.53169e-264	8.39883e-266	6.02775	2.27426
SLC25A15	5.10352e-264	1.69584e-265	-2.17289	4.96152
CENPH	1.19783e-263	3.98673e-265	-2.68276	3.90068
TMPO-AS1	1.78047e-263	5.93553e-265	-4.87579	2.76102
OVOL1	2.96684e-263	9.90658e-265	1.92851	5.64824
MLH1	3.11721e-263	1.04255e-264	-2.4732	5.10185
PI4K2B	5.97336e-263	2.00102e-264	-2.21072	5.13869
STARD4	1.69118e-262	5.67443e-264	2.51406	5.10397
ITM2C	2.11572e-262	7.11033e-264	2.2529	4.97699
CTSF	2.31655e-262	7.79775e-264	-2.73968	3.90684
P2RX2	2.47598e-262	8.3478e-264	-4.61906	2.68883
PSIP1	6.9841e-262	2.35847e-263	-2.15461	5.70312
CREG2	3.54696e-261	1.1997e-262	3.28436	3.16731
STMN3	5.97495e-261	2.02415e-262	-2.39664	4.96936
PACSIN3	7.97773e-261	2.70695e-262	-2.02257	5.40128
DCTPP1	8.82688e-261	2.99984e-262	-1.93299	6.27332
ABHD11	1.30735e-260	4.45015e-262	-1.99599	6.18059
ARMC9	1.32777e-260	4.52682e-262	-2.05057	5.20416
C1orf21	3.43816e-260	1.17404e-261	-2.08807	5.09146
CENPE	8.42858e-260	2.8827e-261	-3.32801	5.05415
TMEM97	9.00368e-260	3.08425e-261	-2.30396	5.37483
SEMA4B	1.05689e-259	3.62613e-261	2.11473	8.41643
SLC22A23	1.25596e-259	4.3159e-261	2.05385	6.30741
SEMA6B	1.00115e-258	3.44571e-260	-3.0263	3.54386
SLC9A2	1.84107e-258	6.34646e-260	-2.34766	4.97121
AP5Z1	4.49151e-258	1.55072e-259	1.90285	7.28956
PSME1	4.61382e-258	1.59544e-259	-1.88548	7.18814
PDGFRL	5.07207e-258	1.75664e-259	-3.1899	3.74314
PIF1	8.25335e-258	2.8629e-259	-4.4397	2.7437
AIFM2	2.43299e-257	8.45262e-259	2.46584	6.00449
TUBB3	4.37494e-257	1.5223e-258	3.37026	3.69412
VTCN1	5.79795e-257	2.02057e-258	6.31531	2.19821
CD109	8.3688e-257	2.92103e-258	2.49717	4.43064
KDM6B	1.82083e-256	6.36524e-258	1.95656	7.6519
ABCC3	2.60439e-256	9.11847e-258	2.6074	5.16046
ERCC6L	5.75333e-256	2.01746e-257	-2.89545	3.89631
TBCD	7.30366e-256	2.56504e-257	-1.81377	6.44896
ADCY6	1.34539e-255	4.73228e-257	-1.96547	5.51279
RAD54L	2.9392e-255	1.03542e-256	-3.43242	3.23932
SELENON	3.03621e-255	1.07124e-256	-2.0774	5.30198
CERS4	6.69221e-255	2.36476e-256	-3.31369	3.31063
FH	3.41497e-254	1.20856e-255	-2.26626	4.9918
ELOVL6	1.36024e-253	4.82126e-255	-2.40052	4.57042
MSANTD3	3.20958e-253	1.13934e-254	2.08666	5.87443
KDM7A	1.18951e-252	4.22895e-254	2.36341	5.68572
DSN1	2.99298e-252	1.06569e-253	-2.56538	4.33489
RBL2	8.68467e-252	3.09698e-253	-2.0038	5.89749
ITPRIP	8.91669e-252	3.18453e-253	2.89548	4.28294
WSB1	2.20945e-251	7.90282e-253	2.25591	7.0802
ZFAND5	2.49013e-251	8.92022e-253	1.93165	7.19028
DUSP10	2.61009e-251	9.36405e-253	3.37431	3.8801
TNFRSF10C	9.97618e-251	3.58448e-252	3.03385	3.55239
KIF5A	1.78226e-250	6.41336e-252	6.18432	2.04796
RLF	2.24276e-250	8.08257e-252	1.91648	6.07846
CNDP2	6.90198e-250	2.4911e-251	-1.80494	6.64208
SH3D21	2.12242e-249	7.6718e-251	2.82427	5.57236
FAM120C	8.73334e-249	3.16152e-250	-2.25299	4.7408
ARC	1.16643e-248	4.22884e-250	3.44244	4.17335
C11orf96	2.27824e-248	8.27199e-250	4.89075	2.38519
SLC25A40	7.89031e-248	2.86913e-249	-2.17182	5.07025
CYP4F11	1.49987e-247	5.46205e-249	2.57824	4.58912
PKM	4.16693e-247	1.51971e-248	1.88415	12.1435
TRPM4	4.34258e-247	1.58612e-248	-1.93914	5.40723
KLHL4	7.3719e-247	2.69655e-248	-5.68336	2.49538
FZD2	7.40806e-246	2.71378e-247	-3.83649	3.62456
SLC6A14	7.55095e-245	2.7702e-246	-2.64212	6.05879
ALDH7A1	1.78751e-244	6.56745e-246	-2.22296	5.71577
SOCS2	3.10151e-244	1.1412e-245	-2.9235	3.65899
P4HA2	1.02452e-243	3.77525e-245	1.89661	6.59573
NECAB2	2.00756e-243	7.40849e-245	3.68557	3.09946
METTL7A	3.58903e-243	1.3264e-244	-6.12496	2.32789
FNDC10	3.65671e-243	1.35339e-244	-2.08745	5.09729
ACTR1B	9.98564e-243	3.70118e-244	-1.77131	6.58157
ADRA2C	1.85133e-242	6.87197e-244	-2.4452	4.37373
FNIP1	2.63884e-242	9.80937e-244	1.8286	6.56958
TRIM14	3.67317e-242	1.36742e-243	-3.42922	3.54966
ADAMTSL4	5.19538e-242	1.9369e-243	4.42322	3.85229
NAMPT	9.59458e-242	3.58216e-243	1.82155	7.98146
CLDN12	1.02524e-241	3.8333e-243	2.12773	6.7415
SQSTM1	2.6184e-241	9.80415e-243	2.13113	9.21961
CRYBG1	2.7619e-241	1.03564e-242	-3.02735	5.98478
SDAD1P1	6.74756e-241	2.5338e-242	3.2818	3.51663
DNMT3B	1.65664e-240	6.22986e-242	-3.1101	3.88014
ABCA3	1.73349e-240	6.52822e-242	-1.83458	6.88867
PFAS	1.79987e-240	6.78793e-242	-2.24402	4.99521
NRP1	2.29428e-240	8.6649e-242	1.69423	6.6658
ZSWIM6	2.3008e-240	8.70198e-242	2.19169	6.2945
EMB	2.40573e-240	9.11184e-242	-2.49146	5.70814
SLC4A10	3.77267e-240	1.43096e-241	-4.92695	2.45528
NSD2	5.30732e-240	2.01591e-241	-1.75522	7.10514
TMEM45A	1.53313e-239	5.83167e-241	4.41162	2.39802
TUFT1	2.02943e-239	7.73042e-241	1.84704	7.66791
BCAS1	2.8505e-239	1.08734e-240	2.43323	5.85874
EVL	8.237e-239	3.14651e-240	-2.17121	7.3644
TMEM150C	8.63491e-239	3.30317e-240	-2.68621	6.23099
NME3	5.55558e-238	2.12822e-239	-1.95338	5.17869
PIK3R3	6.766e-238	2.59556e-239	-3.0705	6.06018
SMOX	7.27943e-238	2.79645e-239	2.97181	4.0469
MMS22L	1.00784e-237	3.87716e-239	-2.43484	4.52235
HIVEP2	1.10311e-237	4.24959e-239	2.32552	6.83617
LINC01484	1.99264e-237	7.6872e-239	8.04502	1.80909
ETS2	2.65855e-237	1.02705e-238	2.42953	6.0982
ARHGEF18	5.68961e-237	2.20108e-238	2.12501	6.32236
PGPEP1	3.28176e-236	1.27136e-237	1.81127	6.25965
NCOA3	5.14759e-236	1.99696e-237	1.93202	11.3671
HBP1	7.27453e-236	2.82601e-237	1.7123	7.02552
GATA3	1.50426e-235	5.85189e-237	-2.26934	10.2105
ALDH1B1	3.75288e-235	1.46198e-236	-2.32389	4.41744
MIDN	4.00384e-235	1.5619e-236	2.13659	8.10348
NKAIN1	4.97552e-235	1.94364e-236	-2.53167	3.99628
KAT14	5.18674e-235	2.02896e-236	-2.5503	4.19795
HIRIP3	5.83023e-235	2.28383e-236	-2.3388	5.20561
HAUS1	5.93997e-235	2.33003e-236	-2.62745	3.73787
NDRG2	1.85476e-234	7.28555e-236	-4.10131	2.71185
SPRED3	2.26977e-234	8.92801e-236	2.88777	3.34805
GREB1	1.41538e-233	5.57494e-235	-4.73644	8.40241
TUBG1	5.31125e-233	2.09488e-234	-1.85378	5.79462
DOK1	3.98219e-232	1.57282e-233	-3.99373	2.7624
NKILA	4.51601e-232	1.7861e-233	2.03287	4.76491
ELK3	4.84221e-232	1.91773e-233	1.97934	5.28225
BCL10	7.87398e-232	3.1227e-233	1.91798	5.4782
FKBP10	3.60639e-231	1.43219e-232	-3.89087	2.87876
SEL1L3	6.00268e-231	2.38706e-232	1.83947	5.76662
SKA1	8.00708e-231	3.18847e-232	-3.30987	3.02108
ERLIN1	1.32494e-230	5.28314e-232	-1.95609	5.53483
SLFN11	8.23622e-230	3.28862e-231	-4.34179	3.00591
VLDLR	8.91891e-230	3.56602e-231	1.77586	5.67649
TNFSF9	1.58478e-229	6.34496e-231	4.14986	2.57147
PRRT1B	3.32972e-229	1.33491e-230	-3.34776	5.11621
STARD13	4.01109e-229	1.61024e-230	-2.71242	3.52873
ZNF160	4.5248e-229	1.81892e-230	1.80028	6.41097
ENPP1	4.53688e-229	1.82622e-230	-2.25998	5.53436
SLC2A1	6.47967e-229	2.61175e-230	2.18381	8.84598
ALDH5A1	1.1424e-228	4.61085e-230	-2.51268	6.07928
PARM1	1.2522e-228	5.06077e-230	2.97887	3.08472
PACSIN1	1.67226e-228	6.76746e-230	-3.06479	3.72002
GPR37L1	2.91792e-228	1.18243e-229	2.38479	3.95795
WSB2	4.88928e-228	1.98393e-229	1.74543	7.47913
LOC102724428	6.15481e-228	2.50077e-229	2.31331	4.20504
CDC7	1.12176e-227	4.56391e-229	-3.26068	3.15292
C2CD2	1.76348e-227	7.18426e-229	-3.96794	3.12931
RNU6-813P	1.83896e-227	7.50171e-229	-6.83441	2.06781
MPHOSPH9	2.23083e-227	9.11233e-229	-2.43124	4.79551
PNRC1	2.7784e-227	1.1364e-228	1.77582	7.81834
IL18BP	3.02073e-227	1.23715e-228	2.7045	4.1723
RAI14	8.79795e-227	3.60798e-228	2.39274	4.1999
CKAP2	1.03933e-226	4.26784e-228	-2.13359	6.45951
FOSL2	2.56862e-226	1.05615e-227	1.73475	7.87575
ARMCX1	2.91776e-226	1.20128e-227	-2.66575	3.70342
LTBP1	3.34921e-226	1.38073e-227	-1.91931	5.8794
SAPCD2	4.10152e-226	1.69308e-227	-1.74455	6.1952
ZNF165	4.30958e-226	1.7813e-227	2.53547	4.17044
METRN	7.40914e-226	3.06646e-227	-1.72689	6.77377
PALLD	8.09952e-226	3.35657e-227	1.67995	6.59664
MXD3	1.16529e-225	4.83546e-227	-2.6655	4.29985
ATP6V0E2	1.34405e-224	5.58446e-226	-1.92482	5.5758
ANKRD11	1.35781e-224	5.64899e-226	1.64704	8.7961
MAGEF1	2.28628e-224	9.52411e-226	-2.06566	6.09771
GADD45G	3.43558e-224	1.43304e-225	2.59844	4.46947
MYBL1	4.60771e-224	1.92444e-225	-2.71254	4.64171
CHTF18	8.11173e-224	3.3923e-225	-2.03824	5.36505
ARHGAP24	1.31084e-223	5.489e-225	-4.60543	2.40257
KALRN	3.69483e-223	1.54916e-224	-2.5172	4.4455
POLQ	5.50441e-223	2.31085e-224	-3.03161	4.09112
LDLR	6.72314e-223	2.82613e-224	2.12638	8.61089
C20orf27	3.04889e-222	1.28328e-223	-1.76028	5.86437
NDUFV1	3.15234e-222	1.32852e-223	-1.7591	6.64516
MTARC1	5.46221e-222	2.30494e-223	-3.80491	2.66212
SCD	5.67593e-222	2.39819e-223	1.6475	11.871
RLN2	6.82287e-222	2.88648e-223	-5.4555	2.21145
CTPS1	1.08244e-221	4.58521e-223	-1.88475	5.13366
ATXN1	1.45944e-221	6.19007e-223	1.78679	7.53275
CSGALNACT2	1.53094e-221	6.50159e-223	3.43257	6.79205
CORO2A	1.63553e-221	6.95464e-223	-2.20303	4.50466
KANK2	7.21557e-221	3.07211e-222	-2.10621	6.72178
FAM210A	7.25061e-221	3.09095e-222	2.07717	5.79525
DNAJB2	1.10248e-220	4.70586e-222	2.0765	7.78428
CDC25A	1.81755e-220	7.76791e-222	-3.01763	3.27164
TXNIP	2.24589e-220	9.6219e-222	1.71571	9.60312
RHNO1	2.24589e-220	9.62284e-222	-2.1185	4.6825
PGR	5.15886e-220	2.21317e-221	-3.83475	5.04052
ISOC2	1.31294e-219	5.63967e-221	-1.93663	5.83551
OSR2	2.17658e-219	9.36114e-221	-2.10874	5.41601
PKD1	3.45124e-219	1.48619e-220	1.60428	7.18109
SPRED2	9.135e-219	3.93869e-220	1.77452	6.85363
AVPI1	1.95495e-218	8.43962e-220	2.01306	5.56622
LMTK2	4.25213e-218	1.83797e-219	1.86991	7.80323
MFGE8	7.5084e-218	3.24953e-219	1.99344	6.11991
ARL2	8.09939e-218	3.50968e-219	-2.61588	3.66308
SORD	2.23396e-217	9.6924e-219	-2.08642	4.71603
ITPK1	2.9882e-217	1.29809e-218	-1.6779	6.91027
SMC2	3.54335e-217	1.54117e-218	-1.93895	6.00844
SYNE1	4.14429e-217	1.80478e-218	-3.17726	3.58467
HMGA1	1.07031e-216	4.66685e-218	2.1332	8.83834
EML1	1.08094e-216	4.71902e-218	-2.21155	5.57027
NAAA	2.82849e-216	1.23635e-217	-2.42047	4.36213
NEU1	3.00176e-216	1.31372e-217	2.0085	8.54784
MBNL3	3.67886e-216	1.61204e-217	-3.00859	3.96477
SPDEF	4.97876e-216	2.18433e-217	-2.47616	5.88509
SH3GL3	1.74789e-215	7.67793e-217	3.34915	2.79562
EDEM1	2.42594e-215	1.06695e-216	1.7153	6.45448
SLC9A3R1	3.12052e-215	1.37412e-216	-1.66962	8.63759
CEMIP2	4.97259e-215	2.19237e-216	1.59382	7.33082
PTPN13	1.10853e-214	4.89338e-216	-2.39659	5.2931
PTTG1	1.19681e-214	5.28954e-216	-2.10303	4.95947
PLXDC2	1.82361e-214	8.06967e-216	-3.18751	5.42919
EMP1	1.88279e-214	8.34171e-216	5.04621	2.18511
MAGED2	1.89858e-214	8.42194e-216	-1.70376	7.67226
UPK3B	2.48942e-214	1.10563e-215	-3.10337	3.31771
RERG	2.55777e-214	1.13737e-215	-3.91366	3.05605
ARID3B	2.95501e-214	1.31561e-215	3.25015	5.6568
CYTH1	6.10611e-214	2.72182e-215	1.79538	6.40363
EMP2	1.25665e-213	5.60834e-215	-1.81326	8.63113
H2AJ	1.53608e-213	6.86373e-215	-1.87477	7.12981
GUSB	4.19861e-213	1.87835e-214	-1.72683	5.97383
MRPL24	7.664e-213	3.43282e-214	-1.8565	5.47947
OBSL1	1.19403e-212	5.35466e-214	-1.67935	6.59099
FGFR4	1.45557e-212	6.53543e-214	-2.12425	4.45614
RPA3	3.56708e-212	1.60353e-213	-2.12124	4.81113
PCCB	5.10928e-212	2.29956e-213	-1.74012	5.83191
SLC66A1	5.40478e-212	2.43548e-213	2.23942	5.34991
NRM	5.79449e-212	2.61422e-213	-2.3865	3.94404
BCL6	1.3409e-211	6.05681e-213	1.8834	5.50508
NSMCE4A	2.74334e-211	1.24064e-212	-2.30083	3.99679
DEDD2	5.93313e-211	2.68638e-212	2.34048	6.09996
CRIP2	7.57299e-211	3.43297e-212	-1.79414	7.72453
NASP	2.64486e-210	1.20039e-211	-1.86018	6.13562
SUOX	2.77199e-210	1.25959e-211	-2.0054	4.98484
DSCAM-AS1	3.04724e-210	1.38631e-211	-2.41269	9.11009
CXADR	4.06401e-210	1.85107e-211	2.13361	4.10877
CLDN15	6.25352e-210	2.85173e-211	2.04393	5.26104
ATG14	1.0327e-209	4.7149e-211	1.913	5.02599
YEATS2	1.16162e-209	5.30976e-211	1.78311	6.56906
PSAP	1.72113e-209	7.87657e-211	1.75533	11.0195
POP1	2.71481e-209	1.24387e-210	-2.18896	4.1446
PHLDB2	6.76184e-209	3.1018e-210	2.98457	3.22429
CCDC74B	2.46686e-208	1.13293e-209	-4.0675	2.53958
DLC1	3.03585e-208	1.39589e-209	-1.9745	4.80425
GTPBP6	5.90114e-208	2.71654e-209	-1.73898	5.84785
TPD52L1	6.89483e-208	3.1777e-209	-1.60371	7.04797
DSC2	8.14409e-208	3.75786e-209	1.9967	4.60756
PLK4	2.09797e-207	9.69183e-209	-2.19182	4.41317
SEC14L2	4.45594e-207	2.06089e-208	3.22894	2.85607
TEDC2	4.87442e-207	2.25707e-208	-2.59793	3.58385
TEP1	1.96976e-206	9.13149e-208	1.81773	6.59046
CREB3L4	2.49884e-206	1.15977e-207	-2.44013	4.31738
SRM	2.63485e-206	1.22432e-207	-1.64444	5.86801
PDK2	2.75605e-206	1.28213e-207	-2.79592	3.32162
AOC2	4.0085e-206	1.86717e-207	4.0896	2.30239
ICMT	4.0085e-206	1.8691e-207	-1.5834	6.6532
PPP1R18	5.65151e-206	2.63827e-207	1.89563	6.25739
TKT	5.91351e-206	2.76377e-207	1.58922	9.85223
HGH1	1.94003e-205	9.0775e-207	-1.82906	5.24299
AIFM1	2.01873e-205	9.45665e-207	-1.67214	6.02585
NAV2	2.4231e-205	1.1364e-206	3.43763	2.60873
AREG	2.58171e-205	1.21218e-206	2.00607	6.92004
ATF6B	4.73932e-205	2.2278e-206	-1.72262	6.27374
HECA	5.23826e-205	2.46517e-206	1.89518	5.83347
RFC3	1.71933e-204	8.1006e-206	-1.7485	5.44858
STX1A	1.76963e-204	8.34714e-206	2.0877	4.86935
NUP210	3.66977e-204	1.73297e-205	-1.64198	7.6109
NBN	6.80955e-204	3.21934e-205	-1.98071	7.14915
FIBP	2.47574e-203	1.17179e-204	-1.76654	6.02697
KIF3C	2.56461e-203	1.21524e-204	1.85944	6.16271
GATA3-AS1	4.5791e-203	2.17228e-204	-3.09797	5.21518
SLCO3A1	1.69283e-202	8.03977e-204	-2.67196	3.33769
TXNRD3	6.70926e-202	3.19005e-203	-2.52751	3.61438
EML3	9.11169e-202	4.33726e-203	-1.83587	5.04365
AGO2	1.2419e-201	5.9183e-203	1.79717	8.35176
ZNF841	1.3951e-201	6.65591e-203	2.01505	4.8073
PRDX3	2.29738e-201	1.0973e-202	-1.5521	6.78792
SDCBP	5.03202e-201	2.40617e-202	1.84449	7.8142
DNASE1	1.28484e-200	6.15068e-202	1.75153	6.037
CHPF2	1.32914e-200	6.36995e-202	1.57428	7.32667
RTL8B	1.71913e-200	8.24827e-202	-1.84552	5.5302
SLC45A3	1.75301e-200	8.4203e-202	2.19784	4.00061
POLE	2.49549e-200	1.20001e-201	-1.84948	6.71166
PLBD1	2.68462e-200	1.29241e-201	-5.59861	2.05365
FBXO17	4.6574e-200	2.24465e-201	-3.69817	2.59904
GRB14	4.91737e-200	2.3726e-201	-2.80629	3.71819
EEIG2	2.30244e-199	1.11216e-200	-2.14222	6.59438
RFX5	3.10801e-199	1.50296e-200	-2.06207	5.51798
ATF4	3.35236e-199	1.62293e-200	1.95956	8.80642
CABLES1	4.32653e-199	2.09688e-200	-2.14477	4.54425
TDRD5	4.34167e-199	2.10656e-200	-3.08754	2.96583
TRIB3	4.88874e-199	2.37464e-200	2.09177	7.49533
BEX3	7.6464e-199	3.71826e-200	-1.76936	6.36136
IL1RN	1.22342e-198	5.95582e-200	5.37566	1.82035
ADM2	1.34695e-198	6.56448e-200	2.94677	2.83063
GALNT18	1.94281e-198	9.47893e-200	2.28772	3.82795
ITGB1	2.49103e-198	1.21671e-199	1.67465	9.42752
SERTAD2	2.61355e-198	1.27797e-199	1.84312	5.28944
LASP1	1.16207e-197	5.68855e-199	1.67814	8.73257
AEN	1.47685e-197	7.23742e-199	1.66788	6.83713
PNPLA8	1.79417e-197	8.80218e-199	2.0064	7.47957
ZG16B	3.20877e-197	1.57595e-198	-2.51174	3.76083
NUDT8	5.38632e-197	2.64834e-198	-3.03682	2.94917
FSCN1	9.79378e-197	4.82069e-198	1.81518	5.91386
CDK4	1.45876e-196	7.18816e-198	-1.57443	6.99432
SYTL5	2.21105e-196	1.09071e-197	-4.00216	5.82618
LMNB2	2.45586e-196	1.2128e-197	-1.66449	7.17285
ARHGAP33	4.4711e-196	2.21043e-197	-2.40799	4.05558
ARRDC3	6.03168e-196	2.98521e-197	1.93145	6.92105
GTPBP2	6.85566e-196	3.39672e-197	1.85101	7.12174
ALDH18A1	8.05961e-196	3.99758e-197	-1.55032	6.93982
SKA2	9.46061e-196	4.69759e-197	-1.67426	6.76083
OSTM1	1.3446e-195	6.68377e-197	1.87866	6.75457
EML2	2.13511e-195	1.06248e-196	-1.8954	4.88147
STIL	2.32492e-195	1.15819e-196	-1.85333	4.73639
HSD17B4	2.92232e-195	1.45737e-196	-1.73232	6.55624
EIF1	3.1395e-195	1.56738e-196	2.02305	9.96696
PIK3R1	4.16329e-195	2.08074e-196	-1.8713	6.61534
CBL	4.22209e-195	2.11241e-196	1.77956	6.81792
FARSB	5.89965e-195	2.95493e-196	-1.7847	5.54812
SLC38A2	7.59106e-195	3.80619e-196	1.51348	10.0422
GGCT	8.16651e-195	4.09914e-196	-2.23663	4.47409
SEPTIN11	1.60884e-194	8.0842e-196	-1.84091	5.5841
TRPV3	1.77431e-194	8.92525e-196	3.12052	3.71014
NPDC1	1.86275e-194	9.3802e-196	-1.61149	7.04228
LARGE2	1.95049e-194	9.83256e-196	-4.26804	2.32357
SAT1	3.15464e-194	1.59198e-195	2.93051	6.56283
HTRA1	3.86713e-194	1.95363e-195	-2.08423	4.50381
OTUD6B	9.2092e-194	4.65734e-195	-1.73103	5.17733
FN1	9.32173e-194	4.71929e-195	-1.88734	5.31408
SLC6A8	2.36896e-193	1.20061e-194	1.99213	6.90356
ANTXR1	4.09977e-193	2.08001e-194	-2.71502	3.65946
CDC25B	4.59394e-193	2.33321e-194	-1.50944	7.19149
ZDHHC9	6.95806e-193	3.53768e-194	1.70994	7.32085
BRI3	8.35687e-193	4.25339e-194	1.87196	6.58715
TP73	1.246e-192	6.34851e-194	-3.12598	3.63992
NAMPTP1	1.24758e-192	6.36327e-194	1.9324	4.89738
TMEM19	2.88031e-192	1.47066e-193	-2.17449	4.13645
NAGLU	3.59816e-192	1.83913e-193	-2.09421	4.49716
H3C10	3.94099e-192	2.01649e-193	-2.15061	4.97179
ZNF697	8.60582e-192	4.408e-193	2.2747	4.21962
PAN2	9.30599e-192	4.77166e-193	-1.81681	4.96261
DCDC2	9.43917e-192	4.84504e-193	-2.3408	4.39353
SH3PXD2A	1.15785e-191	5.94938e-193	3.62109	2.78569
DGCR6L	1.19415e-191	6.14238e-193	-1.77892	5.15343
SYCP2	1.3174e-191	6.78345e-193	-3.6587	3.80324
PRKCA	1.75372e-191	9.0396e-193	1.85123	5.37465
CHEK2	1.12108e-190	5.78469e-192	-2.18133	4.0931
BRI3BP	2.315e-190	1.19578e-191	-2.05176	6.24046
RARA	2.66769e-190	1.37939e-191	-1.66712	6.01342
NR2F2	2.92444e-190	1.51373e-191	-2.24604	8.44692
ADAT1	3.19104e-190	1.65345e-191	-1.71171	6.41258
C2CD5	4.09584e-190	2.12449e-191	-2.56038	4.43385
ZNG1B	4.65994e-190	2.4196e-191	-1.64216	5.68689
RNF24	7.41626e-190	3.85479e-191	1.70224	5.53982
FAM110C	9.00718e-190	4.68658e-191	1.70359	5.702
IFRD1	1.16529e-189	6.06948e-191	2.2969	3.99103
TUBB	1.44411e-189	7.52952e-191	-1.51163	9.32372
CTSH	1.69861e-189	8.86567e-191	-1.82489	5.28642
ASAP3	2.50231e-189	1.3074e-190	-2.43072	3.91671
PAGR1	2.98835e-189	1.56296e-190	-2.24584	4.30376
RGS3	3.46451e-189	1.81387e-190	-2.86074	4.76584
CSGALNACT1	8.09902e-189	4.24468e-190	2.93319	2.91059
PGM2L1	9.76215e-189	5.12159e-190	1.86295	5.18651
RNMT	1.84477e-188	9.68835e-190	1.5424	6.57839
PCP4	2.05383e-188	1.07974e-189	-4.4937	2.271
SYT7	4.24238e-188	2.23259e-189	-1.81159	6.07764
NEIL3	4.41214e-188	2.32431e-189	-4.30068	2.24168
CBX5	4.4896e-188	2.36754e-189	-2.65264	7.4557
RNF122	4.64211e-188	2.45048e-189	2.49854	3.37762
TESMIN	5.42661e-188	2.86753e-189	-1.87256	4.55841
SVIP	1.12932e-187	5.97367e-189	-1.8894	4.87047
CP	1.15337e-187	6.10712e-189	6.23121	1.61039
ECI1	1.33841e-187	7.09415e-189	-1.65149	6.37356
SERPINB5	1.34967e-187	7.1611e-189	4.41988	2.07126
FGF12	2.85353e-187	1.51557e-188	-2.89766	3.26282
BCAN	3.92617e-187	2.08739e-188	3.70567	2.27767
ABL2	5.5615e-187	2.95984e-188	1.7556	6.5543
GRB7	6.03633e-187	3.21581e-188	1.89109	5.35662
UBE2O	8.05705e-187	4.29669e-188	1.61027	7.38756
DOK7	1.19173e-186	6.36172e-188	-2.00865	4.26226
TEDC1	1.49968e-186	8.01374e-188	-1.81554	4.91515
USP53	2.44634e-186	1.30855e-187	1.66552	5.97229
ATP8B2	4.04658e-186	2.16672e-187	-1.79062	5.78172
LINC00887	4.82594e-186	2.58663e-187	6.02013	1.5446
DCUN1D3	5.80088e-186	3.11231e-187	1.90493	5.22646
STK40	6.41438e-186	3.44494e-187	1.73808	7.15977
POLD2	1.00325e-185	5.39353e-187	-1.60139	6.71824
HSPA1B	1.12843e-185	6.07258e-187	1.64234	8.36929
SUV39H1	1.54452e-185	8.3201e-187	-2.05411	4.05732
KCTD12	1.92252e-185	1.03667e-186	2.25609	3.90702
RYBP	2.59711e-185	1.40183e-186	1.72752	7.00147
LSM2	2.62349e-185	1.41749e-186	-1.84226	4.99071
KCTD3	3.88929e-185	2.10351e-186	-1.5335	6.61493
KRT80	4.14209e-185	2.24248e-186	1.65362	9.71309
FEM1C	4.47279e-185	2.42393e-186	1.79045	5.76572
TAP1	6.99118e-185	3.79249e-186	-1.86241	4.72148
GATA2	1.10886e-184	6.02123e-186	-1.90908	4.63395
RANBP1	1.38702e-184	7.53915e-186	-1.60894	6.19941
EPHX2	1.80219e-184	9.8055e-186	-2.92087	3.34122
ADAMTS19-AS1	1.93791e-184	1.05544e-185	-4.77356	2.55688
USP13	1.95441e-184	1.06548e-185	-2.96927	4.04042
ZNG1E	2.75371e-184	1.50273e-185	-1.97435	4.81138
SPEG	2.92972e-184	1.60036e-185	-2.71996	3.49743
BZW1	4.43572e-184	2.42541e-185	1.60728	9.4788
NDST1	7.60257e-184	4.16112e-185	-1.60817	6.59553
GPRC5A	1.59148e-183	8.71926e-185	1.50323	9.82391
PTGES	2.38807e-183	1.30965e-184	3.38625	3.79783
ANAPC13	3.40905e-183	1.8714e-184	-1.69927	5.46389
HSPA1A	3.41036e-183	1.87397e-184	1.63831	9.04926
HDAC6	3.92833e-183	2.16071e-184	-1.83487	4.64786
B4GALNT1	4.04945e-183	2.22952e-184	1.9229	5.03905
PIGX	4.1723e-183	2.29941e-184	-1.74266	5.68384
STEAP4	4.97178e-183	2.7427e-184	3.60654	2.88482
KHK	1.02586e-182	5.66474e-184	-3.34996	2.74733
ADCY3	1.63523e-182	9.03847e-184	-1.88766	4.45487
CLN6	1.6472e-182	9.11353e-184	-1.92258	4.8995
ULK1	2.11783e-182	1.17289e-183	1.50494	9.0113
MB	2.73578e-182	1.5166e-183	-1.96848	4.60447
BACH1	4.46773e-182	2.47912e-183	1.73402	5.49279
TTC30B	5.63265e-182	3.12857e-183	-2.55956	3.26001
SAMD8	9.83102e-182	5.46581e-183	1.55703	5.80581
DNA2	1.16645e-181	6.4915e-183	-2.28347	4.0211
AFF4	1.1749e-181	6.54483e-183	1.79939	8.53495
MOV10	1.20745e-181	6.73273e-183	-1.65179	5.77742
SLC44A2	1.47217e-181	8.21671e-183	-1.48106	8.10706
ECT2	3.07965e-181	1.72053e-182	-1.64793	6.39473
POLE2	3.68231e-181	2.05921e-182	-3.70497	2.51769
IGSF9	3.79224e-181	2.12274e-182	-2.21968	5.09165
MCF2L	4.2015e-181	2.35409e-182	-2.03905	4.15653
CRYL1	4.6947e-181	2.63297e-182	-1.80956	5.40576
TRAP1	6.03722e-181	3.38917e-182	-1.57313	5.97364
HDAC5	6.79936e-181	3.82069e-182	1.88478	6.19354
C3orf14	8.79943e-181	4.94932e-182	-1.69115	6.58509
FANCE	1.0223e-180	5.75556e-182	-2.82093	3.39766
ATG2A	1.18859e-180	6.69821e-182	1.85486	7.56555
SMC1A	1.29614e-180	7.31126e-182	-1.64082	7.30796
ACAP1	1.70205e-180	9.61011e-182	2.52257	3.0531
UBR7	2.2258e-180	1.25794e-181	-1.66475	6.17792
VPS35L	2.43769e-180	1.379e-181	-1.91091	4.94992
SCMH1	3.20061e-180	1.81232e-181	-2.54902	3.362
HERPUD1	5.99748e-180	3.39926e-181	1.59619	6.14548
ZNF229	6.28218e-180	3.56402e-181	1.93769	4.34344
KRT18	6.33363e-180	3.59663e-181	-1.62095	11.4716
TTK	7.0578e-180	4.01167e-181	-2.23111	5.00159
DOT1L	7.17819e-180	4.08398e-181	1.53506	6.62905
SUCLG2	9.97001e-180	5.67776e-181	-1.73336	4.9828
DNAJB9	2.33694e-179	1.33211e-180	1.82483	5.61061
PBX1	2.59605e-179	1.48121e-180	-3.27801	6.11117
SLC25A36	2.80061e-179	1.59944e-180	1.48644	7.30527
VWA7	5.96293e-179	3.40868e-180	2.30735	3.5076
SLC66A3	8.44432e-179	4.83171e-180	-1.78283	4.76067
SERINC1	1.05102e-178	6.01946e-180	1.57586	8.52111
ADAM17	1.64852e-178	9.4504e-180	1.48615	6.45317
HMGB1P5	2.34183e-178	1.34376e-179	-2.11624	5.02234
CALML5	2.37996e-178	1.36692e-179	-5.63893	1.80209
MRC2	2.3836e-178	1.3703e-179	2.10497	6.3635
PDIA4	4.17918e-178	2.40481e-179	-1.44123	7.57452
MXI1	5.12302e-178	2.95069e-179	1.75971	5.70509
RFC5	5.29551e-178	3.0529e-179	-1.688	5.16022
CYSRT1	2.90921e-177	1.67875e-178	2.34917	3.89584
BCL2	3.63743e-177	2.10094e-178	-4.59562	2.1665
NUCKS1	4.12859e-177	2.38685e-178	-1.64906	9.62525
SPATA41	5.74381e-177	3.32376e-178	3.24896	2.35893
TRBV30	1.62034e-176	9.38518e-178	8.61637	1.25174
EPIC1	1.84444e-176	1.06931e-177	2.51391	3.36106
TM7SF2	2.17764e-176	1.26366e-177	-1.50313	7.11106
DKK1	2.29265e-176	1.33164e-177	-1.83402	5.94002
MAP2K1	4.5548e-176	2.64802e-177	1.8102	7.21783
GARS1	9.33411e-176	5.43162e-177	1.6709	7.92088
GARRE1	1.26583e-175	7.37283e-177	1.62805	5.84788
SH2D3A	1.27678e-175	7.44354e-177	2.03543	5.05838
GRIN1	1.29706e-175	7.56876e-177	-2.42634	4.80355
SSRP1	1.3934e-175	8.13845e-177	-1.4989	6.75292
PCYOX1L	1.84717e-175	1.07988e-176	-1.88441	4.37962
GLB1L2	3.32428e-175	1.94521e-176	-2.99042	3.25911
PARPBP	4.0173e-175	2.3529e-176	-2.5154	3.50511
THEM6	6.08588e-175	3.56774e-176	-1.44676	7.03441
LINC00052	6.0864e-175	3.57134e-176	-4.88059	2.03666
PPIL1	1.12158e-174	6.58718e-176	-1.63175	5.23517
NUCB2	8.40931e-174	4.94345e-175	-1.72571	5.70274
TJP3	8.57672e-174	5.0465e-175	-1.62355	5.55194
MIS18BP1	1.2725e-173	7.4942e-175	-1.8642	4.96419
USP12	1.74404e-173	1.02807e-174	1.6001	6.67066
DOCK4	2.37769e-173	1.40287e-174	2.74788	3.64949
SERPINB1	2.40265e-173	1.4189e-174	1.51437	6.12303
AOX1	2.89552e-173	1.71153e-174	-3.80664	2.39349
KITLG	3.43151e-173	2.0302e-174	-1.85343	5.66791
ZNF654	8.46127e-173	5.01056e-174	1.59807	5.85294
SIL1	1.89826e-172	1.12513e-173	-1.82753	5.64913
LINC00659	2.0536e-172	1.21831e-173	3.25757	2.87942
PIMREG	2.44187e-172	1.44998e-173	-2.31908	3.90676
LRRC8A	2.95106e-172	1.75393e-173	1.80067	8.10502
PRR15L	4.68985e-172	2.78989e-173	-3.26825	4.57092
PNKD	7.87312e-172	4.6878e-173	-1.47918	6.47416
ADCK2	9.45431e-172	5.63438e-173	-1.76125	4.90865
CMSS1	9.88573e-172	5.89682e-173	-2.0766	4.12066
ELL	1.07107e-171	6.3947e-173	1.83487	5.90041
SOX2	1.32537e-171	7.92014e-173	-4.04685	3.82478
MAP3K9	1.98701e-171	1.18847e-172	1.48058	6.56712
GPRC5C	2.46259e-171	1.47425e-172	1.51478	6.1707
ARHGEF26	3.7845e-171	2.26768e-172	-1.76153	4.62031
TUBA1B	3.84133e-171	2.3038e-172	-1.52513	7.78706
MRPL15	4.43449e-171	2.66194e-172	-1.67966	4.96884
SCNN1A	6.48567e-171	3.89673e-172	-2.58519	3.57225
PPP2R2A	7.84123e-171	4.71541e-172	1.44232	7.24694
RIOX2	1.09819e-170	6.61004e-172	-1.98192	4.13131
BCKDHB	1.25217e-170	7.5436e-172	-2.20587	3.74423
OTULINL	1.77874e-170	1.07255e-171	1.66241	5.15668
C6orf141	1.51534e-169	9.14545e-171	-1.95557	4.19977
RELL2	1.75097e-169	1.0577e-170	2.16703	3.61995
ANKZF1	3.4346e-169	2.07657e-170	1.58468	6.40303
XRCC2	4.06205e-169	2.45812e-170	-2.55119	3.72257
CCDC170	4.35034e-169	2.63493e-170	-3.64064	5.79999
RIBC2	4.8024e-169	2.91133e-170	-5.84742	1.71119
ORC5	5.1799e-169	3.14298e-170	-1.70699	5.11436
CDH18	8.66433e-169	5.26189e-170	-3.17343	2.69347
PLEKHG6	8.9103e-169	5.41608e-170	-2.09784	4.14014
GPSM2	2.26165e-168	1.37596e-169	-1.59618	5.27689
PGAM1	2.44358e-168	1.48796e-169	1.44899	8.68655
CDK2	2.56059e-168	1.56059e-169	-1.65416	5.32183
TREM1	4.17805e-168	2.54863e-169	8.54075	1.18492
AKR7A2	5.15864e-168	3.14959e-169	-1.49633	6.18706
GSTO2	5.39735e-168	3.29825e-169	-2.05246	3.91298
FAR1	6.13918e-168	3.75489e-169	-1.4894	5.98722
P3H4	6.89696e-168	4.2221e-169	-2.08477	4.24817
ATP6V1B2	8.91864e-168	5.46452e-169	1.8409	7.58115
THUMPD3-AS1	9.12502e-168	5.5959e-169	1.73436	5.18402
PAICS	1.08541e-167	6.66214e-169	-1.63408	6.93218
RNF19A	1.28467e-167	7.89211e-169	1.45142	6.74661
HSPB1	1.64181e-167	1.0095e-168	-1.76893	10.2711
TMEM168	1.6847e-167	1.03678e-168	-1.63164	5.19885
CDCA4	2.93867e-167	1.81008e-168	-1.76136	5.5542
RDH10	3.1125e-167	1.91883e-168	1.54277	5.39799
PLD1	3.3674e-167	2.07779e-168	1.67154	4.76973
FREM2	3.39466e-167	2.09644e-168	-5.22008	6.51585
GLS	3.62742e-167	2.24215e-168	1.44494	6.50743
HOMER1	4.48819e-167	2.77662e-168	1.74132	6.37227
KDM7A-DT	1.21133e-166	7.50043e-168	3.23475	5.14179
ZNNT1	1.56663e-166	9.7089e-168	3.58028	2.38555
ADGRB2	2.37501e-166	1.47315e-167	-3.03127	2.76363
ZDHHC8	4.08014e-166	2.533e-167	-2.00951	4.01029
TICRR	6.24307e-166	3.87915e-167	-2.05487	4.94227
PSRC1	6.71205e-166	4.17418e-167	-1.57149	5.43891
HAGHL	6.95083e-166	4.32643e-167	-2.09479	5.15329
CPSF3	7.31509e-166	4.55711e-167	-1.47202	5.88872
TOR1AIP2	7.6127e-166	4.74663e-167	1.40936	7.06014
COL4A5	8.71722e-166	5.44002e-167	-1.94346	4.37241
CORO2B	8.72016e-166	5.44657e-167	4.29201	1.78939
JUNB	9.10457e-166	5.69159e-167	1.97612	7.72237
AKAP5	1.21948e-165	7.63002e-167	-3.98921	2.08401
MREG	2.19718e-165	1.37591e-166	-1.4783	6.48462
CISH	2.21646e-165	1.38918e-166	-2.31748	4.02421
AMOT	2.28187e-165	1.43141e-166	-2.91217	3.32469
TFRC	2.55387e-165	1.60341e-166	1.47681	9.2955
HMBS	2.93785e-165	1.84607e-166	-1.59414	5.12904
FANCF	3.36318e-165	2.11516e-166	-2.06455	3.90609
OSMR	4.67094e-165	2.94016e-166	2.29351	5.85034
KNDC1	9.01185e-165	5.67744e-166	-2.01208	4.51275
SKIDA1	1.06327e-164	6.70433e-166	-3.66771	2.18688
PMS1	1.52097e-164	9.5985e-166	-2.12707	3.70707
CD44	1.57477e-164	9.94654e-166	2.44946	6.13541
ARHGEF39	2.91879e-164	1.84514e-165	-2.75485	3.05153
ANXA2	4.53385e-164	2.86857e-165	1.53548	9.39893
PKD1L2	4.89296e-164	3.09842e-165	2.92193	2.47059
PLK2	6.20591e-164	3.93318e-165	-1.7225	7.91449
FBXO30	6.70633e-164	4.25396e-165	1.71499	5.43471
PIGO	1.16143e-163	7.37346e-165	-1.48648	5.71717
C12orf75	1.18104e-163	7.50434e-165	-1.98074	4.15149
MANSC1	1.29136e-163	8.21231e-165	-2.16432	4.44639
MAP4K2	1.31837e-163	8.39117e-165	-2.1296	3.67976
SCCPDH	1.64875e-163	1.05029e-164	-1.68449	5.25978
MAGED1	2.81269e-163	1.79327e-164	-1.52182	7.53709
RRAGD	4.65138e-163	2.96806e-164	1.85625	4.06276
PRXL2B	7.82569e-163	4.99782e-164	-1.79252	4.77502
E2F7	8.45079e-163	5.4016e-164	-2.20837	4.21086
CAVIN1	1.3116e-162	8.39064e-164	2.40531	4.75781
ELAPOR2	2.03968e-162	1.30593e-163	-2.18547	4.03609
MAPK6	3.12524e-162	2.00267e-163	1.45074	8.39057
MDM2	3.62122e-162	2.32245e-163	1.56188	7.2237
TUBB2A	4.67289e-162	2.99945e-163	1.88227	5.23457
GEMIN5	8.38107e-162	5.38421e-163	-1.45914	5.81741
KCNMA1	8.67839e-162	5.5799e-163	3.89015	2.55047
SPAG9	2.03273e-161	1.30807e-162	1.43371	8.26514
SUSD2	2.23606e-161	1.44012e-162	-2.73781	3.08584
DLX1	2.36211e-161	1.52258e-162	-2.68521	3.06474
ZNF432	2.87347e-161	1.85375e-162	2.04486	3.89446
ZNF274	3.62696e-161	2.34181e-162	1.567	5.47797
LCMT2	3.78044e-161	2.44295e-162	-2.23342	3.7945
SIAH1	5.56239e-161	3.59746e-162	2.15619	3.9385
CEP192	5.85129e-161	3.78747e-162	-1.81191	4.73287
SPTSSB	1.08426e-160	7.02415e-162	-1.41478	9.91905
ANAPC7	1.09737e-160	7.11502e-162	-1.59786	5.38516
TRPS1	2.09501e-160	1.35947e-161	-2.12879	7.11742
THADA	2.12034e-160	1.37705e-161	-1.60506	5.57059
ADAMTS17	2.72456e-160	1.77093e-161	1.99852	4.09033
FAM72D	5.50375e-160	3.58035e-161	-3.26005	2.39342
MYT1	6.0132e-160	3.91501e-161	4.3379	1.69129
CDCA2	6.21509e-160	4.04982e-161	-1.84421	4.94242
AAAS	7.29148e-160	4.75514e-161	-1.7246	5.34094
KIF20B	9.04144e-160	5.90126e-161	-2.05018	5.08626
THNSL1	9.68838e-160	6.32875e-161	-2.23312	4.20625
VASH1	1.11418e-159	7.28417e-161	-3.31149	3.69665
CLN8	1.80631e-159	1.18189e-160	1.43746	6.43176
LOC93622	1.97297e-159	1.292e-160	1.51786	6.30122
NTN1	2.19574e-159	1.43907e-160	-1.64609	5.02649
GYS1	2.23744e-159	1.46761e-160	1.47322	7.6281
PRCP	3.42822e-159	2.25054e-160	-1.58219	5.37315
PTMS	4.68839e-159	3.08034e-160	-1.55183	7.67047
TCTN3	4.69211e-159	3.08531e-160	-1.51484	5.31662
HEY2	5.03241e-159	3.3118e-160	-2.3723	3.3201
CDCA7L	6.49949e-159	4.28078e-160	-2.08449	4.58183
CENPN	6.696e-159	4.41383e-160	-1.49319	5.94364
KRT16	1.26757e-158	8.36236e-160	5.04617	1.55954
PGF	2.19002e-158	1.44597e-159	4.21605	1.68013
PKN3	2.68311e-158	1.77298e-159	-3.21865	2.52618
DOCK5	3.18202e-158	2.10438e-159	1.50305	6.39317
VPS52	3.1944e-158	2.11429e-159	-1.43699	5.7942
TIMP1	5.77594e-158	3.82608e-159	2.23584	7.54061
SULF1	6.14539e-158	4.07412e-159	-4.39722	4.69632
KNSTRN	8.96535e-158	5.94848e-159	-1.65887	4.86849
FKBP4	1.06958e-157	7.10244e-159	-1.42875	8.78043
MAP7D2	1.115e-157	7.41004e-159	5.47828	1.34852
EID1	1.7529e-157	1.16588e-158	-1.47968	6.94245
PIGK	2.00456e-157	1.33435e-158	-2.05473	3.89905
ETNK2	3.10109e-157	2.06594e-158	-3.4267	2.32772
LPIN3	4.8703e-157	3.24722e-158	1.50418	6.31894
ITPKC	5.62099e-157	3.75077e-158	1.61184	6.42251
POGLUT3	6.14081e-157	4.10095e-158	-2.78377	4.50835
WDR26	7.4987e-157	5.01183e-158	1.37178	7.85414
NABP1	8.28375e-157	5.541e-158	2.24725	3.48319
RPS27L	1.21133e-156	8.1091e-158	1.4128	6.6013
KRT8	2.17289e-156	1.45579e-157	-1.43345	13.2358
CDC25C	3.47002e-156	2.32672e-157	-2.10553	3.66789
VRK1	5.28828e-156	3.54876e-157	-1.71117	4.63253
GHDC	5.61209e-156	3.76909e-157	-2.38454	3.20563
ATRNL1	6.7907e-156	4.56431e-157	-3.22919	2.34697
THBS1	1.24821e-155	8.39649e-157	-1.48159	8.71649
GSN	1.37541e-155	9.25958e-157	1.34976	8.73285
POLR3K	2.2917e-155	1.54406e-156	-1.66393	5.46022
BZW2	3.48652e-155	2.35097e-156	-1.43343	5.82286
LOC101927136	4.09409e-155	2.76287e-156	7.97386	1.08684
EFNB3	4.74806e-155	3.20676e-156	-2.98796	2.68499
WASF2	4.94744e-155	3.34409e-156	1.38058	8.03805
UCK2	4.98985e-155	3.37546e-156	-1.85707	4.3887
ZNFX1	5.08809e-155	3.44466e-156	1.40427	7.48333
H2AZ2	5.13422e-155	3.47866e-156	-1.37433	7.50369
ITGA6	5.28552e-155	3.58404e-156	1.51358	5.53456
ETV4	5.72142e-155	3.8827e-156	3.94588	2.8602
TMEM241	1.14007e-154	7.74299e-156	-2.10067	3.70742
SDC1	1.59612e-154	1.0849e-155	-1.37898	7.28875
CXXC5	1.62631e-154	1.10629e-155	-1.42454	7.68174
ALAD	1.96695e-154	1.33908e-155	-1.51987	6.24762
ALDH16A1	2.84321e-154	1.93716e-155	-1.62257	4.83052
KLF7	3.08417e-154	2.10299e-155	1.91361	4.99172
GPC6	7.75238e-154	5.29028e-155	-2.68882	3.45703
PLCH1	1.2561e-153	8.57854e-155	-2.82556	3.1922
CPLANE1	2.38356e-153	1.62913e-154	-2.77181	3.52534
KLK6	2.59941e-153	1.77836e-154	3.65794	1.99065
FRK	2.59941e-153	1.77948e-154	2.81391	3.74324
LRRC20	3.02554e-153	2.07283e-154	-1.93781	3.92273
TTC7B	3.33149e-153	2.28423e-154	-2.0078	3.72194
ULBP1	3.34345e-153	2.29424e-154	2.22308	3.32429
MCCC1	4.90148e-153	3.36599e-154	-1.62798	5.10506
HEG1	9.04502e-153	6.21638e-154	1.82597	4.11924
SGO1	9.49556e-153	6.53115e-154	-2.39586	3.47533
FAM53B	9.74699e-153	6.70935e-154	-1.50863	5.56468
POLA2	1.02202e-152	7.04063e-154	-2.97299	2.5245
NUDT14	1.18451e-152	8.16641e-154	-1.89685	4.14905
MCL1	1.18943e-152	8.20675e-154	1.57531	9.98419
ATP7B	1.71523e-152	1.18438e-153	-1.85056	4.03428
MAP4K4	2.01632e-152	1.39338e-153	1.33479	7.82566
SMURF1	2.01778e-152	1.39548e-153	1.64517	7.45621
DCPS	2.20971e-152	1.52941e-153	-2.04024	3.99261
SDC4	2.31095e-152	1.60073e-153	1.76375	9.09164
LINC01948	2.38091e-152	1.65048e-153	-3.29034	2.29708
NEMP2	2.43944e-152	1.69237e-153	-3.73316	2.1769
GPR137B	2.96773e-152	2.06048e-153	1.5575	5.80356
ABHD3	3.32075e-152	2.30737e-153	1.68069	5.22263
MDC1	3.48673e-152	2.42458e-153	-1.78574	5.63007
PEX1	5.85335e-152	4.07343e-153	-1.88661	4.47765
QTRT1	8.69361e-152	6.05472e-153	-1.78833	4.66457
ELP1	1.12128e-151	7.81524e-153	-1.47106	6.39519
SMIM3	1.22561e-151	8.54908e-153	-2.38597	3.08739
PIGM	2.28548e-151	1.59544e-152	-2.00759	5.05535
TMEM165	2.67102e-151	1.86602e-152	1.5058	6.74311
NIPSNAP3A	2.79519e-151	1.95428e-152	-1.94909	4.44809
SORBS3	3.99524e-151	2.79546e-152	-2.28111	3.28802
ARID3A	5.15732e-151	3.61135e-152	1.50254	6.44491
MTA3	6.12817e-151	4.29449e-152	-1.51146	5.3188
DNASE1L2	6.80154e-151	4.77005e-152	-2.60533	3.09754
DUSP2	7.58839e-151	5.32598e-152	-2.59828	2.92339
DDAH1	7.594e-151	5.33402e-152	-1.83625	4.77613
CBARP	1.6537e-150	1.16245e-151	2.4043	3.4013
AKAP13	1.93038e-150	1.35798e-151	1.52544	7.2153
RICTOR	2.41992e-150	1.70367e-151	1.58268	5.97054
TMTC4	2.92793e-150	2.06291e-151	-2.33064	3.41698
RSRP1	3.01854e-150	2.12838e-151	1.63832	6.11495
PTK7	3.10703e-150	2.19245e-151	-1.45023	5.76043
RSAD1	3.2566e-150	2.29975e-151	-1.70179	4.87355
SUMO3	4.31584e-150	3.0501e-151	-1.38506	7.76355
MSH6	6.23513e-150	4.40987e-151	-1.34288	6.99574
PROM2	6.94351e-150	4.91463e-151	-1.54056	6.28462
SPDL1	7.91219e-150	5.60454e-151	-1.70852	4.76831
USP5	8.66122e-150	6.13979e-151	-1.36764	7.25166
TRPV4	9.71203e-150	6.88993e-151	-3.56389	2.70445
PER1	1.12302e-149	7.97303e-151	1.59557	5.78857
ARHGEF19	1.35333e-149	9.61545e-151	-2.79096	3.93692
LRRC10B	1.65607e-149	1.17754e-150	-2.62952	2.99355
GRHPR	1.88205e-149	1.33923e-150	-1.44087	5.74774
ZNF704	1.93306e-149	1.37658e-150	-2.00157	4.65963
CRABP2	2.02635e-149	1.44411e-150	-1.5783	6.82306
EMID1	2.46505e-149	1.75809e-150	-3.02017	2.67044
ACVR1	2.65946e-149	1.89818e-150	1.49824	5.91
COX3	2.93391e-149	2.09565e-150	-1.55489	10.0782
GDPD3	3.0754e-149	2.19838e-150	-2.11926	3.53865
TMEM255B	3.8548e-149	2.75759e-150	3.58325	2.28254
CGREF1	4.58669e-149	3.28364e-150	-2.70583	2.81647
ABTB2	4.61788e-149	3.30846e-150	1.36672	5.98671
CD24	5.7272e-149	4.10633e-150	-1.43266	9.36324
TP53INP1	6.84873e-149	4.91415e-150	1.60458	7.39834
VMP1	6.88911e-149	4.94685e-150	1.4945	9.94572
HACD3	7.19819e-149	5.17268e-150	-1.34585	7.94079
FTCDNL1	7.50241e-149	5.39535e-150	-3.23577	2.30547
TLN2	1.01267e-148	7.28808e-150	-1.87791	3.89869
SPAG4	1.10766e-148	7.97768e-150	2.15251	3.33331
PADI2	1.22191e-148	8.80715e-150	1.88072	3.76944
TRIM45	1.22947e-148	8.86828e-150	-2.16751	3.72394
PIERCE1	2.31899e-148	1.67397e-149	-2.2253	3.2973
AHDC1	3.00726e-148	2.17242e-149	1.4863	6.27218
SP100	3.1546e-148	2.28055e-149	1.65911	4.65348
UQCC2	3.41366e-148	2.46968e-149	-1.66803	4.90434
SNX7	4.56832e-148	3.30752e-149	-1.80436	4.38858
ELP2	4.76487e-148	3.4524e-149	-1.36327	6.93941
COPG2	5.7276e-148	4.15304e-149	-1.66991	5.29367
PLXNA3	5.99378e-148	4.34928e-149	1.31922	7.82038
TNIP1	6.865e-148	4.98518e-149	1.41725	7.35521
TTC31	1.06054e-147	7.7071e-149	-1.75256	4.18545
HLA-C	1.42216e-147	1.03427e-148	1.72184	5.92429
ARL3	1.85088e-147	1.34706e-148	-1.49278	5.45144
ZNF618	5.44146e-147	3.9632e-148	-1.79154	4.95332
TRIB2	5.93071e-147	4.32274e-148	2.01127	3.85989
FAM111A	6.20956e-147	4.52934e-148	-2.00993	5.18331
TOR3A	6.56485e-147	4.79205e-148	-1.5077	6.34151
ZBTB42	6.9436e-147	5.07227e-148	-1.63356	5.96525
MDM1	8.69624e-147	6.35726e-148	-2.29069	3.28733
NPNT	9.59761e-147	7.02137e-148	-2.49908	7.32907
MPP2	1.15274e-146	8.4394e-148	-3.56771	2.09683
PRDM1	1.2636e-146	9.25787e-148	5.87535	1.15509
KBTBD2	1.96911e-146	1.44375e-147	1.41689	7.03649
CXCR4	2.04873e-146	1.50323e-147	2.29011	3.84741
RNF19B	2.91185e-146	2.13811e-147	1.93957	5.70586
ABAT	3.44159e-146	2.52894e-147	-1.40829	6.03378
ADCY5	5.16324e-146	3.79682e-147	-2.35738	3.03568
RPS6KL1	5.57847e-146	4.10519e-147	-2.27634	3.61884
TMCO3	6.79439e-146	5.00365e-147	1.32068	6.78114
ANGEL1	1.04367e-145	7.69164e-147	-1.58739	5.88473
DAPK3	1.65471e-145	1.22038e-146	1.41318	6.58435
CBX6	1.86388e-145	1.37565e-146	-1.30284	7.14842
CENPO	2.18906e-145	1.61684e-146	-1.72167	4.54806
ALG6	3.08118e-145	2.27742e-146	-2.10702	3.5045
SGK3	4.01832e-145	2.97227e-146	-3.00825	2.50964
GAREM1	4.44934e-145	3.29349e-146	1.70302	4.71855
TTYH3	4.84232e-145	3.587e-146	1.39537	7.45286
ARL5B	5.44416e-145	4.03576e-146	1.42558	6.62554
SRSF1	7.7205e-145	5.72739e-146	-1.34717	6.08414
SLC27A6	1.238e-144	9.19065e-146	-3.72403	2.33909
BRCA2	1.30802e-144	9.71755e-146	-2.39819	4.64029
STK38L	1.60012e-144	1.18963e-145	1.48303	5.73793
HMGCLL1	2.42154e-144	1.80163e-145	-3.23629	2.71605
C1orf226	2.46251e-144	1.83344e-145	-1.74906	4.41245
C10orf82	2.85939e-144	2.13048e-145	-3.53775	2.14853
CAP2	3.20623e-144	2.39064e-145	-1.97942	4.30783
AFAP1L2	4.35488e-144	3.24945e-145	-2.65133	2.99885
BMP6	5.90532e-144	4.40952e-145	3.9158	1.9506
C1orf116	7.07951e-144	5.29013e-145	5.45154	1.27996
FOXO1	7.52267e-144	5.62534e-145	1.68914	4.34992
RBCK1	9.36955e-144	7.01147e-145	1.60049	7.49069
AMIGO1	1.23921e-143	9.28004e-145	-1.67186	4.54502
DSP	1.35802e-143	1.01771e-144	1.61233	10.5629
ISCA1	1.39521e-143	1.04633e-144	1.6571	6.69092
MIR4435-2HG	1.55955e-143	1.17042e-144	1.88222	3.61254
FER1L4	2.68458e-143	2.01619e-144	2.4192	5.13101
ACSL1	3.17976e-143	2.3898e-144	1.46553	5.36479
ZMYM3	4.43693e-143	3.33705e-144	-1.62402	5.60839
FOXRED2	5.84669e-143	4.4005e-144	-2.26328	5.26302
SLC16A14	6.94955e-143	5.23432e-144	-2.0077	3.6415
SLIT1	7.04258e-143	5.30819e-144	-3.31528	2.2422
TARS2	7.25586e-143	5.47287e-144	-1.38374	5.65229
SUMF2	1.19941e-142	9.05329e-144	-1.29477	6.85925
RNF103-CHMP3	1.36583e-142	1.03168e-143	5.69482	1.28822
ZDHHC23	1.6101e-142	1.21706e-143	-1.7747	4.75004
MBD1	1.65806e-142	1.2542e-143	1.45154	6.56721
TMEM107	1.79357e-142	1.35768e-143	-2.16075	3.35332
ZNF267	2.02667e-142	1.53522e-143	1.40643	5.33427
DAGLA	2.13274e-142	1.61672e-143	-2.21489	3.95592
ESPN	2.5242e-142	1.91483e-143	-1.71458	4.72438
GNA13	2.78811e-142	2.11654e-143	1.38984	8.41506
EPN3	3.35944e-142	2.55207e-143	-1.54692	5.31561
SHISA9	3.44637e-142	2.61997e-143	-1.88559	4.11532
CSE1L	6.78327e-142	5.16039e-143	-1.38743	8.09089
SLC12A9	8.37757e-142	6.37778e-143	-1.42736	6.57374
LAMTOR2	8.91703e-142	6.79329e-143	-1.43973	5.36057
GAS2L1	1.00097e-141	7.63109e-143	-1.56684	4.93868
POGLUT1	1.09417e-141	8.34759e-143	-2.10215	3.58198
IFT57	1.14818e-141	8.76586e-143	-1.70842	4.78009
MFSD3	1.28717e-141	9.83391e-143	-1.82118	4.82575
MRPL11	1.64777e-141	1.25978e-142	-1.42041	5.72072
FBXL20	1.88642e-141	1.44325e-142	1.53563	4.82219
ABCA2	2.47837e-141	1.89748e-142	-1.54534	8.49956
ACTL6A	3.21089e-141	2.46004e-142	-1.38491	6.00662
MCTP1	3.61125e-141	2.77057e-142	2.59761	4.01878
H3C8	3.61125e-141	2.77068e-142	-3.5873	2.06158
SLCO4A1	3.82642e-141	2.93783e-142	1.74947	5.56354
MAP7D1	5.12208e-141	3.93538e-142	1.42967	6.87815
ELAC2	5.80235e-141	4.46117e-142	-1.3081	6.27874
PPA2	7.15175e-141	5.50254e-142	-1.34703	5.85777
SEMA3B	8.17182e-141	6.29179e-142	1.68816	5.24811
ARHGAP27	8.72071e-141	6.71911e-142	1.49667	5.36938
NECTIN3	9.89566e-141	7.62973e-142	-2.33394	3.35707
FAM83B	1.63219e-140	1.25933e-141	-1.66318	6.73266
SLC25A10	1.71385e-140	1.32326e-141	-2.27856	3.57457
RB1CC1	1.8818e-140	1.45395e-141	1.33173	7.47366
FAM222B	2.44661e-140	1.89167e-141	1.38479	5.60905
IGFBP4	2.53589e-140	1.96207e-141	-1.86785	7.17499
RELB	2.57445e-140	1.99329e-141	2.08419	3.53698
GSTM3	2.93101e-140	2.27094e-141	-1.59734	5.91535
DLGAP4	3.68787e-140	2.85936e-141	1.41184	6.55534
ROBO1	4.47785e-140	3.47427e-141	-2.15357	6.07566
COQ2	4.70652e-140	3.65424e-141	-1.86187	3.92277
TEX264	5.292e-140	4.11168e-141	-1.42826	5.46561
SNX17	6.68725e-140	5.19935e-141	-1.42557	6.75943
CHD2	6.88298e-140	5.35525e-141	1.48017	7.83199
RAB15	8.99171e-140	7.00078e-141	-1.58729	6.17937
GAB2	1.04801e-139	8.16525e-141	1.77782	5.48623
FBXO4	1.21411e-139	9.46594e-141	-3.57064	1.94465
ARPIN	1.41264e-139	1.10215e-140	-4.42064	1.63745
SALL2	1.57607e-139	1.23051e-140	-2.8617	2.42089
DBF4	2.87849e-139	2.24892e-140	-1.43017	5.67611
KLHL28	3.14208e-139	2.45655e-140	1.50415	5.53175
KIF24	3.7354e-139	2.92245e-140	-2.82852	3.26569
RPS6KA3	4.10843e-139	3.21651e-140	1.30056	6.55297
ATP6V1D	4.59549e-139	3.60031e-140	1.46843	6.68124
BLMH	4.86894e-139	3.81718e-140	-1.9256	3.96885
LINC01564	5.121e-139	4.01755e-140	10.414	0.825026
MACROD1	5.38701e-139	4.22915e-140	-1.60851	4.70592
HIC2	8.84017e-139	6.94489e-140	1.95209	3.93551
VARS1	9.01336e-139	7.08582e-140	-1.2873	7.0017
RMDN1	1.07241e-138	8.4365e-140	-1.3721	5.89115
BACH2	1.83847e-138	1.4473e-139	3.49278	1.81392
SLF1	2.24272e-138	1.76674e-139	-2.02804	3.75853
ASRGL1	2.43356e-138	1.91839e-139	-3.21315	2.24982
PLEKHM1	3.50293e-138	2.76328e-139	1.45437	5.71921
PTPN18	3.87933e-138	3.0623e-139	-1.55345	6.1979
FZD4	6.50357e-138	5.13736e-139	-2.20384	3.94334
TRERF1	6.93076e-138	5.47855e-139	-1.95208	4.39105
MOB3C	7.17956e-138	5.6791e-139	1.96967	3.77702
TMPRSS4	9.3538e-138	7.404e-139	1.87029	3.91497
RHPN1	9.60814e-138	7.61051e-139	-1.3716	6.14901
ITGB1-DT	1.7512e-137	1.38805e-138	5.90443	1.08484
NBEAL2	2.05765e-137	1.63207e-138	-1.37228	6.96276
ARNT2	2.16347e-137	1.71717e-138	1.31635	7.02276
MAP3K6	2.65471e-137	2.10851e-138	-1.48987	4.84266
MIR1915HG	2.90879e-137	2.31188e-138	-2.71245	2.61364
ATP6V1C1	2.99321e-137	2.3806e-138	1.27632	7.73629
EVPL	4.29725e-137	3.42006e-138	-1.29227	6.71457
TMEM156	6.28518e-137	5.00559e-138	7.15875	0.933037
WLS	1.10707e-136	8.82282e-138	3.35657	2.01682
RAVER2	1.25257e-136	9.9892e-138	-1.83336	4.05512
AAK1	1.29953e-136	1.03706e-137	1.68696	6.22506
PLEK2	1.37033e-136	1.09431e-137	2.64741	3.53951
ZFP36	1.71349e-136	1.36928e-137	2.27265	6.73801
RTN4RL1	1.91589e-136	1.53205e-137	-1.63668	4.77933
MYORG	2.49241e-136	1.99441e-137	-1.43701	6.05198
SCN5A	3.73291e-136	2.98907e-137	3.53119	1.69054
SIN3B	4.80966e-136	3.85386e-137	1.39855	6.54595
BMP2	4.89914e-136	3.92821e-137	6.30131	1.0121
RNF44	5.73112e-136	4.59839e-137	1.34107	7.33367
ZNF239	7.34456e-136	5.89692e-137	-2.8064	2.48647
RMND1	7.61949e-136	6.12178e-137	-1.3673	6.41789
DNAJC10	1.26132e-135	1.01407e-136	-1.3791	6.1634
COL4A3	1.35206e-135	1.08775e-136	3.14799	2.07916
OLAH	1.43463e-135	1.15496e-136	5.63131	1.1567
ABCB6	1.61499e-135	1.30103e-136	3.70208	1.72041
HTR7P1	1.65296e-135	1.33252e-136	-2.60961	2.93467
MGMT	1.83453e-135	1.47988e-136	-1.61376	4.98086
IL27RA	2.36342e-135	1.9078e-136	-2.56065	2.71674
SH2D5	3.01995e-135	2.43939e-136	3.56899	1.87416
ZNF462	3.06396e-135	2.47659e-136	2.01974	3.29194
TCEAL4	3.36681e-135	2.72321e-136	-1.42954	6.69514
MRPL57	3.50344e-135	2.83562e-136	-1.39043	5.95328
HOXB7	3.93181e-135	3.18446e-136	-2.66669	2.91385
CCN1	5.71059e-135	4.62821e-136	1.57204	4.66303
FAM72B	6.04483e-135	4.90236e-136	-3.87217	2.26134
DMAC1	6.27642e-135	5.09357e-136	-1.90997	4.72453
CRKL	6.29017e-135	5.10813e-136	1.31944	7.67576
ENTREP3	6.54356e-135	5.31744e-136	-1.54341	5.17382
LIN7A	6.73526e-135	5.47686e-136	-2.45023	3.72769
ADGRG6	9.20844e-135	7.49293e-136	-1.83907	6.95065
PLXND1	2.62792e-134	2.13977e-135	-2.00972	6.85269
GAMT	3.17958e-134	2.59067e-135	-3.29605	2.07396
ATG9A	3.24896e-134	2.64895e-135	1.29999	6.21175
CEP83	3.55887e-134	2.90355e-135	-2.19838	3.31165
ALKBH5	3.6798e-134	3.0042e-135	1.34816	7.28624
PI3	3.70649e-134	3.02799e-135	7.16995	0.957853
CDH11	4.66195e-134	3.81107e-135	-3.77992	2.57322
UGT2B17	7.25847e-134	5.93761e-135	-7.61252	1.14041
POLD3	7.58528e-134	6.20904e-135	-1.55453	4.59718
IMPACT	7.62653e-134	6.24693e-135	-1.79792	4.67318
TMEM50B	8.90903e-134	7.30224e-135	-1.55934	4.92778
COL9A2	8.92014e-134	7.31617e-135	-3.41517	2.32719
TYMS	9.02504e-134	7.40708e-135	-2.3723	3.24647
CTNND2	9.25258e-134	7.59883e-135	-2.15146	5.99243
TMEM25	1.095e-133	8.99881e-135	-2.47024	2.92757
ATP2A3	1.22714e-133	1.00913e-134	-1.38444	7.89793
RNF103	1.32493e-133	1.09027e-134	1.39897	5.45999
PASK	2.15584e-133	1.77518e-134	-1.70422	4.74735
LOC101929614	2.49818e-133	2.05842e-134	3.41507	1.74401
CAMK2N2	2.74751e-133	2.26534e-134	-2.03391	3.33108
CRTAP	3.47989e-133	2.87108e-134	-1.43933	7.21809
MKS1	3.64589e-133	3.01e-134	-1.6223	4.44342
SNRNP25	3.93123e-133	3.2477e-134	-1.51851	6.15096
CDC34	5.10878e-133	4.22327e-134	1.81596	6.65655
EXOSC9	5.75945e-133	4.76428e-134	-1.67072	4.11618
PLEKHB2	6.46991e-133	5.35547e-134	1.49279	8.49737
TMEM59	7.22109e-133	5.98116e-134	1.31776	8.04953
NEDD4L	8.58033e-133	7.11164e-134	1.4154	5.69699
MAPK3	1.02829e-132	8.52833e-134	-1.26088	7.7387
PPP2R5B	1.17006e-132	9.71044e-134	1.70556	4.84006
MCRS1	1.27505e-132	1.05887e-133	-1.27102	6.49827
SMC4	1.28855e-132	1.07078e-133	-1.25548	6.9666
PAQR4	1.37851e-132	1.14628e-133	-1.7153	4.52256
KRT8P3	1.96149e-132	1.6321e-133	-1.55734	5.19047
BSDC1	2.33856e-132	1.94711e-133	1.28788	7.11909
PATZ1	2.59551e-132	2.16245e-133	-1.43408	6.24669
EGLN1	2.64027e-132	2.20117e-133	2.36527	3.65432
RAMP1	2.89128e-132	2.412e-133	-3.92086	1.73214
ZNRF1	2.97835e-132	2.48625e-133	-1.41218	5.71196
SLC12A6	3.05276e-132	2.55001e-133	1.52419	4.69958
NIPSNAP2	3.2666e-132	2.73041e-133	-1.66687	4.43696
KLRG2	3.58623e-132	2.99951e-133	-2.69357	2.52995
KLF10	3.74928e-132	3.13791e-133	1.31741	7.78352
TRIM11	3.9692e-132	3.32411e-133	1.52846	5.60212
TPM1	4.07276e-132	3.41304e-133	-1.3283	6.37856
COL18A1	4.0861e-132	3.42642e-133	-1.61638	7.139
CYB561	4.40888e-132	3.69948e-133	-1.3021	8.41282
ARHGEF9	5.20166e-132	4.36751e-133	-2.10577	3.86217
VASN	5.22187e-132	4.3873e-133	1.46418	5.81205
PKIB	5.44665e-132	4.5791e-133	-1.52943	5.09463
G6PD	6.59747e-132	5.55017e-133	1.24175	9.94236
PPM1G	8.27936e-132	6.96955e-133	-1.28453	8.02921
SNRPA	1.08459e-131	9.13588e-133	-1.31383	5.80131
CBLB	1.48023e-131	1.24765e-132	1.43522	5.51799
MKNK2	2.02702e-131	1.70963e-132	1.36046	7.53374
NUP85	2.13884e-131	1.80509e-132	-1.366	5.69405
NFKB1	2.18306e-131	1.84359e-132	-1.35914	5.60247
TUBB6	2.52469e-131	2.13347e-132	1.45693	6.9278
NTSR1	2.67977e-131	2.26596e-132	3.22881	2.45786
SLC22A20P	2.85343e-131	2.41434e-132	2.23159	2.94603
CSRNP2	5.83293e-131	4.93852e-132	1.38006	6.52379
CA12	6.23777e-131	5.28465e-132	-1.79413	7.00917
ATF7IP	7.59976e-131	6.44263e-132	-1.92007	5.98319
ATP6V0A1	1.08031e-130	9.16405e-132	1.4302	6.70958
INCENP	1.83515e-130	1.55771e-131	-1.38757	6.38954
BRD4	2.23111e-130	1.89502e-131	1.30858	7.53308
LOC100294145	2.63782e-130	2.24189e-131	-1.76203	4.09503
RFFL	2.9444e-130	2.50404e-131	1.63112	4.1886
HPGD	3.13842e-130	2.67075e-131	2.92987	2.52317
PTGS1	3.42774e-130	2.9188e-131	5.13195	1.25881
PPME1	4.60637e-130	3.92492e-131	1.38212	6.61929
MRTFA	4.6341e-130	3.95105e-131	1.35699	6.15349
SH3BGRL3	5.36129e-130	4.57395e-131	1.65854	6.89445
OSER1	6.27639e-130	5.35806e-131	1.40681	6.23731
ERLIN2	7.80797e-130	6.66976e-131	-1.29537	5.81853
RCCD1	8.99954e-130	7.6925e-131	-1.60909	4.58746
ATP2B1	1.05818e-129	9.05068e-131	1.20425	7.83264
WDR45	1.44688e-129	1.23831e-130	2.10936	4.99474
ALDH9A1	1.53219e-129	1.31215e-130	-1.35556	5.59695
FYN	1.755e-129	1.50391e-130	1.92693	3.42639
CPE	2.8489e-129	2.44284e-130	1.89687	5.77256
ACACB	4.75672e-129	4.0813e-130	-1.98009	3.40129
MYADM	7.47262e-129	6.4156e-130	1.3946	6.69417
SIVA1	8.50788e-129	7.30901e-130	-1.47499	6.45978
PPP2CB	1.85713e-128	1.59644e-129	1.34507	6.49916
NFE2L1	3.24842e-128	2.79419e-129	1.29218	8.95095
POLR1B	3.36012e-128	2.89208e-129	-1.58832	5.44173
IGF2BP2	3.7009e-128	3.1874e-129	1.72114	4.50143
MAP2K3	3.77417e-128	3.25254e-129	1.46521	6.69529
C1QBP	4.01456e-128	3.46187e-129	-1.26336	6.61174
SC5D	4.40314e-128	3.79934e-129	1.3904	6.05759
ESRRA	4.96557e-128	4.28733e-129	1.37517	6.34378
TELO2	5.18583e-128	4.4803e-129	-1.41494	6.24024
ACTG1	6.36425e-128	5.50183e-129	1.4513	12.9051
PMVK	7.83541e-128	6.77788e-129	-1.7569	5.03937
NMRAL1	9.27938e-128	8.03197e-129	-1.30645	5.64954
AASDHPPT	9.49875e-128	8.22699e-129	-1.86766	4.22154
TSC22D3	1.78277e-127	1.54504e-128	1.25752	6.71697
RAB29	1.88599e-127	1.63552e-128	-1.65267	4.97971
NR3C1	2.1717e-127	1.88446e-128	1.27204	6.70214
SAC3D1	2.61026e-127	2.26642e-128	-1.78208	4.46222
FSTL3	2.72812e-127	2.37023e-128	1.52254	5.67069
TAF1D	2.95344e-127	2.56758e-128	1.48818	5.11891
HAUS5	3.08247e-127	2.68142e-128	-1.59601	4.24537
RBBP7	3.17073e-127	2.75991e-128	-1.20625	7.89151
FTH1P10	5.84105e-127	5.0874e-128	3.65468	1.92512
HOMER3	6.31356e-127	5.50237e-128	1.99642	4.26449
CDH26	6.32133e-127	5.51255e-128	-2.42483	2.71029
RUSC2	6.45922e-127	5.63628e-128	2.09725	5.14619
UST	7.00088e-127	6.11272e-128	-2.02852	3.30989
CCNE2	8.61811e-127	7.52943e-128	-2.47322	3.78774
ARSG	1.28845e-126	1.12639e-127	-2.03097	3.22602
DENND1C	1.38341e-126	1.21015e-127	1.40379	4.98103
KCNS3	1.51199e-126	1.32344e-127	-1.66627	4.10629
NUDT1	1.73126e-126	1.51631e-127	-1.50005	4.56996
MORC3	2.0733e-126	1.817e-127	1.30963	5.68649
STMN4	2.57182e-126	2.25528e-127	5.09151	1.20832
EFCAB11	3.95098e-126	3.46682e-127	-2.72106	2.97109
TMEM229B	4.44138e-126	3.89952e-127	-2.84794	2.34339
RAPGEF2	6.58353e-126	5.78388e-127	1.4152	6.00906
ZMAT4	6.99824e-126	6.15201e-127	4.06742	1.42132
RGCC	9.16434e-126	8.06114e-127	4.29122	1.61873
NAALADL2	1.11972e-125	9.85533e-127	-3.04562	3.74792
CYP2J2	1.12229e-125	9.88398e-127	-2.88365	2.3022
MCCC2	1.1895e-125	1.04823e-126	-1.77338	7.695
A4GALT	1.27107e-125	1.12081e-126	-1.8861	3.94579
PM20D2	1.90351e-125	1.67951e-126	-1.76875	3.92513
LAP3	3.44749e-125	3.04366e-126	-1.33242	5.78088
RBPMS	3.78357e-125	3.34241e-126	-1.57667	4.42371
MT1X	4.12068e-125	3.64244e-126	2.73244	2.58362
KLHL13	4.47731e-125	3.9601e-126	-2.35382	2.81296
RBBP8	4.70348e-125	4.16268e-126	-1.56134	5.08136
CEL	8.63165e-125	7.64387e-126	2.59529	2.5899
DECR1	9.50725e-125	8.42441e-126	-1.40285	6.39074
GOLT1A	1.27045e-124	1.12644e-125	2.10384	5.01779
TCAF2	1.30551e-124	1.15823e-125	2.02762	3.32773
ARIH1	1.48027e-124	1.31407e-125	1.24031	7.66842
DMTN	1.58947e-124	1.41187e-125	-1.57418	4.24515
FANCL	2.0724e-124	1.84196e-125	-1.72815	3.85862
PRKAA2	2.99336e-124	2.66213e-125	4.98311	1.10188
VANGL1	3.71401e-124	3.30504e-125	-1.53595	7.00393
TEAD4	3.8143e-124	3.39635e-125	-2.01405	3.91282
APRT	3.88443e-124	3.46089e-125	-1.21302	7.78044
SLC39A11	4.43532e-124	3.95412e-125	-1.53219	5.21473
PRRT3	5.93465e-124	5.29398e-125	-1.57103	5.25416
SDR16C5	6.51147e-124	5.81205e-125	3.44311	1.87413
CCNL1	1.30763e-123	1.16788e-124	1.67201	6.76459
KICS2	2.40932e-123	2.15313e-124	-1.71636	4.24293
ACO1	2.94755e-123	2.63572e-124	-1.31143	5.77553
SSBP4	4.11137e-123	3.67864e-124	-1.78546	4.50855
DCLRE1A	4.18019e-123	3.74247e-124	-1.9917	3.17529
TNFRSF12A	4.30158e-123	3.85348e-124	1.48933	8.01076
UBAP1	5.26586e-123	4.72015e-124	1.42503	6.7327
COL11A2	6.39296e-123	5.7339e-124	1.84954	4.52867
PPIC	6.52709e-123	5.85773e-124	-1.52581	5.53656
FLCN	6.57991e-123	5.90869e-124	1.29289	5.71637
MSMO1	8.9049e-123	8.00133e-124	1.52972	6.93167
GALK1	1.65855e-122	1.49116e-123	-1.40555	5.7281
TSC1	1.83329e-122	1.64925e-123	1.24032	7.01468
TSPAN15	1.99865e-122	1.79909e-123	-1.23657	6.37693
NXF1	2.18605e-122	1.96895e-123	1.41995	7.36168
AIG1	2.45768e-122	2.21494e-123	-1.45569	4.72042
PEDS1	2.6582e-122	2.39709e-123	1.38535	7.41326
NUP107	2.72163e-122	2.45576e-123	-1.28192	6.0661
PAPSS1	3.60623e-122	3.2559e-123	-1.3002	6.13236
CXCR1	3.65591e-122	3.30272e-123	8.04892	0.69325
SMIM29	4.0912e-122	3.69818e-123	1.57532	5.52314
MASTL	4.15833e-122	3.7611e-123	-1.44453	4.86173
LOC389602	4.76323e-122	4.31079e-123	7.268	0.749869
ATR	5.21959e-122	4.72663e-123	-1.65818	5.07692
ANKRD37	5.56568e-122	5.04303e-123	4.16306	1.56015
KREMEN2	5.82804e-122	5.2839e-123	-2.53405	2.9229
NUP93	7.19232e-122	6.5247e-123	-1.33099	5.49205
PVR	7.24542e-122	6.57678e-123	1.45743	6.48492
MYO1E	8.95879e-122	8.13687e-123	1.37978	5.6128
PRKDC	1.22152e-121	1.11011e-122	-1.70424	7.9967
SMIM14	1.33653e-121	1.21535e-122	-1.1772	8.69274
GPAA1	1.47381e-121	1.34099e-122	-1.35407	6.61953
ZNF703	2.1206e-121	1.93063e-122	-1.54637	6.39863
TDP2	2.47592e-121	2.25546e-122	1.73989	7.08178
SPSB1	5.01138e-121	4.56786e-122	1.75997	5.40147
HAUS4	5.28212e-121	4.81749e-122	-2.00423	3.11164
WDR45B	6.87974e-121	6.2783e-122	1.30217	7.59837
ABCC1	7.46454e-121	6.81601e-122	1.23189	6.98532
LYPD6B	7.48888e-121	6.84228e-122	-2.18436	3.47015
CYC1	7.92151e-121	7.24184e-122	-1.31843	7.53497
SEC61G	8.11492e-121	7.42304e-122	1.54726	6.64662
SLC25A43	8.11719e-121	7.4295e-122	-1.31142	5.28185
CLK1	8.82223e-121	8.07958e-122	2.53575	6.37214
CALM3	9.75901e-121	8.94277e-122	-1.18139	7.93783
BEND3	1.26891e-120	1.16347e-121	-1.77808	3.63559
PEX11B	1.27065e-120	1.16574e-121	-1.65859	4.92807
EPHA7	1.74023e-120	1.5975e-121	-2.37484	4.30408
TDP1	2.41935e-120	2.22223e-121	-1.47809	4.82608
SUV39H2	2.62746e-120	2.4148e-121	-1.70139	4.17912
NIPAL1	2.71297e-120	2.49485e-121	1.77522	4.08149
TLE2	3.0417e-120	2.7988e-121	-2.45915	2.6674
CETN3	4.02126e-120	3.7023e-121	-1.83152	3.86513
LRRN2	4.25487e-120	3.91968e-121	2.75636	2.56321
IFNGR1	5.18342e-120	4.77789e-121	1.28408	5.61945
TSEN2	6.11362e-120	5.63862e-121	-2.00613	3.30861
TEX2	6.42009e-120	5.92475e-121	-1.24752	6.55241
IGSF1	6.4447e-120	5.95094e-121	-2.77882	2.37947
LMBR1	6.58972e-120	6.0884e-121	-1.18911	7.19698
BDH1	7.31028e-120	6.7581e-121	-1.82694	4.88758
TIMP2	7.45644e-120	6.89725e-121	1.33293	7.0245
CDK14	9.3683e-120	8.67079e-121	-1.87984	3.53934
DLX3	9.99252e-120	9.25393e-121	-2.41648	2.56287
ASCL2	1.35376e-119	1.25443e-120	-2.61011	2.4691
MRPL3	1.78029e-119	1.65062e-120	-1.21752	5.90427
DAPP1	1.85848e-119	1.72413e-120	4.34841	1.11551
SLC35A5	2.1147e-119	1.96296e-120	-1.65477	3.96427
RPL32P32	3.14974e-119	2.92544e-120	4.18541	1.47302
TBC1D9	4.1577e-119	3.86387e-120	-1.20999	8.40651
SGSM2	4.19002e-119	3.89616e-120	-1.23487	6.37584
CSMD3	4.32462e-119	4.02366e-120	-4.83892	1.27655
GDPD5	4.43899e-119	4.13247e-120	2.18889	3.21616
PALM3	5.68801e-119	5.29832e-120	-2.49029	2.48526
TAF9B	5.70217e-119	5.31459e-120	-1.33949	5.20227
SMCR8	6.16716e-119	5.75131e-120	1.24145	6.92501
RWDD2B	6.16748e-119	5.75494e-120	-1.52815	4.43165
NAGA	1.22221e-118	1.14112e-119	-1.43177	4.80557
ESD	1.35429e-118	1.26517e-119	-1.59921	5.65567
MUC1	1.78341e-118	1.66701e-119	-1.9754	4.96151
CEACAM1	1.87223e-118	1.75104e-119	4.99681	1.01867
COA7	1.90228e-118	1.78017e-119	-1.48061	4.52229
CTSB	1.99934e-118	1.87208e-119	1.42998	8.53699
TMEM128	2.43287e-118	2.27934e-119	-1.62881	3.87852
ACBD7	2.64935e-118	2.48358e-119	-2.09074	4.36249
SLPI	3.51804e-118	3.29983e-119	4.92579	1.0471
RASEF	4.99983e-118	4.69241e-119	1.35497	5.74867
EPM2AIP1	5.22933e-118	4.91062e-119	-1.79804	5.37122
FANCC	5.41307e-118	5.08609e-119	-1.34872	5.01996
NR4A3	6.09728e-118	5.73226e-119	2.65754	5.03401
ST6GALNAC2	6.39829e-118	6.01871e-119	-1.77477	4.00643
GMDS	6.54281e-118	6.15819e-119	-1.63416	3.91099
FOXRED1	7.72759e-118	7.27749e-119	-1.56453	4.13019
FAM136A	8.16216e-118	7.69116e-119	-1.22488	5.98165
TRAF5	1.51485e-117	1.42825e-118	-1.98544	3.67009
IARS2	1.6767e-117	1.58175e-118	-1.20342	6.55961
PEBP1	2.06278e-117	1.94709e-118	-1.25732	8.13802
VPS26B	3.18088e-117	3.00421e-118	-1.60551	5.1116
ASCL1	5.19676e-117	4.91092e-118	-3.47822	1.87557
PCDH10-DT	5.64955e-117	5.34186e-118	-4.36659	2.37238
RWDD2A	7.33297e-117	6.93755e-118	-1.86863	3.48962
VPS37B	7.66211e-117	7.25309e-118	1.51193	5.37169
ABHD10	7.79131e-117	7.3796e-118	-1.70699	4.16247
HEATR5A	9.24549e-117	8.76193e-118	-1.70356	4.10908
LRP12	1.18496e-116	1.12363e-117	1.89716	3.65172
SCFD2	1.28395e-116	1.21819e-117	-1.79497	3.45372
CKMT1B	1.34653e-116	1.27828e-117	-3.2724	1.80227
DPYSL5	1.49329e-116	1.41842e-117	-3.30814	1.95271
ZNF528	1.67516e-116	1.59207e-117	2.04562	3.20907
EHMT2	1.69916e-116	1.6158e-117	-1.25245	6.41452
HYLS1	1.94518e-116	1.8508e-117	-1.91014	3.33391
REXO5	2.58459e-116	2.46058e-117	-1.94435	3.2026
ACSF2	2.66314e-116	2.5368e-117	-1.75587	3.48205
FBXO42	2.85911e-116	2.72502e-117	1.2176	5.82095
DUSP13	3.0807e-116	2.93788e-117	3.49589	1.51507
LRFN5	4.34304e-116	4.14405e-117	-5.76662	1.04256
RANBP17	5.76172e-116	5.50084e-117	-1.87068	3.67145
MIS18A	8.02295e-116	7.66402e-117	-1.58379	4.47552
GEN1	8.39314e-116	8.02219e-117	-1.8579	4.62439
MTF1	9.07336e-116	8.67725e-117	1.27695	5.63085
MAPK8IP3	9.83445e-116	9.41042e-117	1.58115	6.41263
LOC105375501	9.98506e-116	9.55994e-117	5.18958	0.935528
SCRN1	1.02791e-115	9.84701e-117	-1.25844	7.53883
NUP155	1.08092e-115	1.03607e-116	-1.24788	5.91624
PLCXD3	1.14577e-115	1.09884e-116	-3.71154	2.35759
DLAT	1.17229e-115	1.12491e-116	-1.39153	4.86178
ATG16L2	1.23779e-115	1.18843e-116	-1.73946	3.70055
SEPHS1	1.27946e-115	1.22913e-116	-1.17284	6.71519
RPRM	1.43382e-115	1.37819e-116	-3.56003	3.19392
TPK1	1.51474e-115	1.45679e-116	-2.63768	2.46561
SEMA3F	1.57559e-115	1.51616e-116	-1.18707	6.28619
NFKBIB	2.93399e-115	2.82493e-116	1.46138	5.202
S100A14	3.14596e-115	3.03072e-116	1.44173	6.60522
TGFB3	3.73974e-115	3.60476e-116	-3.01052	2.88849
LARGE1	3.76653e-115	3.63262e-116	-1.22054	5.9875
NUDT16	3.97811e-115	3.83883e-116	-1.38774	5.13307
BMF	4.10791e-115	3.9663e-116	1.30669	6.23868
ABCD1	5.19742e-115	5.02106e-116	1.49903	5.52937
AKAP17A	5.26056e-115	5.0849e-116	1.42234	6.38637
AMOTL1	6.8666e-115	6.64103e-116	-1.47552	5.45656
NAPEPLD	7.48336e-115	7.24157e-116	-1.45598	4.56599
FHL1	1.11439e-114	1.07899e-115	-2.08445	3.50023
COMMD4	1.11734e-114	1.08244e-115	-1.42162	6.19335
DEK	1.16158e-114	1.12593e-115	-1.16226	7.79679
IL11	1.17391e-114	1.13851e-115	2.11722	2.88988
DIAPH1	1.29295e-114	1.25467e-115	1.20809	8.81855
RMI1	1.57501e-114	1.52923e-115	-1.45567	4.684
UBE2D1	1.76529e-114	1.71493e-115	1.45524	5.26672
APOL2	1.80316e-114	1.75269e-115	1.74703	4.00901
PSME4	1.96036e-114	1.90655e-115	1.15785	7.41481
ARL6IP6	1.9916e-114	1.93801e-115	-1.68797	4.39086
MTARC2	2.03442e-114	1.98077e-115	-2.92809	2.25114
EID3	2.0735e-114	2.01995e-115	5.72372	0.781297
ACTN1	2.18182e-114	2.12665e-115	1.41962	9.04584
S1PR3	2.22405e-114	2.16901e-115	1.42565	5.09949
SLC15A2	2.31186e-114	2.2559e-115	-2.0655	2.98411
ATRIP	3.15605e-114	3.08136e-115	-1.75773	3.54916
TTC8	3.32315e-114	3.2463e-115	-1.42657	4.82248
CDKN2D	3.3506e-114	3.27493e-115	1.81112	4.07821
SNX9	4.09858e-114	4.00823e-115	1.33506	6.16276
PGD	4.2256e-114	4.13473e-115	1.20229	8.71461
AOC3	6.23801e-114	6.10724e-115	3.91131	1.32697
SRGAP2	6.6342e-114	6.4987e-115	-1.22047	6.01799
ZNF688	6.67639e-114	6.54364e-115	-1.76696	3.78032
KISS1	7.90484e-114	7.75194e-115	4.41027	1.07323
ARRDC2	8.66934e-114	8.50633e-115	1.43649	5.55088
IRS1	8.72575e-114	8.5664e-115	-1.70296	8.04235
CD14	8.99404e-114	8.83464e-115	4.53156	1.07198
IFT74	9.62308e-114	9.45774e-115	-1.87418	3.26281
LMBRD1	1.02888e-113	1.01176e-114	1.24806	5.4538
THRA	1.10717e-113	1.08935e-114	-1.51933	4.42671
EGR1	1.20081e-113	1.18213e-114	2.78602	8.53534
FAM169A	1.22062e-113	1.20228e-114	-2.93682	2.3128
TFPI2	1.23745e-113	1.21953e-114	3.47777	3.58765
SEPTIN8	1.59431e-113	1.57208e-114	-1.15983	6.60859
PGM1	1.69146e-113	1.66879e-114	1.44283	4.30163
EXOSC5	2.53812e-113	2.50549e-114	-1.44459	4.54397
ZBTB34	2.76548e-113	2.73141e-114	1.38682	5.49806
GCA	3.29247e-113	3.25369e-114	-1.34891	5.2852
SAMD4B	3.33456e-113	3.29708e-114	1.21754	7.81934
ST8SIA4	3.96831e-113	3.92585e-114	-2.78293	4.01484
ZWILCH	4.62117e-113	4.57423e-114	-1.36933	5.01556
FJX1	6.27534e-113	6.21499e-114	-3.81508	1.6103
GSTZ1	6.39208e-113	6.33406e-114	-1.4077	6.0449
LANCL1	6.57463e-113	6.5185e-114	-1.67579	5.71795
URB2	6.67598e-113	6.6226e-114	-1.603	3.99023
COL5A3	7.58871e-113	7.53213e-114	2.77022	2.07779
TYRP1	9.9143e-113	9.84573e-114	-2.4081	2.53066
RAB22A	1.46799e-112	1.45863e-113	1.18184	8.16003
CTDSP1	1.59301e-112	1.58371e-113	-1.1312	6.98931
CEBPB	1.59807e-112	1.58961e-113	1.99053	6.86498
ULBP2	1.89219e-112	1.8832e-113	1.65618	4.03014
MGST1	2.18028e-112	2.17109e-113	1.24699	7.08787
DPP4	2.51349e-112	2.50426e-113	3.73699	1.57091
MAMLD1	2.61994e-112	2.61173e-113	-2.63991	2.21491
SCAT8	2.65062e-112	2.64374e-113	8.59965	0.524671
PCSK6	2.90781e-112	2.90184e-113	-1.38481	4.59275
LGALS1	3.00855e-112	3.004e-113	1.33184	7.58788
ATG16L1	3.81972e-112	3.816e-113	1.58646	6.41496
NAV1	4.86066e-112	4.85856e-113	2.01036	2.88865
GYG2	4.94732e-112	4.94786e-113	-1.93918	3.0904
SYT1	5.31946e-112	5.32291e-113	-1.60255	5.45573
BLVRB	6.17802e-112	6.18536e-113	1.43471	7.46346
ZNF354C	8.70233e-112	8.71738e-113	-2.70587	2.19349
SIRT7	9.23627e-112	9.25723e-113	1.59008	6.51481
CCNI	9.97135e-112	9.99937e-113	1.18044	8.86807
PNPT1	1.04372e-111	1.04722e-112	-1.36338	4.79125
GSTM4	1.1488e-111	1.15327e-112	-2.65741	2.97129
FAM72A	1.24793e-111	1.25346e-112	-3.35425	2.13702
STK10	1.30783e-111	1.31433e-112	1.26507	6.51839
RAC3	1.32126e-111	1.32855e-112	-1.54211	4.17055
NUP37	1.3872e-111	1.3956e-112	-1.52548	4.30544
PLEKHO1	1.39116e-111	1.40033e-112	2.40648	4.04739
PVT1	1.69077e-111	1.70283e-112	1.49512	4.90574
HMGCS1	1.71076e-111	1.72389e-112	1.1421	6.81797
YPEL5	2.80281e-111	2.82583e-112	1.1763	7.23682
APIP	2.81044e-111	2.83504e-112	-1.66904	3.73949
SCX	2.89962e-111	2.92657e-112	2.06056	2.87356
PSEN1	3.50833e-111	3.54283e-112	1.21221	7.56009
ZNF496	3.79187e-111	3.83121e-112	-1.46375	4.87758
BTN2A1	4.34474e-111	4.39216e-112	1.39284	5.42555
ETV3	4.84723e-111	4.90276e-112	1.22416	6.37762
CISD3	5.01239e-111	5.07251e-112	-1.61203	3.84453
ITGAX	8.0996e-111	8.20113e-112	6.83006	0.60353
IPO8	9.5005e-111	9.62473e-112	-1.52475	5.42612
MLEC	1.07879e-110	1.09347e-111	-1.16359	7.55912
DNAJA4	1.12739e-110	1.14335e-111	1.32578	6.09874
SNHG7	1.15299e-110	1.16994e-111	1.32252	7.01763
TMEM41B	1.30213e-110	1.32197e-111	1.38552	5.55824
FAM161A	1.31541e-110	1.33616e-111	-2.55916	2.32344
FTH1	1.35064e-110	1.37268e-111	4.42255	10.1253
PBX3	1.44173e-110	1.46604e-111	-1.29008	5.35404
VPS29	1.47393e-110	1.49958e-111	-1.31057	5.22815
CYTOR	1.66371e-110	1.69355e-111	1.56309	3.99223
RAB7A	1.97167e-110	2.0081e-111	1.26217	9.20437
MOSPD1	2.46091e-110	2.50771e-111	1.44547	5.50764
RWDD1	2.53168e-110	2.5812e-111	-1.52037	4.59751
AFF1	2.59881e-110	2.65104e-111	1.38891	5.91619
IFT140	4.28591e-110	4.37437e-111	-1.31782	5.04628
RHPN1-AS1	4.47557e-110	4.57036e-111	-2.43788	2.39554
TBX3	5.56598e-110	5.68688e-111	1.61108	4.00125
CCP110	8.94274e-110	9.14181e-111	-1.37317	5.73415
KIF1B	8.94958e-110	9.15364e-111	1.20084	6.83497
PRKAR1B	9.0751e-110	9.28692e-111	-1.30749	5.05571
LOX	1.09748e-109	1.12369e-110	3.8635	1.20674
SLC16A7	1.54765e-109	1.58544e-110	-1.67564	4.96386
C1orf52	1.616e-109	1.65634e-110	1.35703	5.07709
HPCAL1	1.62576e-109	1.66722e-110	1.50129	6.99719
FAM185A	1.75685e-109	1.8026e-110	-1.68309	3.92324
MTERF3	1.86457e-109	1.91414e-110	-1.63903	3.96081
P2RY2	1.99592e-109	2.05005e-110	-1.79908	3.83277
CRELD2	2.17858e-109	2.23884e-110	-1.55096	4.65614
RNF149	2.32493e-109	2.3905e-110	1.27877	6.21523
DHRS4L2	2.42695e-109	2.49671e-110	-1.75876	3.74273
ARL8A	2.9728e-109	3.05986e-110	1.18123	6.592
TRAPPC9	3.06539e-109	3.15682e-110	-1.21623	5.6368
AGMAT	3.08645e-109	3.18017e-110	-3.56548	1.54554
PKIA	3.1356e-109	3.23251e-110	-1.62427	4.4119
SRI	3.20311e-109	3.30383e-110	-1.19839	6.11594
SYT12	3.32192e-109	3.42817e-110	-1.55544	4.24357
B4GAT1	3.9307e-109	4.05856e-110	-1.47443	4.42359
APOD	4.146e-109	4.28309e-110	-2.11123	3.01146
CHAF1A	4.94299e-109	5.10911e-110	-1.44916	4.73817
ADAM22	4.95113e-109	5.1202e-110	-1.73347	4.28552
SLC43A2	4.9565e-109	5.12843e-110	-1.27911	5.66695
PROCR	5.37765e-109	5.56709e-110	2.84063	1.76921
ATP6V0D2	5.63317e-109	5.83465e-110	4.73418	1.05602
BARX2	6.10112e-109	6.32264e-110	-2.25995	2.59191
JOSD1	6.1528e-109	6.37952e-110	1.4459	6.77486
ZNF804B	6.20846e-109	6.44059e-110	-4.34871	1.24304
FAM20C	6.44733e-109	6.69187e-110	-1.60078	4.34394
PARD6B	7.2567e-109	7.53586e-110	1.16762	8.26716
ARHGAP18	8.54711e-109	8.88053e-110	-1.70511	3.69
SOX9	1.05791e-108	1.09975e-109	2.68238	4.28973
MRPS27	1.1112e-108	1.15575e-109	-1.29122	5.73832
ARHGEF28	1.8584e-108	1.93391e-109	-1.61147	3.86333
C1orf112	1.87484e-108	1.95203e-109	-1.7795	3.73678
ARHGEF5	2.16713e-108	2.25752e-109	1.28786	5.21694
RP1L1	2.17372e-108	2.26557e-109	5.18207	0.796875
TFDP1	2.47256e-108	2.57837e-109	-1.18142	6.56239
DEPTOR	2.56354e-108	2.67462e-109	-1.63321	4.4326
NDE1	3.01015e-108	3.14221e-109	-1.29561	5.0382
ZGRF1	3.32264e-108	3.47021e-109	-2.10099	2.86603
PBXIP1	3.44748e-108	3.60246e-109	1.14217	7.01422
ALS2CL	3.6257e-108	3.79065e-109	2.22376	2.98901
MDK	3.80052e-108	3.97548e-109	-1.48358	5.47938
IRF7	5.37181e-108	5.622e-109	1.7064	4.73635
MIPEP	1.16265e-107	1.21743e-108	-1.75194	4.09632
PIEZO1	1.25126e-107	1.31089e-108	-1.13339	8.79343
LINC02889	1.37642e-107	1.44276e-108	5.95215	0.662517
IFT22	1.59629e-107	1.67408e-108	-1.19086	5.73989
PYGL	2.4841e-107	2.6065e-108	1.35881	6.29773
UFL1	2.70353e-107	2.83821e-108	-1.65637	5.44849
TRIM59	3.42117e-107	3.59344e-108	-1.49863	4.17188
ATOSA	3.83074e-107	4.02571e-108	1.28833	7.27979
PRDX1	3.87846e-107	4.07796e-108	1.18554	8.50767
KCNMB4	4.20644e-107	4.42508e-108	-1.987	3.05369
SPATA20	4.31145e-107	4.53788e-108	-1.14044	6.29373
DPYD	4.58013e-107	4.82314e-108	-2.14985	2.74215
NBPF9	4.64953e-107	4.89874e-108	-1.33312	5.30888
NRCAM	5.05824e-107	5.33208e-108	-1.46014	8.3137
CHRNA5	5.52499e-107	5.82709e-108	-2.32082	2.47848
NT5C2	5.73275e-107	6.04931e-108	-1.1517	6.21283
PA2G4	6.19565e-107	6.54111e-108	-1.15704	6.76471
PCAT6	6.94176e-107	7.33258e-108	1.80164	3.36233
DGAT2	7.12059e-107	7.52533e-108	-3.70552	1.69407
GPT2	8.45928e-107	8.94468e-108	1.16074	6.21309
CCHCR1	9.76533e-107	1.03309e-107	-1.54325	3.88626
ANP32E	9.8571e-107	1.04334e-107	-1.24961	5.96435
HLA-DQB1	1.42386e-106	1.50787e-107	1.57282	4.40483
TMEM237	2.02095e-106	2.14129e-107	-1.64184	3.56913
SOAT1	2.64629e-106	2.80528e-107	-1.26909	5.32113
FAM3C	3.02581e-106	3.20925e-107	1.22465	6.01357
SOCS2-AS1	3.64099e-106	3.86368e-107	-3.7794	1.38913
PRDM6	3.76858e-106	4.00111e-107	-2.63974	2.19428
SNRNP40	3.94737e-106	4.19307e-107	-1.43869	4.94444
MARK4	3.9488e-106	4.19672e-107	1.38044	6.14842
CLK3	4.18156e-106	4.44635e-107	1.42296	7.35126
USP1	4.57429e-106	4.86642e-107	-1.15639	5.83217
ZC3H12A	4.99558e-106	5.31732e-107	1.39812	4.69144
ZMYND11	5.02548e-106	5.35186e-107	-1.26785	7.52026
PHTF2	5.28598e-106	5.63214e-107	-1.24224	5.69619
ZMAT3	6.02484e-106	6.42263e-107	1.26405	5.64218
TRMT1L	6.92441e-106	7.38534e-107	-1.4492	4.90709
DENND2D	8.76191e-106	9.34989e-107	-1.34625	5.07743
ARF4	9.52717e-106	1.01716e-106	1.23301	7.50535
METTL1	1.18115e-105	1.26169e-106	-1.93834	3.63718
ZNF701	1.31886e-105	1.40951e-106	1.44917	4.311
SLC35D1	1.90998e-105	2.04228e-106	-1.46495	4.51496
TLCD2	1.91874e-105	2.05268e-106	1.66857	3.64991
RABEPK	2.17641e-105	2.32951e-106	-1.43844	4.43613
SFN	2.27919e-105	2.44076e-106	2.09752	7.88346
ENO1	2.77203e-105	2.97004e-106	1.21308	11.4129
KY	2.84432e-105	3.04902e-106	7.07398	0.54399
TENT5B	3.22961e-105	3.46379e-106	-2.57336	2.6656
KDM4B	3.65638e-105	3.92348e-106	1.16918	6.53298
ZFP30	3.86246e-105	4.1467e-106	-1.70847	3.42078
ZNF528-AS1	5.06389e-105	5.43927e-106	2.96684	1.59362
LINC01843	5.08613e-105	5.46592e-106	-4.8366	1.10025
CHMP4B	6.6403e-105	7.13973e-106	1.23225	7.38599
PGAP2	7.02678e-105	7.55907e-106	-1.61872	3.67782
PDHA1	7.8534e-105	8.45254e-106	-1.154	6.0946
TNFAIP1	1.0193e-104	1.09761e-105	1.11976	6.68858
COBLL1	1.12471e-104	1.21173e-105	-1.67977	4.90715
HGS	1.25257e-104	1.35016e-105	1.19449	7.35176
CCDC34	2.37898e-104	2.56562e-105	-1.55274	3.81113
TRIM38	2.46595e-104	2.66075e-105	1.90077	2.94021
HSD3B7	2.61932e-104	2.82765e-105	-1.71869	3.52583
ANXA9	2.85291e-104	3.08136e-105	-1.40325	4.99969
[truncated: 16,509 more rows]

## Sheet: FDR 0.1 p value 0.05
GeneSymbol	FDR	pval	log2FC	log2CPM	log10(FDR)
KCNJ8	0	0	-9.20292	4.88298	#NUM!
RAMP3	0	0	-8.48922	4.80412	#NUM!
SPAM1	1.69339e-34	4.6333e-35	-8.24825	-1.04753	33.7712
TRAV39	6.27552e-29	1.90083e-29	-7.96948	-1.29164	28.2024
PABPC4L	0	0	-7.83419	3.25695	#NUM!
UGT2B17	7.25847e-134	5.93761e-135	-7.61252	1.14041	133.139
LOC107986951	0	0	-7.41436	4.71914	#NUM!
BRINP3	0	0	-7.12396	5.45639	#NUM!
ELOVL2	0	0	-7.06754	4.83364	#NUM!
BMP5	0	0	-7.04278	3.72757	#NUM!
PAK6-AS1	2.50965e-16	1.0201e-16	-7.01225	-2.11797	15.6004
ART4	6.80593e-16	2.80541e-16	-6.95734	-2.15253	15.1671
TMEM229A	1.27695e-15	5.31741e-16	-6.94315	-2.15232	14.8938
CLEC3A	0	0	-6.92841	3.27711	#NUM!
MALRD1	0	0	-6.88679	4.59115	#NUM!
PLAAT2	3.84372e-40	9.44107e-41	-6.88529	-0.739019	39.4152
RNU6-813P	1.83896e-227	7.50171e-229	-6.83441	2.06781	226.735
HNRNPA1P57	5.88795e-14	2.57781e-14	-6.74744	-2.31783	13.23
LOC124904503	1.01244e-36	2.64325e-37	-6.74685	-0.867495	35.9946
ABCC9	5.02661e-95	5.90711e-96	-6.73899	0.66119	94.2987
AGR3	0	0	-6.66568	4.09662	#NUM!
LOC101928834	2.56203e-12	1.18411e-12	-6.5744	-2.46083	11.5914
TRAV38-1	4.37808e-12	2.03575e-12	-6.51545	-2.50423	11.3587
FSCB	9.30424e-12	4.37412e-12	-6.50334	-2.50461	11.0313
SFXN2	0	0	-6.46628	5.78941	#NUM!
HCK	0	0	-6.43048	3.64429	#NUM!
ADGRF5P1	1.85062e-27	5.78144e-28	-6.30534	-1.25456	26.7327
CRAT37	1.53872e-26	4.91346e-27	-6.26848	-1.30107	25.8128
CLPSL2	1.70638e-10	8.41666e-11	-6.25659	-2.6934	9.76792
HMCN1	0	0	-6.17715	8.17962	#NUM!
MFAP2	3.44302e-51	7.04119e-52	-6.16317	-0.237512	50.4631
METTL7A	3.58903e-243	1.3264e-244	-6.12496	2.32789	242.445
TRAV27	1.11118e-09	5.64921e-10	-6.11916	-2.79821	8.95422
LOC107986631	2.11285e-09	1.08748e-09	-6.0653	-2.82551	8.67513
NCKAP5-AS2	4.61125e-22	1.62669e-22	-5.98592	-1.54081	21.3362
RIBC2	4.8024e-169	2.91133e-170	-5.84742	1.71119	168.319
LRFN5	4.34304e-116	4.14405e-117	-5.76662	1.04256	115.362
LOC107984273	1.82434e-89	2.29077e-90	-5.71368	0.720466	88.7389
ELOVL2-AS1	3.7511e-57	7.05105e-58	-5.69226	-0.0542729	56.4258
KLHL4	7.3719e-247	2.69655e-248	-5.68336	2.49538	246.132
SCUBE2	0	0	-5.67503	5.56711	#NUM!
LOC100422204	1.23422e-07	6.85329e-08	-5.67214	-3.09931	6.90861
MIR924HG	2.95471e-99	3.34775e-100	-5.66638	0.823853	98.5295
CALML5	2.37996e-178	1.36692e-179	-5.63893	1.80209	177.623
TOP2A	0	0	-5.62956	7.4161	#NUM!
FAM72C	3.14521e-17	1.2504e-17	-5.61548	-1.85532	16.5024
CDCA7	0	0	-5.61144	3.17464	#NUM!
PLBD1	2.68462e-200	1.29241e-201	-5.59861	2.05365	199.571
CMPK2	6.15462e-24	2.08236e-24	-5.45873	-1.34948	23.2108
RLN2	6.82287e-222	2.88648e-223	-5.4555	2.21145	221.166
LINC00885	4.87657e-48	1.05315e-48	-5.45144	-0.279011	47.3119
CST5	8.987e-07	5.22235e-07	-5.44959	-3.24	6.04639
RN7SL541P	1.06787e-06	6.23484e-07	-5.43335	-3.24016	5.97148
MIR4429	2.49433e-15	1.04932e-15	-5.4257	-2.01956	14.603
ST6GALNAC5	1.56341e-15	6.5238e-16	-5.41818	-2.01997	14.8059
ANXA6	0	0	-5.41126	6.26479	#NUM!
LINC02620	1.74655e-06	1.03209e-06	-5.38403	-3.2774	5.75782
BFSP2-AS1	1.71985e-06	1.01623e-06	-5.37028	-3.27743	5.76451
LINC00940	1.6646e-06	9.82859e-07	-5.36108	-3.27759	5.77869
DMC1	1.33334e-85	1.7506e-86	-5.34651	0.646263	84.8751
LINC02790	2.44779e-06	1.4568e-06	-5.32464	-3.31586	5.61123
LINC01016	1.38343e-87	1.77974e-88	-5.28274	0.70117	86.859
H2BC16P	5.03973e-14	2.20149e-14	-5.27021	-2.13534	13.2976
HOXA7	9.79822e-29	2.98319e-29	-5.26461	-1.06356	28.0089
SLFN13	1.37163e-13	6.07037e-14	-5.26179	-2.1693	12.8628
TRIL	2.66298e-54	5.2215e-55	-5.22168	-0.0695988	53.5746
FREM2	3.39466e-167	2.09644e-168	-5.22008	6.51585	166.469
MMP16	2.04825e-281	6.13102e-283	-5.17564	5.00083	280.689
IGDCC3	2.53814e-267	8.20081e-269	-5.16611	2.86422	266.595
TRAV30	7.26277e-20	2.70843e-20	-5.1544	-1.61	19.1389
TRAV34	9.22222e-06	5.66647e-06	-5.13936	-3.39614	5.03516
FAM111B	0	0	-5.10196	4.49471	#NUM!
WDR76	0	0	-5.09653	3.21535	#NUM!
NCAM2	1.31436283763147e-319	3.23118932380175e-321	-5.08638	6.57869	#VALUE!
DEPDC1-AS1	2.0964e-12	9.66307e-13	-5.0807	-2.27942	11.6785
VSTM2A	1.75558e-05	1.09596e-05	-5.05009	-3.43796	4.75558
NECAB1	0	0	-5.02814	5.51586	#NUM!
PKP1	0	0	-5.02758	3.12744	#NUM!
FAM95A	2.14611e-05	1.34833e-05	-5.01793	-3.48089	4.66835
KLK11	0	0	-5.00491	3.19612	#NUM!
MKI67	0	0	-4.99147	7.50603	#NUM!
E2F8	0	0	-4.96702	3.5344	#NUM!
GPR68	6.88938e-284	2.03986e-285	-4.96312	2.78407	283.162
SYTL4	0	0	-4.95919	4.26363	#NUM!
LINC02247	2.12268e-11	1.01225e-11	-4.95831	-2.37718	10.6731
TMEM26	8.26219e-276	2.54901e-277	-4.9542	2.7524	275.083
LOC105376380	2.76893e-17	1.09991e-17	-4.94402	-1.77331	16.5577
ACSS1	2.01889056728817e-318	5.00686125495519e-320	-4.93497	3.10355	#VALUE!
SLC4A10	3.77267e-240	1.43096e-241	-4.92695	2.45528	239.423
KCNJ3	0	0	-4.92676	6.42529	#NUM!
FAR2P1	4.68995e-47	1.02906e-47	-4.88349	-0.197129	46.3288
GFRA1	0	0	-4.88215	9.54468	#NUM!
LINC00052	6.0864e-175	3.57134e-176	-4.88059	2.03666	174.216
TMPO-AS1	1.78047e-263	5.93553e-265	-4.87579	2.76102	262.749
SPC25	0	0	-4.85366	3.98031	#NUM!
SHH	0	0	-4.85267	4.12921	#NUM!
CST9	6.5974e-27	2.08815e-27	-4.84159	-1.10454	26.1806
CSMD3	4.32462e-119	4.02366e-120	-4.83892	1.27655	118.364
LINC01843	5.08613e-105	5.46592e-106	-4.8366	1.10025	104.294
MCM10	4.42281820173623e-316	1.11598016479119e-317	-4.82418	4.9211	#VALUE!
ADAMTS19	0	0	-4.81882	5.60785	#NUM!
ADAMTS19-AS1	1.93791e-184	1.05544e-185	-4.77356	2.55688	183.713
RLN1	2.43027e-35	6.53002e-36	-4.76513	-0.681351	34.6143
SOX3	0	0	-4.74774	4.02439	#NUM!
GREB1	1.41538e-233	5.57494e-235	-4.73644	8.40241	232.849
MINAR2	1.29682e-09	6.613e-10	-4.71336	-2.59563	8.88712
CENPF	0	0	-4.69135	5.54653	#NUM!
PABPC1L2B	1.44659e-09	7.38769e-10	-4.68954	-2.57239	8.83966
MYZAP	1.02005e-35	2.71712e-36	-4.67929	-0.568092	34.9914
GABRP	1.88611e-52	3.79199e-53	-4.67525	-0.0022172	51.7244
DMP1	4.25688e-14	1.85566e-14	-4.6703	-2.00404	13.3709
DEPDC1	0	0	-4.64054	4.09418	#NUM!
OAS3	0	0	-4.63434	4.37108	#NUM!
ANKRD63	1.07056e-34	2.9176e-35	-4.63062	-0.620432	33.9704
CYP4B1	3.03623e-13	1.36194e-13	-4.62328	-2.03562	12.5177
P2RX2	2.47598e-262	8.3478e-264	-4.61906	2.68883	261.606
ACAD11	8.27597e-95	9.75248e-96	-4.60959	0.94992	94.0822
BLM	0	0	-4.6074	4.11001	#NUM!
CDC45	0	0	-4.60561	4.54301	#NUM!
ARHGAP24	1.31084e-223	5.489e-225	-4.60543	2.40257	222.882
BCL2	3.63743e-177	2.10094e-178	-4.59562	2.1665	176.439
UHRF1	0	0	-4.58662	5.67763	#NUM!
CENPM	0	0	-4.57071	3.73286	#NUM!
AKAP7	2.83222e-99	3.20591e-100	-4.56895	1.07376	98.5479
HPDL	4.64301e-82	6.3519e-83	-4.55889	0.781851	81.3332
NDC80	0	0	-4.53359	4.31059	#NUM!
UGT2B15	0	0	-4.51983	3.97443	#NUM!
EXO1	0	0	-4.50109	3.8241	#NUM!
PCP4	2.05383e-188	1.07974e-189	-4.4937	2.271	187.687
TTR	2.58057e-08	1.38747e-08	-4.48828	-2.71865	7.58828
ASTL	6.9078e-87	8.97252e-88	-4.47829	1.18732	86.1607
CLIC3	0	0	-4.47512	5.71932	#NUM!
KRT8P22	2.66444e-08	1.43386e-08	-4.46357	-2.74462	7.57439
RAD51AP1	1.52009e-295	4.20514e-297	-4.45837	3.07827	294.818
PIF1	8.25335e-258	2.8629e-259	-4.4397	2.7437	257.083
RBM24	5.20107e-101	5.79457e-102	-4.43895	1.10937	100.284
E2F2	0	0	-4.4351	3.37728	#NUM!
H3C2	4.55147e-91	5.62417e-92	-4.42565	1.14284	90.3418
KIF4A	0	0	-4.42187	5.38041	#NUM!
ARPIN	1.41264e-139	1.10215e-140	-4.42064	1.63745	138.85
C5	0	0	-4.41582	3.92137	#NUM!
LOC102724452	1.93768e-11	9.22253e-12	-4.41281	-2.20519	10.7127
PCDH7	0	0	-4.41215	5.34845	#NUM!
PCSK2	0	0	-4.40092	3.23873	#NUM!
RAD51	0	0	-4.39962	3.83711	#NUM!
SULF1	6.14539e-158	4.07412e-159	-4.39722	4.69632	157.211
POU2AF3	6.47626e-08	3.54536e-08	-4.39432	-2.79815	7.18868
TMEM37	3.079e-44	7.09028e-45	-4.37993	-0.0145347	43.5116
PCDH10-DT	5.64955e-117	5.34186e-118	-4.36659	2.37238	116.248
EFS	2.77025e-15	1.16689e-15	-4.36292	-1.81431	14.5575
ZNF804B	6.20846e-109	6.44059e-110	-4.34871	1.24304	108.207
SLFN11	8.23622e-230	3.28862e-231	-4.34179	3.00591	229.084
NPY1R	0	0	-4.33799	4.83231	#NUM!
MIR3150BHG	1.28156e-29	3.83264e-30	-4.33217	-0.700191	28.8923
DSCAM	0	0	-4.32727	6.82731	#NUM!
IFITM1	1.68909e-98	1.92655e-99	-4.31329	1.13955	97.7723
LINC02997	1.44667e-101	1.60394e-102	-4.30977	1.43223	100.84
NEIL3	4.41214e-188	2.32431e-189	-4.30068	2.24168	187.355
LARGE2	1.95049e-194	9.83256e-196	-4.26804	2.32357	193.71
MYB	1.76968e-268	5.6892e-270	-4.25844	5.80361	267.752
KIF23	0	0	-4.25015	5.85287	#NUM!
BFSP2	3.73276e-14	1.62295e-14	-4.22444	-1.94302	13.428
KIF15	0	0	-4.22223	4.09791	#NUM!
BUB1B	0	0	-4.22183	4.68486	#NUM!
PBK	0	0	-4.21262	4.72743	#NUM!
MNS1	5.07688e-44	1.17431e-44	-4.2121	-0.187363	43.2944
LOC105373780	4.17648e-07	2.38453e-07	-4.21071	-2.9112	6.37919
LOC729558	4.43395e-07	2.53584e-07	-4.20513	-2.91125	6.35321
CIT	0	0	-4.20103	5.26854	#NUM!
ALDH4A1	0	0	-4.19713	5.90365	#NUM!
SUSD3	1.86667e-22	6.53356e-23	-4.19321	-1.17322	21.7289
ESCO2	0	0	-4.18351	4.12326	#NUM!
DTL	0	0	-4.17047	4.00239	#NUM!
PRIM1	2.82158e-288	8.17142e-290	-4.1609	3.08754	287.55
HELLS	0	0	-4.1588	4.55942	#NUM!
PCDH10	0	0	-4.14711	8.48286	#NUM!
ESR1	0	0	-4.14066	7.46487	#NUM!
LINC02720	2.05891e-24	6.89827e-25	-4.13371	-1.06312	23.6864
LOC105377188	1.29781e-06	7.60606e-07	-4.1325	-2.94112	5.88679
CERKL	6.54638e-44	1.5174e-44	-4.10693	-0.0896155	43.184
NDRG2	1.85476e-234	7.28555e-236	-4.10131	2.71185	233.732
FSTL5	8.6544e-66	1.45284e-66	-4.08718	0.526091	65.0628
CCDC74B	2.46686e-208	1.13293e-209	-4.0675	2.53958	207.608
KRT24	4.69367e-12	2.18453e-12	-4.06446	-2.08439	11.3285
MESP1	9.10317e-25	3.02291e-25	-4.04831	-0.95383	24.0408
SOX2	1.32537e-171	7.92014e-173	-4.04685	3.82478	170.878
SPC24	0	0	-4.0452	4.30808	#NUM!
ENHO	1.17552e-08	6.24342e-09	-4.04407	-2.50407	7.92977
LOC646112	1.01077e-08	5.35258e-09	-4.04301	-2.48245	7.99535
CNTLN	5.34241e-15	2.2668e-15	-4.03458	-1.78666	14.2723
SKA3	0	0	-4.03278	4.71875	#NUM!
HESX1	6.10975e-14	2.67723e-14	-4.03238	-1.80058	13.214
SNX10-AS1	3.69815e-50	7.69282e-51	-4.03172	0.077191	49.432
CDK1	0	0	-4.02598	5.74576	#NUM!
VEPH1	4.21344e-45	9.56607e-46	-4.01191	-0.0892695	44.3754
CDCA3	0	0	-4.01037	4.28815	#NUM!
CCNA2	0	0	-4.00387	5.42283	#NUM!
SYTL5	2.21105e-196	1.09071e-197	-4.00216	5.82618	195.655
CHDH	0	0	-3.99572	3.54698	#NUM!
DOK1	3.98219e-232	1.57282e-233	-3.99373	2.7624	231.4
LINC00661	5.46158e-12	2.54783e-12	-3.99184	-2.13492	11.2627
AKAP5	1.21948e-165	7.63002e-167	-3.98921	2.08401	164.914
LMNB1	0	0	-3.9888	6.87331	#NUM!
C2CD2	1.76348e-227	7.18426e-229	-3.96794	3.12931	226.754
SEMA3D	7.59574e-269	2.43369e-270	-3.96732	3.06249	268.119
LOC389895	4.48038e-14	1.95406e-14	-3.96198	-1.85536	13.3487
KIF20A	0	0	-3.95713	6.08049	#NUM!
HR	0	0	-3.9522	5.14374	#NUM!
TCF19	0	0	-3.94801	5.43755	#NUM!
LINC02981	1.19561e-38	3.01164e-39	-3.94724	-0.152627	37.9224
ACOT4	5.6696e-14	2.48099e-14	-3.94705	-1.85535	13.2464
RBP7	1.30029e-42	3.07509e-43	-3.94383	-0.144482	41.886
NAP1L3	7.4329e-06	4.54617e-06	-3.93663	-3.09941	5.12884
SLITRK1	1.04727e-20	3.8155e-21	-3.93153	-1.21701	19.9799
KIF18B	0	0	-3.9294	4.03707	#NUM!
EFEMP1	2.02566914794911e-322	4.94065645841247e-324	-3.92851	3.77166	#VALUE!
CENPK	0	3.24806345857156e-310	-3.9284	3.28647	#NUM!
RAMP1	2.89128e-132	2.412e-133	-3.92086	1.73214	131.539
TTPA	1.11525e-15	4.62839e-16	-3.91597	-1.64607	14.9526
NPY5R	5.17051e-08	2.81964e-08	-3.91433	-2.59585	7.28647
RERG	2.55777e-214	1.13737e-215	-3.91366	3.05605	213.592
SCARA3	3.88579e-267	1.26181e-268	-3.89425	3.86207	266.411
FKBP10	3.60639e-231	1.43219e-232	-3.89087	2.87876	230.443
SAMD13	6.74151e-08	3.69494e-08	-3.87964	-2.6193	7.17124
TUB	1.96582e-52	3.95543e-53	-3.8766	0.210116	51.7065
HAAO	7.41235e-08	4.07142e-08	-3.87573	-2.64353	7.13004
TMSB15A	1.83396e-17	7.24036e-18	-3.87534	-1.45252	16.7366
LOC100421238	9.4569e-06	5.81373e-06	-3.87435	-3.1332	5.02425
FAM72B	6.04483e-135	4.90236e-136	-3.87217	2.26134	134.219
OXCT1	0	0	-3.84098	3.74125	#NUM!
MGP	5.73767e-77	8.32688e-78	-3.84069	0.963873	76.2413
FZD2	7.40806e-246	2.71378e-247	-3.83649	3.62456	245.13
PGR	5.15886e-220	2.21317e-221	-3.83475	5.04052	219.287
GINS1	1.11523e-302	2.97066e-304	-3.83107	5.23469	301.953
NCAPG	0	0	-3.8223	4.49075	#NUM!
LOC105379109	5.98008e-30	1.77774e-30	-3.81742	-0.649709	29.2233
FJX1	6.27534e-113	6.21499e-114	-3.81508	1.6103	112.202
IFITM2	1.09629e-307	0	-3.81427	3.38282	306.96
CKMT1A	1.09309e-74	1.6277e-75	-3.81427	0.829495	73.9613
LINC00636	6.96083e-17	2.79065e-17	-3.81135	-1.5176	16.1573
PRLR	0	0	-3.80943	5.63361	#NUM!
AOX1	2.89552e-173	1.71153e-174	-3.80664	2.39349	172.538
MTARC1	5.46221e-222	2.30494e-223	-3.80491	2.66212	221.263
LINC02593	0	0	-3.79993	5.99393	#NUM!
GPR19	9.94201e-43	2.3453e-43	-3.79681	-0.123115	42.0025
ESPL1	0	0	-3.79295	5.71471	#NUM!
MIR646HG	3.70644e-48	7.98442e-49	-3.79141	0.13723	47.431
CDH11	4.66195e-134	3.81107e-135	-3.77992	2.57322	133.331
SOCS2-AS1	3.64099e-106	3.86368e-107	-3.7794	1.38913	105.439
GINS2	0	0	-3.7757	5.90245	#NUM!
CENPU	0	0	-3.7666	3.8618	#NUM!
LOC100130111	1.18521e-13	5.23702e-14	-3.75828	-1.77328	12.9262
NALF1	1.29989e-55	2.50173e-56	-3.75745	0.395451	54.8861
ZNF367	0	0	-3.74915	4.78817	#NUM!
KIT	5.03458e-101	5.60637e-102	-3.74478	1.32881	100.298
OR7E102P	2.80561e-05	1.77647e-05	-3.74239	-3.20359	4.55197
GPR173	2.81664e-33	7.87406e-34	-3.74165	-0.405533	32.5503
RDM1	5.27431e-60	9.52101e-61	-3.73956	0.471553	59.2778
ELAPOR1	0	0	-3.73571	7.26056	#NUM!
GALNTL6	3.46579e-89	4.36688e-90	-3.73465	1.64068	88.4602
NEMP2	2.43944e-152	1.69237e-153	-3.73316	2.1769	151.613
CLSPN	0	0	-3.72649	4.40327	#NUM!
PTGER4P2-CDK2AP2P2	1.99651e-07	1.12069e-07	-3.72526	-2.69322	6.69973
SLC27A6	1.238e-144	9.19065e-146	-3.72403	2.33909	143.907
C5AR2	1.38190161141797e-320	3.35964639172048e-322	-3.71886	3.68989	#VALUE!
C8orf88	3.29973e-47	7.21347e-48	-3.71787	0.0700862	46.4815
PLCXD3	1.14577e-115	1.09884e-116	-3.71154	2.35759	114.941
DGAT2	7.12059e-107	7.52533e-108	-3.70552	1.69407	106.147
POLE2	3.68231e-181	2.05921e-182	-3.70497	2.51769	180.434
RMST	1.34133e-09	6.84434e-10	-3.7049	-2.33688	8.87247
LOC124902301	2.24635e-13	1.00326e-13	-3.70159	-1.82746	12.6485
FBXO17	4.6574e-200	2.24465e-201	-3.69817	2.59904	199.332
SLC7A2	0	0	-3.69642	8.2654	#NUM!
DLGAP5	0	0	-3.69562	5.27864	#NUM!
FOXM1	0	0	-3.69494	5.81718	#NUM!
KNL1	0	0	-3.69439	5.15584	#NUM!
CRYZL2P	1.25339e-47	2.72309e-48	-3.68828	0.261404	46.9019
IFITM3	0	0	-3.68571	5.8943	#NUM!
SLC24A3	0	0	-3.68521	5.06988	#NUM!
TRD-AS1	8.22942e-33	2.32325e-33	-3.68481	-0.373641	32.0846
SKIDA1	1.06327e-164	6.70433e-166	-3.66771	2.18688	163.973
SYCP2	1.3174e-191	6.78345e-193	-3.6587	3.80324	190.88
PPP1R42	5.55273e-05	3.58491e-05	-3.65789	-3.27752	4.25549
OAS2	2.49999e-26	8.01813e-27	-3.64754	-0.66827	25.6021
CCDC170	4.35034e-169	2.63493e-170	-3.64064	5.79999	168.361
TRPC6	1.7443e-13	7.75362e-14	-3.63317	-1.6706	12.7584
NEURL1B	0	0	-3.63286	5.09036	#NUM!
CENPA	0	0	-3.63246	3.84334	#NUM!
ITIH6	5.33404e-33	1.4998e-33	-3.6269	-0.282526	32.2729
PCLAF	0	0	-3.61941	3.81598	#NUM!
CHEK1	2.49198e-303	6.62447e-305	-3.61384	3.86439	302.603
BRCA1	0	0	-3.61336	4.92037	#NUM!
TRAV36DV7	9.05227e-05	5.93034e-05	-3.61092	-3.31572	4.04324
ZPLD1	6.54565e-09	3.44046e-09	-3.60675	-2.418	8.18405
NUF2	0	0	-3.59903	3.81128	#NUM!
LYPD6	4.3969e-273	1.37552e-274	-3.59016	4.06334	272.357
H3C8	3.61125e-141	2.77068e-142	-3.5873	2.06158	140.442
INSYN1	5.26913e-39	1.31814e-39	-3.57692	0.00212917	38.2783
SELENBP1	0	0	-3.57401	6.43527	#NUM!
LINC01235	2.72143e-10	1.35336e-10	-3.57313	-1.92774	9.5652
LINC02269	2.14202e-17	8.46717e-18	-3.57235	-0.991564	16.6692
CCDC74A	0	0	-3.57222	4.16948	#NUM!
ASPM	0	0	-3.57162	5.84982	#NUM!
IQGAP3	0	0	-3.57129	5.71999	#NUM!
FBXO4	1.21411e-139	9.46594e-141	-3.57064	1.94465	138.916
DSCC1	0	0	-3.56833	4.22816	#NUM!
MPP2	1.15274e-146	8.4394e-148	-3.56771	2.09683	145.938
RNF157	1.09658e-75	1.61691e-76	-3.56646	1.82127	74.96
AGMAT	3.08645e-109	3.18017e-110	-3.56548	1.54554	108.511
TRPV4	9.71203e-150	6.88993e-151	-3.56389	2.70445	149.013
SMOC2	4.23664e-46	9.44247e-47	-3.5635	0.109183	45.373
RPRM	1.43382e-115	1.37819e-116	-3.56003	3.19392	114.844
SYNDIG1	1.5849e-43	3.69337e-44	-3.5578	0.111928	42.8
LINC01030	0.000102384	6.73172e-05	-3.5553	-3.31587	3.98977
MDH1B	6.43469e-53	1.28916e-53	-3.55409	0.39281	52.1915
PLBD1-AS1	5.61301e-45	1.27709e-45	-3.55235	0.1558	44.2508
MAPK10	1.94929e-57	3.65466e-58	-3.54926	0.553456	56.7101
LOC107986626	0.000111142	7.32618e-05	-3.54752	-3.31592	3.95412
PRLH	7.29388e-14	3.20674e-14	-3.54538	-1.72097	13.137
C10orf82	2.85939e-144	2.13048e-145	-3.53775	2.14853	143.544
CKAP2L	9.5902e-294	2.67891e-295	-3.51239	3.74889	293.018
ANLN	0	0	-3.5059	6.53307	#NUM!
STK31	1.38231e-14	5.93464e-15	-3.50463	-1.44157	13.8594
PAH	3.3553e-11	1.60912e-11	-3.49892	-1.97303	10.4743
EFCC1	4.58698e-29	1.38492e-29	-3.49842	-0.478168	28.3385
CACNA2D3	0.000175439	0.000117256	-3.4973	-3.31605	3.75588
BIRC5	0	0	-3.49533	6.20537	#NUM!
KIF11	0	0	-3.48347	5.99208	#NUM!
ASCL1	5.19676e-117	4.91092e-118	-3.47822	1.87557	116.284
LINC01124	3.37887e-06	2.02754e-06	-3.47716	-2.88181	5.47123
SLC39A8	0	0	-3.45934	5.19951	#NUM!
MCM6	0	0	-3.45773	6.75967	#NUM!
HMMR	0	0	-3.45741	5.04574	#NUM!
MME	1.22075e-81	1.67665e-82	-3.45399	1.25739	80.9134
LOC100132249	3.63942e-70	5.76157e-71	-3.45301	2.39059	69.439
MIR641	0.000243087	0.000164085	-3.453	-3.39583	3.61424
ACOX2	1.21544e-39	3.01366e-40	-3.45297	0.193167	38.9153
LINC02910	3.56907e-27	1.12387e-27	-3.44665	-0.680365	26.4474
LINC01257	4.36456e-38	1.11119e-38	-3.44648	0.158987	37.3601
DUSP9	1.32585e-19	4.97302e-20	-3.44424	-1.19041	18.8775
SPDYC	4.55539e-09	2.37541e-09	-3.44416	-2.24109	8.34147
MIR99AHG	3.81999e-57	7.18466e-58	-3.44408	0.703411	56.4179
SKP2	1.23678e-298	3.36792e-300	-3.44073	4.2204	297.908
BCAM	0	0	-3.44021	6.56982	#NUM!
PRODH	8.5891e-22	3.04851e-22	-3.43805	-0.147339	21.0661
GPER1	0	0	-3.43454	4.37348	#NUM!
LINC01875	0.000271035	0.000183507	-3.43347	-3.39592	3.56697
RAD54L	2.9392e-255	1.03542e-256	-3.43242	3.23932	254.532
TRIM14	3.67317e-242	1.36742e-243	-3.42922	3.54966	241.435
PRR11	0	0	-3.42833	6.68807	#NUM!
ACSS3	0	0	-3.42691	4.49847	#NUM!
ETNK2	3.10109e-157	2.06594e-158	-3.4267	2.32772	156.508
TMPOP2	7.18791e-29	2.17913e-29	-3.42479	-0.384027	28.1434
CHRD	5.29479e-86	6.92316e-87	-3.42366	1.23005	85.2762
CDH12	4.17143e-48	8.99512e-49	-3.42359	0.32349	47.3797
CT62	1.63789e-59	2.97525e-60	-3.41678	0.612849	58.7857
NEK2	0	0	-3.41628	3.81771	#NUM!
SIDT1	0	0	-3.41568	5.37632	#NUM!
COL9A2	8.92014e-134	7.31617e-135	-3.41517	2.32719	133.05
AURKB	0	0	-3.40998	5.29965	#NUM!
RPL7AP74	0.000334082	0.000227908	-3.39986	-3.39582	3.47615
TRAV29DV5	0.00031675	0.000215691	-3.39978	-3.39581	3.49928
UPK3A	1.39672e-05	8.67255e-06	-3.38838	-2.94065	4.85489
CENPI	0	0	-3.38497	4.16918	#NUM!
PRDM9	3.11205e-08	1.67894e-08	-3.3813	-2.29789	7.50695
LRRCC1	1.23353e-276	3.79228e-278	-3.38	3.35301	275.909
MYBL2	0	0	-3.37999	7.27807	#NUM!
CABCOCO1	5.06697e-17	2.02454e-17	-3.37901	-1.3793	16.2953
CEP83-DT	2.43851e-27	7.64438e-28	-3.37806	-0.383862	26.6129
RRM2	0	0	-3.37655	7.32866	#NUM!
FOXD4L5	1.0151e-05	6.25362e-06	-3.37227	-2.94094	4.99349
MECOM	1.49595e-279	4.51826e-281	-3.37025	3.38727	278.825
FANCD2	0	0	-3.36863	5.16801	#NUM!
NFATC4	8.67263e-51	1.78204e-51	-3.36473	0.497463	50.0618
BCYRN1	0	0	-3.36411	4.91572	#NUM!
RNA5SP101	0.000387387	0.000265863	-3.36258	-3.396	3.41185
DYNC2I2	0	0	-3.36027	7.79517	#NUM!
FAM72A	1.24793e-111	1.25346e-112	-3.35425	2.13702	110.904
GATA4	3.65426e-17	1.45515e-17	-3.35004	-1.29093	16.4372
KHK	1.02586e-182	5.66474e-184	-3.34996	2.74733	181.989
TIMELESS	0	0	-3.34859	6.69695	#NUM!
PRRT1B	3.32972e-229	1.33491e-230	-3.34776	5.11621	228.478
NCAPH	0	0	-3.34391	5.08721	#NUM!
PLK1	0	0	-3.33587	6.58477	#NUM!
CFAP206	4.26842e-08	2.31664e-08	-3.33435	-2.33696	7.36973
CENPE	8.42858e-260	2.8827e-261	-3.32801	5.05415	259.074
IBSP	1.78952e-24	5.98699e-25	-3.32506	-0.77683	23.7473
KLK10	7.49988e-10	3.78803e-10	-3.324	-2.06831	9.12495
PABPC1L2A	0.000482985	0.000333872	-3.32216	-3.43783	3.31607
ADCY1	0	0	-3.32012	8.00628	#NUM!
RBL1	1.33488e-300	3.59902e-302	-3.31967	3.94014	299.875
E2F1	0	0	-3.31612	5.05266	#NUM!
SLIT1	7.04258e-143	5.30819e-144	-3.31528	2.2422	142.152
CERS4	6.69221e-255	2.36476e-256	-3.31369	3.31063	254.174
VASH1	1.11418e-159	7.28417e-161	-3.31149	3.69665	158.953
SKA1	8.00708e-231	3.18847e-232	-3.30987	3.02108	230.097
LINC02849	1.51315e-08	8.07592e-09	-3.30926	-2.35651	7.82012
DPYSL5	1.49329e-116	1.41842e-117	-3.30814	1.95271	115.826
ZWINT	0	0	-3.30352	6.0514	#NUM!
TMEM64	0	0	-3.30117	8.35151	#NUM!
DEPDC1B	0	0	-3.3006	4.26963	#NUM!
IL1R1	0	0	-3.29813	4.19424	#NUM!
SLC29A1	0	0	-3.2978	5.03819	#NUM!
GAMT	3.17958e-134	2.59067e-135	-3.29605	2.07396	133.498
FANCI	0	0	-3.29552	6.64749	#NUM!
LINC01948	2.38091e-152	1.65048e-153	-3.29034	2.29708	151.623
HTRA4	1.83307e-08	9.81308e-09	-3.28637	-2.37678	7.73682
STMN1	0	0	-3.28055	6.64693	#NUM!
SYNPO2	1.03054e-73	1.55683e-74	-3.27887	3.24532	72.9869
PBX1	2.59605e-179	1.48121e-180	-3.27801	6.11117	178.586
CKMT1B	1.34653e-116	1.27828e-117	-3.2724	1.80227	115.871
PRR15L	4.68985e-172	2.78989e-173	-3.26825	4.57092	171.329
RAD17P1	4.87465e-05	3.13554e-05	-3.26474	-3.00179	4.31206
GTSE1	0	0	-3.26331	4.621	#NUM!
KIFC1	0	0	-3.26124	6.20196	#NUM!
CDC7	1.12176e-227	4.56391e-229	-3.26068	3.15292	226.95
FAM72D	5.50375e-160	3.58035e-161	-3.26005	2.39342	159.259
PKMYT1	0	0	-3.25861	5.33251	#NUM!
DOCK8-AS1	4.61462e-88	5.88921e-89	-3.2573	1.48168	87.3359
FOXN1	1.36881e-16	5.52609e-17	-3.25712	-1.35899	15.8637
GPR139	2.36318e-05	1.48854e-05	-3.24892	-3.00217	4.6265
FREM1	5.40329e-11	2.61027e-11	-3.24843	-1.95718	10.2673
RNA5SP490	0.000736946	0.000516037	-3.24566	-3.48069	3.13256
GALNT16	3.02423e-67	4.987e-68	-3.24425	1.27023	66.5194
LINC01587	1.29873e-25	4.23414e-26	-3.23807	-0.538537	24.8865
HMGCLL1	2.42154e-144	1.80163e-145	-3.23629	2.71605	143.616
USP51	3.60899e-86	4.71306e-87	-3.23598	1.48731	85.4426
FTCDNL1	7.50241e-149	5.39535e-150	-3.23577	2.30547	148.125
FMO1	5.02529e-10	2.52215e-10	-3.23192	-2.01953	9.29884
CDC6	0	0	-3.23186	4.77516	#NUM!
C21orf58	0	0	-3.23159	4.59691	#NUM!
TMEM132E	1.01682e-09	5.1632e-10	-3.23151	-2.16955	8.99276
ATRNL1	6.7907e-156	4.56431e-157	-3.22919	2.34697	155.168
AMTN	1.15399e-09	5.87032e-10	-3.22713	-2.16938	8.9378
ANO2	2.58699e-16	1.0521e-16	-3.22681	-1.12824	15.5872
PDE6B	3.74359e-70	5.92849e-71	-3.22441	0.959372	69.4267
FOXS1	0.000841001	0.000591218	-3.22343	-3.48077	3.0752
H1-5	1.47866e-23	5.03887e-24	-3.22115	-0.619207	22.8301
GNB3	1.88895e-07	1.05838e-07	-3.22091	-2.20501	6.72378
PKN3	2.68311e-158	1.77298e-159	-3.21865	2.52618	157.571
CHAF1B	0	0	-3.21561	4.30516	#NUM!
LINC02021	4.08047e-49	8.64245e-50	-3.21528	0.367822	48.3893
ASRGL1	2.43356e-138	1.91839e-139	-3.21315	2.24982	137.614
FANCA	0	0	-3.21262	5.22022	#NUM!
LINC01143	5.8854e-13	2.66477e-13	-3.20372	-1.65785	12.2302
KIF18A	1.40815e-300	3.80415e-302	-3.2033	3.73201	299.851
GGT5	1.51132e-10	7.43656e-11	-3.19252	-1.84107	9.82064
PDGFRL	5.07207e-258	1.75664e-259	-3.1899	3.74314	257.295
KIF4B	2.98491e-12	1.38327e-12	-3.188	-1.43128	11.5251
PLXDC2	1.82361e-214	8.06967e-216	-3.18751	5.42919	213.739
MAGI2	2.678e-53	5.33198e-54	-3.18491	0.575643	52.5722
PPFIA2-AS1	0.00109368	0.000775232	-3.18191	-3.52501	2.96111
KHSRPP1	1.08442e-11	5.11799e-12	-3.17842	-1.65769	10.9648
COL21A1	8.28423e-74	1.24792e-74	-3.17776	1.07777	73.0817
SYNE1	4.14429e-217	1.80478e-218	-3.17726	3.58467	216.383
CDH18	8.66433e-169	5.26189e-170	-3.17343	2.69347	168.062
RIMS2	3.17576e-62	5.59892e-63	-3.17134	0.914592	61.4982
PRTFDC1	2.27223e-17	8.99781e-18	-3.16372	-1.19885	16.6435
HS3ST3A1	8.63358e-92	1.05098e-92	-3.1627	1.8621	91.0638
MCMDC2	4.18431e-44	9.6514e-45	-3.16246	0.216581	43.3784
IKBKE	1.77358e-32	5.03767e-33	-3.16056	0.070217	31.7511
GALNT6	0	0	-3.15877	5.39646	#NUM!
AGBL1	1.29452e-30	3.80634e-31	-3.15411	-0.0556462	29.8879
AMACR	0.00134965	0.000963744	-3.15061	-3.52505	2.86978
FBXO5	0	0	-3.15029	4.23072	#NUM!
LOC102724843	0.00182893	0.00131913	-3.14656	-3.48046	2.7378
LINC02601	3.59871e-06	2.16335e-06	-3.14085	-2.74465	5.44385
FBP1	0	0	-3.13533	6.83594	#NUM!
SNX25P1	1.21519e-24	4.04975e-25	-3.13158	-0.440949	23.9154
SLC35C1	0	0	-3.12662	7.2395	#NUM!
TP73	1.246e-192	6.34851e-194	-3.12598	3.63992	191.904
LOC105371354	9.12558e-11	4.4558e-11	-3.12568	-1.86963	10.0397
MYCN	5.27772e-13	2.38478e-13	-3.12308	-1.58599	12.2776
PPFIA2	9.6567e-31	2.83315e-31	-3.1186	-0.281637	30.0152
PMP22	0	0	-3.11504	6.38838	#NUM!
RMI2	0	0	-3.11179	5.4873	#NUM!
ATP13A4	9.65553e-11	4.71925e-11	-3.11137	-1.86951	10.0152
DNMT3B	1.65664e-240	6.22986e-242	-3.1101	3.88014	239.781
TERT	3.92769e-10	1.96618e-10	-3.10548	-1.91251	9.40586
ADAM2	3.45392e-49	7.29675e-50	-3.10442	0.617812	48.4617
UPK3B	2.48942e-214	1.10563e-215	-3.10337	3.31771	213.604
LINC00865	4.28572e-09	2.23432e-09	-3.10294	-2.06781	8.36798
GATA3-AS1	4.5791e-203	2.17228e-204	-3.09797	5.21518	202.339
FOXI1	3.63636e-10	1.81759e-10	-3.0977	-1.91287	9.43933
ANKRD34B	3.18516e-78	4.54678e-79	-3.09556	1.37889	77.4969
SMC1B	6.50402e-15	2.76565e-15	-3.09308	-1.07072	14.1868
GALC	1.89517e-290	5.37585e-292	-3.09019	4.24531	289.722
KRT8P41	8.8259e-06	5.41533e-06	-3.08855	-2.77095	5.05424
TDRD5	4.34167e-199	2.10656e-200	-3.08754	2.96583	198.362
BRIP1	0	0	-3.08606	7.30494	#NUM!
SOWAHA	1.08455e-24	3.60969e-25	-3.08386	-0.613631	23.9648
HAND2-AS1	6.08954e-55	1.18283e-55	-3.08007	0.752029	54.2154
LINC00632	4.53421e-62	8.01352e-63	-3.08005	1.73343	61.3435
VAT1L	1.7417e-32	4.94616e-33	-3.07955	-0.160025	31.759
SLC5A6	0	0	-3.07311	6.28848	#NUM!
PIK3R3	6.766e-238	2.59556e-239	-3.0705	6.06018	237.17
CDKN2C	0	0	-3.07038	4.26348	#NUM!
PACSIN1	1.67226e-228	6.76746e-230	-3.06479	3.72002	227.777
LINC01842	6.12221e-25	2.02442e-25	-3.05808	-0.379001	24.2131
FAM149A	3.58918e-06	2.15742e-06	-3.04854	-2.54875	5.445
NAALADL2	1.11972e-125	9.85533e-127	-3.04562	3.74792	124.951
SSPN	8.7038e-34	2.41673e-34	-3.04493	-0.0118392	33.0603
POC1A	1.04752392740255e-311	2.68276605569977e-313	-3.04312	3.96077	#VALUE!
FBXO43	1.64649e-24	5.5067e-25	-3.04187	-0.643466	23.7834
OGDHL	1.51395e-82	2.05644e-83	-3.04107	1.51577	81.8199
SMKR1	6.85417e-66	1.14804e-66	-3.0379	0.997516	65.164
NUDT8	5.38632e-197	2.64834e-198	-3.03682	2.94917	196.269
SLC39A6	0	0	-3.03657	9.51917	#NUM!
CAD	0	0	-3.03373	6.69021	#NUM!
CBY2	1.26089e-11	5.96314e-12	-3.03251	-1.79973	10.8993
POLQ	5.50441e-223	2.31085e-224	-3.03161	4.09112	222.259
ADGRB2	2.37501e-166	1.47315e-167	-3.03127	2.76363	165.624
MCM3	0	0	-3.02918	6.97941	#NUM!
CRYBG1	2.7619e-241	1.03564e-242	-3.02735	5.98478	240.559
RASSF10	7.43989e-08	4.08736e-08	-3.02694	-2.29811	7.12843
SEMA6B	1.00115e-258	3.44571e-260	-3.0263	3.54386	258
CFAP418-AS1	2.98169e-15	1.25693e-15	-3.02628	-1.31001	14.5255
USH1G	3.41877e-10	1.70735e-10	-3.02512	-1.67034	9.46613
MCM5	0	0	-3.02254	6.07606	#NUM!
EMID1	2.46505e-149	1.75809e-150	-3.02017	2.67044	148.608
EVA1C	3.92699e-22	1.38319e-22	-3.01914	-0.493892	21.4059
FDXACB1	2.59476e-19	9.79134e-20	-3.01912	-0.946231	18.5859
ADORA1	1.98839e-43	4.6476e-44	-3.01893	0.572808	42.7015
CDC25A	1.81755e-220	7.76791e-222	-3.01763	3.27164	219.741
CACNG4	0	0	-3.01663	7.2992	#NUM!
TGFB3	3.73974e-115	3.60476e-116	-3.01052	2.88849	114.427
TROAP	0	0	-3.00992	5.11894	#NUM!
MAFTRR	9.58821e-06	5.89705e-06	-3.00963	-2.82543	5.01826
RASL10B	6.2874e-12	2.93987e-12	-3.00954	-1.54022	11.2015
MBNL3	3.67886e-216	1.61204e-217	-3.00859	3.96477	215.434
SGK3	4.01832e-145	2.97227e-146	-3.00825	2.50964	144.396
FUT9	1.4048e-65	2.36435e-66	-3.00444	2.92809	64.8524
KCNH1	1.29187e-12	5.90932e-13	-3.00208	-1.55093	11.8888
LINC01659	0.000165173	0.000110198	-2.99774	-3.16788	3.78206
SAMD11	0	0	-2.99657	5.5306	#NUM!
GLB1L2	3.32428e-175	1.94521e-176	-2.99042	3.25911	174.478
ACTL8	1.93792e-11	9.22471e-12	-2.9881	-1.59783	10.7127
EFNB3	4.74806e-155	3.20676e-156	-2.98796	2.68499	154.323
TPX2	0	0	-2.98711	7.15669	#NUM!
H2AC16	5.30791e-21	1.91949e-21	-2.98686	-0.816727	20.2751
PRG4	6.31191e-64	1.08723e-64	-2.9854	1.07708	63.1998
LINC02984	4.81862e-08	2.6241e-08	-2.98341	-2.35646	7.31708
KLHDC1	2.89622e-19	1.09492e-19	-2.98154	-0.983596	18.5382
BARD1	0	0	-2.98079	4.64094	#NUM!
CFAP300	2.82402e-12	1.30688e-12	-2.97923	-1.57384	11.5491
LINC00173	2.19226e-11	1.04567e-11	-2.9776	-1.73349	10.6591
CDKN3	1.17572e-270	3.7162e-272	-2.97329	4.27729	269.93
POLA2	1.02202e-152	7.04063e-154	-2.97299	2.5245	151.991
USP13	1.95441e-184	1.06548e-185	-2.96927	4.04042	183.709
RPL13P8	1.00496e-11	4.7305e-12	-2.96845	-1.70792	10.9979
LRRIQ3	1.01706e-11	4.78963e-12	-2.95781	-1.72027	10.9927
GRHL2-DT	2.54508e-283	7.54943e-285	-2.94668	4.30923	282.594
PDE6B-AS1	9.8854e-06	6.08677e-06	-2.94337	-2.6191	5.00501
MBNL1-AS1	3.76154e-27	1.18468e-27	-2.94193	-0.147273	26.4246
CBX3P2	1.60678e-10	7.91323e-11	-2.93921	-1.86917	9.79404
DACH1	3.34295e-102	3.68288e-103	-2.93719	1.95204	101.476
FAM169A	1.22062e-113	1.20228e-114	-2.93682	2.3128	112.913
PFKFB1	1.83396e-17	7.24052e-18	-2.93643	-0.886872	16.7366
NRAD1	2.898e-07	1.64238e-07	-2.9325	-2.37709	6.5379
SIM1	1.94057e-09	9.97022e-10	-2.9324	-1.77298	8.71207
KIF2C	0	0	-2.93004	5.00967	#NUM!
MTARC2	2.03442e-114	1.98077e-115	-2.92809	2.25114	113.692
YBX2	0	0	-2.92772	4.82295	#NUM!
LRP2	2.36249e-17	9.36035e-18	-2.9268	-1.11158	16.6266
ZKSCAN7	2.3466e-06	1.39556e-06	-2.92594	-2.6192	5.62956
KCNK2	1.74832e-43	4.0808e-44	-2.92443	0.72293	42.7574
SOCS2	3.10151e-244	1.1412e-245	-2.9235	3.65899	243.508
NNT	8.62886e-296	2.3824e-297	-2.9224	5.38673	295.064
LINC01508	9.68523e-16	4.01319e-16	-2.92186	-0.504747	15.0139
KIF26A	2.89724491905555e-316	7.29477056640392e-318	-2.92101	4.28974	#VALUE!
EPHX2	1.80219e-184	9.8055e-186	-2.92087	3.34122	183.744
SPATA9	4.90638e-23	1.69422e-23	-2.91995	-0.680403	22.3092
TTC28	3.99522e-94	4.74686e-95	-2.91986	1.92127	93.3985
ARMC3	4.85229e-07	2.78112e-07	-2.91766	-2.03491	6.31405
FANCG	0	0	-2.91545	4.94798	#NUM!
DOCK8	6.30744e-270	2.00388e-271	-2.91532	4.79208	269.2
RFC4	7.16258e-291	2.024e-292	-2.91243	4.31131	290.145
AMOT	2.28187e-165	1.43141e-166	-2.91217	3.32469	164.642
FGF12	2.85353e-187	1.51557e-188	-2.89766	3.26282	186.545
ERCC6L	5.75333e-256	2.01746e-257	-2.89545	3.89631	255.24
ANKRD6	1.08371e-78	1.53937e-79	-2.8939	1.44624	77.9651
LOC101929536	4.15915e-05	2.66138e-05	-2.89294	-2.91091	4.381
RDM1P5	2.9053e-12	1.34528e-12	-2.89258	-1.51754	11.5368
DLGAP3	2.40709e-78	3.4322e-79	-2.88785	1.39541	77.6185
KNTC1	0	0	-2.88555	5.37225	#NUM!
CYP2J2	1.12229e-125	9.88398e-127	-2.88365	2.3022	124.95
TIAM1-AS1	3.05483e-28	9.3982e-29	-2.87755	-0.244001	27.515
CFAP92	1.66151e-92	2.00642e-93	-2.87305	1.82633	91.7795
COCH	1.20033e-49	2.51896e-50	-2.86748	0.645904	48.9207
SALL2	1.57607e-139	1.23051e-140	-2.8617	2.42089	138.802
RGS3	3.46451e-189	1.81387e-190	-2.86074	4.76584	188.46
CADPS2	1.54652428461227e-318	3.8270324926863e-320	-2.85988	4.57665	#VALUE!
RPL39P16	4.52586e-06	2.73537e-06	-2.85925	-2.66786	5.3443
VAV3	4.97794e-274	1.55191e-275	-2.85554	5.71649	273.303
PLIN5	1.86101e-08	9.96667e-09	-2.85541	-0.822759	7.73025
MTHFD1	0	0	-2.85425	6.58885	#NUM!
GABRD	1.04798e-65	1.76211e-66	-2.85371	1.17961	64.9796
SHCBP1	0	0	-2.85368	4.53999	#NUM!
SPATA17	8.10387e-34	2.2484e-34	-2.85356	0.127763	33.0913
NELL2	1.82598e-81	2.51581e-82	-2.85278	1.62332	80.7385
TRIP13	0	0	-2.85223	4.93572	#NUM!
LOC107986547	5.84838e-13	2.64707e-13	-2.85192	-1.45198	12.233
HMGB2	0	0	-2.84982	7.63052	#NUM!
SPIN4	2.37496e-277	7.28862e-279	-2.84931	3.85755	276.624
TMEM229B	4.44138e-126	3.89952e-127	-2.84794	2.34339	125.352
CALCRL	2.38761e-05	1.5047e-05	-2.83357	-2.37664	4.62204
LINC02253	3.3757e-31	9.81265e-32	-2.83354	0.35047	30.4716
C10orf143	1.261e-70	1.98675e-71	-2.83159	1.31777	69.8993
TNFAIP8L1	4.56752e-91	5.64648e-92	-2.83061	1.99729	90.3403
KIF24	3.7354e-139	2.92245e-140	-2.82852	3.26569	138.428
PRRT4	1.66566e-56	3.16609e-57	-2.82829	0.974471	55.7784
OVOL2	5.29276e-103	5.7995e-104	-2.82811	2.23498	102.276
TPI1P2	2.86633e-76	4.20162e-77	-2.82788	1.48165	75.5427
PLCH1	1.2561e-153	8.57854e-155	-2.82556	3.1922	152.901
TK1	0	0	-2.82427	7.00371	#NUM!
FANCE	1.0223e-180	5.75556e-182	-2.82093	3.39766	179.99
SIGLEC15	2.12684e-99	2.40516e-100	-2.81247	2.30594	98.6723
HENMT1	0	0	-2.81096	5.074	#NUM!
LINC01879	1.93341e-07	1.08422e-07	-2.80842	-1.97295	6.71368
KRT18P48	0.000635371	0.000442816	-2.80735	-3.27745	3.19697
ZNF239	7.34456e-136	5.89692e-137	-2.8064	2.48647	135.134
GRB14	4.91737e-200	2.3726e-201	-2.80629	3.71819	199.308
COL3A1	2.43367e-45	5.49903e-46	-2.8039	0.641451	44.6137
HTR6	2.40607e-15	1.01141e-15	-2.80098	-1.21659	14.6187
LOC100506289	0.000617911	0.000430248	-2.79964	-3.27734	3.20907
PDK2	2.75605e-206	1.28213e-207	-2.79592	3.32162	205.56
MCM2	0	0	-2.79358	6.55162	#NUM!
SLITRK5	7.59586e-10	3.83733e-10	-2.79169	-1.85504	9.11942
ARHGEF19	1.35333e-149	9.61545e-151	-2.79096	3.93692	148.869
IGSF5	6.08605e-25	2.01213e-25	-2.78957	-0.181753	24.2157
RASL10A	8.15046e-37	2.12173e-37	-2.78709	0.231226	36.0888
POGLUT3	6.14081e-157	4.10095e-158	-2.78377	4.50835	156.212
MBOAT1	0	0	-2.78361	5.16568	#NUM!
ST8SIA4	3.96831e-113	3.92585e-114	-2.78293	4.01484	112.401
ZBED3	5.92984e-72	9.15044e-73	-2.77957	1.72548	71.227
INPP5J	6.54418e-79	9.26397e-80	-2.77883	1.63364	78.1841
IGSF1	6.4447e-120	5.95094e-121	-2.77882	2.37947	119.191
SPANXA2-OT1	9.75071e-33	2.75431e-33	-2.77483	0.150441	32.011
CAPG	6.4484e-271	2.03472e-272	-2.774	4.18194	270.191
CERCAM	0	0	-2.7729	6.86044	#NUM!
CPLANE1	2.38356e-153	1.62913e-154	-2.77181	3.52534	152.623
MCM7	0	0	-2.76995	8.70535	#NUM!
TCF7L1	2.28653e-100	2.56475e-101	-2.76618	1.97662	99.6408
CDH13-AS2	1.7905e-39	4.45014e-40	-2.76273	0.298799	38.747
OXCT1-AS1	0.00101729	0.000719216	-2.76164	-3.31573	2.99256
HOTAIR	4.44052e-64	7.62959e-65	-2.76084	1.19627	63.3526
MAGEE1	2.0226e-53	4.0194e-54	-2.75646	0.887512	52.6941
ARHGEF39	2.91879e-164	1.84514e-165	-2.75485	3.05153	163.535
ARHGAP11A	0	0	-2.75258	4.56002	#NUM!
CAB39P1	1.62425e-05	1.01248e-05	-2.74454	-2.74421	4.78935
DLG1-AS1	2.99499e-05	1.89897e-05	-2.744	-2.77067	4.5236
MELK	0	0	-2.73977	5.20427	#NUM!
CTSF	2.31655e-262	7.79775e-264	-2.73968	3.90684	261.635
PSMB9	2.38492e-16	9.68631e-17	-2.73797	-1.03032	15.6225
SUSD2	2.23606e-161	1.44012e-162	-2.73781	3.08584	160.651
FAM234B	0	0	-2.73694	5.69179	#NUM!
UBE2T	0	0	-2.73683	5.38733	#NUM!
KLHDC9	8.07964e-91	1.00319e-91	-2.73479	2.05715	90.0926
IFT122	0	0	-2.73362	5.14198	#NUM!
UBE2C	0	0	-2.73308	5.94579	#NUM!
LIG1	0	0	-2.7293	5.74601	#NUM!
HJURP	0	0	-2.72573	4.85719	#NUM!
POLA1	0	0	-2.72477	5.17381	#NUM!
WDR62	0	0	-2.72472	5.14665	#NUM!
DHTKD1	0	0	-2.72328	6.7434	#NUM!
SAMHD1	3.11653e-265	1.02717e-266	-2.72328	4.37116	264.506
LAMB2	0	0	-2.72135	6.31911	#NUM!
EFCAB11	3.95098e-126	3.46682e-127	-2.72106	2.97109	125.403
PGK2	0.00102976	0.000728419	-2.72048	-3.31567	2.98727
SPEG	2.92972e-184	1.60036e-185	-2.71996	3.49743	183.533
ANTXR1	4.09977e-193	2.08001e-194	-2.71502	3.65946	192.387
CCDC102A	2.81765e-94	3.33709e-95	-2.71295	1.89623	93.5501
MYBL1	4.60771e-224	1.92444e-225	-2.71254	4.64171	223.337
MIR1915HG	2.90879e-137	2.31188e-138	-2.71245	2.61364	136.536
STARD13	4.01109e-229	1.61024e-230	-2.71242	3.52873	228.397
FGD3	3.57662e-67	5.9037e-68	-2.71195	1.39098	66.4465
PLCB2	2.44581e-12	1.13e-12	-2.71005	-1.48367	11.6116
APCDD1	2.46754e-34	6.77281e-35	-2.70849	0.463315	33.6077
ZNF354C	8.70233e-112	8.71738e-113	-2.70587	2.19349	111.06
CGREF1	4.58669e-149	3.28364e-150	-2.70583	2.81647	148.339
PLA2G3	3.41135e-21	1.22645e-21	-2.70495	-0.526899	20.4671
LOC105379199	0.000137899	9.14585e-05	-2.70332	-3.03358	3.86044
NEMP2-DT	2.15961e-21	7.73273e-22	-2.70219	-0.429634	20.6656
KCNQ4	8.72706e-22	3.09889e-22	-2.6992	-0.238966	21.0591
KLRG2	3.58623e-132	2.99951e-133	-2.69357	2.52995	131.445
LOC124902546	3.77718e-28	1.16369e-28	-2.69126	0.0226336	27.4228
GPR162	2.93658e-05	1.86115e-05	-2.69028	-2.48142	4.53216
SCIN	3.43909e-81	4.76061e-82	-2.68994	1.57927	80.4636
DKK2	0.000176553	0.000118048	-2.68987	-3.0023	3.75313
LRMDA	6.07703e-09	3.1889e-09	-2.68952	-2.05132	8.21631
GPC6	7.75238e-154	5.29028e-155	-2.68882	3.45703	153.111
TMEM150C	8.63491e-239	3.30317e-240	-2.68621	6.23099	238.064
DLX1	2.36211e-161	1.52258e-162	-2.68521	3.06474	160.627
SYT8	7.05395e-15	3.0033e-15	-2.68398	-0.88658	14.1516
TMEM106C	0	0	-2.68366	7.32523	#NUM!
SLC25A21-AS1	4.13049e-35	1.1152e-35	-2.68356	0.247565	34.384
CENPH	1.19783e-263	3.98673e-265	-2.68276	3.90068	262.922
ROPN1B	3.8187e-10	1.9108e-10	-2.67233	-1.68228	9.41808
B3GALNT1	0	0	-2.6722	6.29511	#NUM!
SLCO3A1	1.69283e-202	8.03977e-204	-2.67196	3.33769	201.771
RHOBTB3	1.39268e-271	4.3794e-273	-2.66856	7.78657	270.856
HOXB7	3.93181e-135	3.18446e-136	-2.66669	2.91385	134.405
PAK6	4.8808e-100	5.48787e-101	-2.66595	2.27225	99.3115
ARMCX1	2.91776e-226	1.20128e-227	-2.66575	3.70342	225.535
MXD3	1.16529e-225	4.83546e-227	-2.6655	4.29985	224.934
PARP8	2.34876e-95	2.75258e-96	-2.66364	2.14344	94.6292
NCAPD3	0	0	-2.66327	5.25194	#NUM!
KIF14	0	0	-2.66293	5.23611	#NUM!
WWOX	1.12064e-285	3.29386e-287	-2.66105	5.46124	284.951
GNA14	6.19957e-100	6.97736e-101	-2.65974	2.1417	99.2076
CDT1	0	0	-2.65939	6.24177	#NUM!
LOC105375118	0.00143175	0.00102477	-2.65802	-3.3553	2.84413
GSTM4	1.1488e-111	1.15327e-112	-2.65741	2.97129	110.94
SLC26A5-AS1	0.000288845	0.000196205	-2.65563	-3.06606	3.53933
CBX5	4.4896e-188	2.36754e-189	-2.65264	7.4557	187.348
AFAP1L2	4.35488e-144	3.24945e-145	-2.65133	2.99885	143.361
LINC00311	6.57297e-05	4.26917e-05	-2.6503	-2.7978	4.18224
CIP2A	1.70126e-281	5.08318e-283	-2.64849	4.44394	280.769
AIF1L	0	0	-2.64761	7.416	#NUM!
LYRM4-AS1	2.5025e-80	3.49251e-81	-2.64379	2.08431	79.6016
SLC6A14	7.55095e-245	2.7702e-246	-2.64212	6.05879	244.122
ERG	1.49372e-44	3.42036e-45	-2.64096	0.647788	43.8257
MAMLD1	2.61994e-112	2.61173e-113	-2.63991	2.21491	111.582
FAM83D	5.58072e-295	1.54986e-296	-2.63979	5.05772	294.253
PRDM6	3.76858e-106	4.00111e-107	-2.63974	2.19428	105.424
NT5M	5.16029e-53	1.03189e-53	-2.63958	0.88311	52.2873
DNPH1	5.49946e-286	1.61347e-287	-2.63899	4.8801	285.26
TPK1	1.51474e-115	1.45679e-116	-2.63768	2.46561	114.82
CCNI2	2.15571e-10	1.06737e-10	-2.63629	-1.72061	9.66641
VWFP1	0.00167306	0.00120299	-2.63509	-3.35528	2.77649
LOC124903670	5.57146e-48	1.20442e-48	-2.63293	1.07854	47.254
ATP6V0A4	3.6325e-61	6.48071e-62	-2.63264	1.38487	60.4398
SLC25A35	1.47909e-53	2.93213e-54	-2.63123	0.990979	52.83
FAM81A	4.85613e-55	9.40895e-56	-2.63108	1.18715	54.3137
CD302	2.56476e-43	6.00449e-44	-2.62968	0.640052	42.591
LRRC10B	1.65607e-149	1.17754e-150	-2.62952	2.99355	148.781
HAUS1	5.93997e-235	2.33003e-236	-2.62745	3.73787	234.226
NEK3	5.03454e-88	6.42782e-89	-2.62604	1.78971	87.298
LOC101927571	0.00025452	0.000172036	-2.62586	-3.06606	3.59428
LINC02897	1.3098e-05	8.11939e-06	-2.62505	-2.59547	4.88279
STAG2-AS1	6.79928e-06	4.15201e-06	-2.6172	-2.59524	5.16754
MAML2	4.98841e-23	1.72309e-23	-2.61625	-0.0424155	22.302
ARL2	8.09939e-218	3.50968e-219	-2.61588	3.66308	217.092
ARMT1	0	0	-2.61463	7.76137	#NUM!
RPS6P12	5.57971e-05	3.60384e-05	-2.61421	-2.8252	4.25339
TGIF2	0	0	-2.6108	5.13587	#NUM!
ASCL2	1.35376e-119	1.25443e-120	-2.61011	2.4691	118.868
HTR7P1	1.65296e-135	1.33252e-136	-2.60961	2.93467	134.782
CRACR2A	2.64867e-96	3.07972e-97	-2.60548	2.1124	95.577
DNASE1L2	6.80154e-151	4.77005e-152	-2.60533	3.09754	150.167
ANXA2R-AS1	4.5724e-77	6.62588e-78	-2.59864	1.91294	76.3399
KIF6	5.65001e-18	2.19919e-18	-2.59835	-0.769329	17.248
DUSP2	7.58839e-151	5.32598e-152	-2.59828	2.92339	150.12
TEDC2	4.87442e-207	2.25707e-208	-2.59793	3.58385	206.312
MTCO1P29	0.00244129	0.00177821	-2.59767	-3.3957	2.61238
TACC3	0	0	-2.59647	6.5595	#NUM!
PRMT6	0	0	-2.59585	7.93032	#NUM!
RAPGEFL1	1.55805874118008e-317	3.88083624151841e-319	-2.59546	4.66636	#VALUE!
HMGN3	2.78201e-271	8.76329e-273	-2.59301	4.51586	270.556
BUB1	0	0	-2.58881	6.04544	#NUM!
PAQR8	2.1856e-59	3.97725e-60	-2.5884	1.29632	58.6604
SCNN1A	6.48567e-171	3.89673e-172	-2.58519	3.57225	170.188
LOXL3	1.50078e-50	3.0992e-51	-2.58319	0.926538	49.8237
KLHDC8B	1.68708e-82	2.29344e-83	-2.58169	1.88775	81.7729
PSCA	1.14242e-17	4.48747e-18	-2.57988	-0.377826	16.9422
PROKR1	0.000108937	7.17554e-05	-2.57786	-2.85333	3.96283
TLCD3B	1.20936e-54	2.36082e-55	-2.57648	1.16899	53.9174
GLYATL1B	0.000391978	0.000269119	-2.57578	-3.09916	3.40674
TENT5B	3.22961e-105	3.46379e-106	-2.57336	2.6656	104.491
TSTD1	5.80748e-281	1.74463e-282	-2.57115	4.85121	280.236
LOC124902388	3.75938e-09	1.95586e-09	-2.56671	-1.89768	8.42488
DSN1	2.99298e-252	1.06569e-253	-2.56538	4.33489	251.524
ACTG1P24	0.0034765	0.00256473	-2.56214	-3.43768	2.45886
RUNX1T1	9.15587e-26	2.97512e-26	-2.56076	-0.112392	25.0383
IL27RA	2.36342e-135	1.9078e-136	-2.56065	2.71674	134.626
TMPO	0	0	-2.5604	7.38712	#NUM!
C2CD5	4.09584e-190	2.12449e-191	-2.56038	4.43385	189.388
TTC30B	5.63265e-182	3.12857e-183	-2.55956	3.26001	181.249
FAM161A	1.31541e-110	1.33616e-111	-2.55916	2.32344	109.881
PRIMA1	1.42166e-25	4.63952e-26	-2.55324	0.178564	24.8472
LINC01801	1.55136e-23	5.28994e-24	-2.5522	-0.229507	22.8093
XRCC2	4.06205e-169	2.45812e-170	-2.55119	3.72257	168.391
KAT14	5.18674e-235	2.02896e-236	-2.5503	4.19795	234.285
WDHD1	0	0	-2.5494	4.95211	#NUM!
SCMH1	3.20061e-180	1.81232e-181	-2.54902	3.362	179.495
ZFP36L2	1.91179e-100	2.14235e-101	-2.54768	6.61633	99.7186
CEP78	1.97643e-289	5.67043e-291	-2.54664	4.98575	288.704
STON1	2.74693e-51	5.60724e-52	-2.54444	1.6431	50.5612
PRDM11	2.05882e-57	3.86112e-58	-2.54431	2.318	56.6864
WNT8B	5.05154e-11	2.43734e-11	-2.54394	-1.40908	10.2966
LINC02130	9.34966e-16	3.86959e-16	-2.54358	-0.937305	15.0292
CPQ	1.64703e-35	4.40947e-36	-2.54326	0.419047	34.7833
GGACT	4.65332e-35	1.25761e-35	-2.54322	0.299529	34.3322
ARHGAP36	9.79495e-23	3.40452e-23	-2.54321	0.0155097	22.009
BMP8A	1.23439e-38	3.10999e-39	-2.54025	0.751372	37.9085
ERP27	2.43606e-16	9.89797e-17	-2.5388	-0.823159	15.6133
ENPP7P4	0.000183306	0.000122683	-2.53868	-2.91087	3.73682
NES	2.44092e-74	3.64924e-75	-2.53823	1.89998	73.6124
PCGEM1	3.42053e-09	1.7768e-09	-2.53776	-1.53944	8.46591
KREMEN2	5.82804e-122	5.2839e-123	-2.53405	2.9229	121.234
PLEKHG4	2.67353e-57	5.01972e-58	-2.53212	1.31494	56.5729
NKAIN1	4.97552e-235	1.94364e-236	-2.53167	3.99628	234.303
CD38	0.00011107	7.32086e-05	-2.52981	-2.88167	3.9544
DNMT1	0	0	-2.52854	7.33807	#NUM!
MCOLN2	5.81235e-50	1.21222e-50	-2.52822	0.997995	49.2356
ANKS1B	2.78579e-54	5.46983e-55	-2.52762	1.66875	53.5551
TXNRD3	6.70926e-202	3.19005e-203	-2.52751	3.61438	201.173
DTYMK	0	0	-2.52744	5.85622	#NUM!
AMER2	5.18069e-15	2.19706e-15	-2.52676	-0.998969	14.2856
TNNI2	0.000111363	7.34134e-05	-2.52667	-2.88185	3.95326
SAMD15	2.42811e-88	3.08696e-89	-2.52339	2.73235	87.6147
LOC100131471	9.91128e-22	3.52261e-22	-2.51981	-0.413703	21.0039
TST	0	0	-2.51907	5.835	#NUM!
C1orf53	5.05031e-71	7.89145e-72	-2.51789	1.56062	70.2967
HERC5	7.21094e-58	1.34416e-58	-2.51777	1.58955	57.142
KALRN	3.69483e-223	1.54916e-224	-2.5172	4.4455	222.432
CALCR	1.75764e-43	4.10444e-44	-2.517	0.779698	42.7551
RAB6C	1.14208e-63	1.97341e-64	-2.51658	1.53891	62.9423
FAM88B	4.98387e-43	1.17084e-43	-2.51579	0.953177	42.3024
PARPBP	4.0173e-175	2.3529e-176	-2.5154	3.50511	174.396
ALDH5A1	1.1424e-228	4.61085e-230	-2.51268	6.07928	227.942
ZG16B	3.20877e-197	1.57595e-198	-2.51174	3.76083	196.494
NYNRIN	1.58546e-47	3.45224e-48	-2.50957	0.869692	46.7998
FAM178B	1.26178e-36	3.30306e-37	-2.50903	0.542346	35.899
SLC4A8	3.72926e-100	4.18706e-101	-2.50875	2.6683	99.4284
PDZRN3	7.03888e-60	1.27177e-60	-2.5078	1.31681	59.1525
CHST14	9.87972e-266	3.24022e-267	-2.50682	4.36428	265.005
NUGGC	1.14888e-12	5.24656e-13	-2.50623	-1.30005	11.9397
DUT	9.26469e-288	2.69311e-289	-2.50493	4.59674	287.033
DMBX1	4.51259e-18	1.75281e-18	-2.50366	-0.423412	17.3456
TTC39A	0	0	-2.50301	6.16546	#NUM!
LINC02994	0.000145448	9.67088e-05	-2.50277	-2.88163	3.83729
TTF2	4.77415633576397e-320	1.16599492418534e-321	-2.50093	6.10154	#VALUE!
NPNT	9.59761e-147	7.02137e-148	-2.49908	7.32907	146.018
ECEL1	2.79776e-68	4.53494e-69	-2.49643	1.61661	67.5532
LOC105374085	3.46999e-48	7.4657e-49	-2.49267	0.888166	47.4597
NUDT6	1.5242e-32	4.32273e-33	-2.49223	0.308368	31.817
EMB	2.40573e-240	9.11184e-242	-2.49146	5.70814	239.619
PALM3	5.68801e-119	5.29832e-120	-2.49029	2.48526	118.245
HADH	0	0	-2.48522	5.31729	#NUM!
SIAE	1.17892e-281	3.51611e-283	-2.48484	4.40349	280.929
LOC101928728	2.91218e-11	1.39346e-11	-2.48468	-1.38894	10.5358
DPY19L2	0.00424797	0.00315729	-2.48123	-3.43768	2.37182
OTOGL	1.02215e-07	5.65308e-08	-2.48093	-2.06742	6.99049
HPSE	3.08685e-50	6.41453e-51	-2.47985	1.05541	49.5105
TGM2	7.16291e-25	2.37203e-25	-2.47778	0.358045	24.1449
CDC20	0	0	-2.47717	5.91495	#NUM!
SPDEF	4.97876e-216	2.18433e-217	-2.47616	5.88509	215.303
PHETA2	7.33819e-19	2.80118e-19	-2.47547	-0.667245	18.1344
CCNE2	8.61811e-127	7.52943e-128	-2.47322	3.78774	126.065
MLH1	3.11721e-263	1.04255e-264	-2.4732	5.10185	262.506
FEN1	0	0	-2.47166	6.66421	#NUM!
TMEM25	1.095e-133	8.99881e-135	-2.47024	2.92757	132.961
GLIDR	3.65404e-55	7.07392e-56	-2.46949	1.08719	54.4372
ST7-AS1	1.82198e-06	1.07765e-06	-2.46639	-2.22306	5.73946
CRAT	2.59854e-25	8.52654e-26	-2.46467	0.217845	24.5853
PHF19	0	0	-2.46391	5.67402	#NUM!
LIFR-AS1	2.92813e-24	9.8406e-25	-2.46245	-0.133386	23.5334
CCDC169	3.27662e-05	2.08373e-05	-2.46238	-2.71842	4.48457
RN7SL751P	0.00542372	0.00406428	-2.46146	-3.48046	2.2657
TLE2	3.0417e-120	2.7988e-121	-2.45915	2.6674	119.517
ADAM32	7.19048e-32	2.06802e-32	-2.45772	0.74482	31.1432
PCDH17	0.00242825	0.00176808	-2.45768	-3.20348	2.61471
ICA1L	1.3559e-92	1.63371e-93	-2.45711	2.0635	91.8678
LKAAEAR1	6.32554e-05	4.10333e-05	-2.45596	-2.54899	4.1989
LINC01144	3.6671e-11	1.76063e-11	-2.45476	-0.879233	10.4357
LINC02321	1.14103e-23	3.87843e-24	-2.45454	0.369633	22.9427
SLC12A9-AS1	1.2715e-16	5.12778e-17	-2.45433	-0.136885	15.8957
LIN7A	6.73526e-135	5.47686e-136	-2.45023	3.72769	134.172
LRRK1	5.59817e-55	1.08648e-55	-2.45007	1.13142	54.252
PLA2R1	5.73901e-24	1.93895e-24	-2.44893	-0.124187	23.2412
HOXC4	6.94367e-14	3.04977e-14	-2.44837	-1.12035	13.1584
TNFAIP8L3	2.6579e-32	7.57819e-33	-2.447	0.354087	31.5755
ADRA2C	1.85133e-242	6.87197e-244	-2.4452	4.37373	241.733
BNC1	5.57974e-11	2.69702e-11	-2.44031	-1.48406	10.2534
CREB3L4	2.49884e-206	1.15977e-207	-2.44013	4.31738	205.602
LNC-LBCS	5.89907e-81	8.17863e-82	-2.43985	2.04864	80.2292
ITM2A	0.00623401	0.0046937	-2.43822	-3.48048	2.20523
RHPN1-AS1	4.47557e-110	4.57036e-111	-2.43788	2.39554	109.349
SPTLC3	6.6818e-12	3.12681e-12	-2.43771	-1.14546	11.1751
TLR5	3.52682e-36	9.31631e-37	-2.43769	0.516594	35.4526
HOXC-AS3	0.00139574	0.000998238	-2.43715	-3.16777	2.8552
C5orf49	1.04738e-14	4.48423e-15	-2.4365	-0.893112	13.9799
CASC2	5.3942e-28	1.66652e-28	-2.43496	0.332807	27.2681
MMS22L	1.00784e-237	3.87716e-239	-2.43484	4.52235	236.997
SHMT1	0	0	-2.43218	5.64146	#NUM!
LINC01425	5.96175e-05	3.85929e-05	-2.43127	-2.74438	4.22463
MPHOSPH9	2.23083e-227	9.11233e-229	-2.43124	4.79551	226.652
ASAP3	2.50231e-189	1.3074e-190	-2.43072	3.91671	188.602
STARD10	0	0	-2.42729	8.21375	#NUM!
RNF207-AS1	4.80673e-07	2.75423e-07	-2.42687	-2.00344	6.31815
GRIN1	1.29706e-175	7.56876e-177	-2.42634	4.80355	174.887
CDH26	6.32133e-127	5.51255e-128	-2.42483	2.71029	126.199
LINC00639	3.64004e-08	1.9689e-08	-2.42308	-1.77279	7.43889
LOC401913	0.000123989	8.20048e-05	-2.42136	-2.57178	3.90662
AGTR2	5.75596e-05	3.72203e-05	-2.42129	-2.5718	4.23988
HMGB1P11	0.00153758	0.00110342	-2.42096	-3.168	2.81316
NAAA	2.82849e-216	1.23635e-217	-2.42047	4.36213	215.548
SLC24A2	4.65862e-11	2.24448e-11	-2.41975	-1.20664	10.3317
DHFR	1.85492e-298	5.07126e-300	-2.41964	6.03945	297.732
KRT31	0.00541332	0.0040559	-2.4188	-3.48072	2.26654
DLX3	9.99252e-120	9.25393e-121	-2.41648	2.56287	119
NR5A2	5.27396e-50	1.09936e-50	-2.41571	1.14077	49.2779
DSCAM-AS1	3.04724e-210	1.38631e-211	-2.41269	9.11009	209.516
SPINK4	2.97269e-08	1.60215e-08	-2.41194	-1.79926	7.52685
RNF148	6.0453e-05	3.91508e-05	-2.40943	-2.74439	4.21858
LINC01816	9.95733e-18	3.90374e-18	-2.40837	-0.428601	17.0019
TYRP1	9.9143e-113	9.84573e-114	-2.4081	2.53066	112.004
ARHGAP33	4.4711e-196	2.21043e-197	-2.40799	4.05558	195.35
A2ML1	8.93455e-11	4.36011e-11	-2.40718	-1.44094	10.0489
PRB3	1.6045e-09	8.20716e-10	-2.40655	-1.3792	8.79466
MAGEC3	0.00124292	0.000884645	-2.40298	-3.16795	2.90556
ELOVL6	1.36024e-253	4.82126e-255	-2.40052	4.57042	252.866
PATE2	0.00181865	0.00131132	-2.39928	-2.77091	2.74025
BRCA2	1.30802e-144	9.71755e-146	-2.39819	4.64029	143.883
CXXC4	8.1565e-18	3.18803e-18	-2.39761	-0.559714	17.0885
GSC	5.67938e-57	1.07248e-57	-2.39726	1.34641	56.2457
STMN3	5.97495e-261	2.02415e-262	-2.39664	4.96936	260.224
PTPN13	1.10853e-214	4.89338e-216	-2.39659	5.2931	213.955
ZNF658	3.68154e-23	1.26749e-23	-2.39647	-0.129132	22.434
EME1	2.22495e-98	2.54015e-99	-2.39621	2.29629	97.6527
SGO1	9.49556e-153	6.53115e-154	-2.39586	3.47533	152.022
COL12A1	7.94279e-84	1.06345e-84	-2.39157	3.09195	83.1
ERVMER34-1	1.3062e-20	4.77438e-21	-2.39142	-0.00705679	19.884
TMEM171	2.6455e-18	1.02244e-18	-2.39141	-0.648325	17.5775
FZD9	4.20872e-29	1.27003e-29	-2.39076	0.50381	28.3758
ADAMTSL1	1.72612e-08	9.23029e-09	-2.39059	-1.69444	7.76293
H3C3	6.32396e-25	2.09181e-25	-2.39046	-0.0230294	24.199
NRM	5.79449e-212	2.61422e-213	-2.3865	3.94404	211.237
RNF133	0.00641459	0.00483278	-2.38627	-3.48084	2.19283
SMIM3	1.22561e-151	8.54908e-153	-2.38597	3.08739	150.912
LINC01814	2.3726e-09	1.2245e-09	-2.38504	-1.5501	8.62477
GHDC	5.61209e-156	3.76909e-157	-2.38454	3.20563	155.251
TACC1	1.6206e-275	5.01732e-277	-2.38352	5.20523	274.79
NXPH1	1.03975e-06	6.06727e-07	-2.38156	-2.13391	5.98307
HIP1	1.45938e-284	4.31317e-286	-2.38019	5.91291	283.836
PRRT2	2.93407e-84	3.91728e-85	-2.37989	1.99562	83.5325
DARS2	0	0	-2.37963	6.21251	#NUM!
PLEKHS1	3.72071e-58	6.90145e-59	-2.37843	1.31083	57.4294
OAF	8.64787e-44	2.00964e-44	-2.37587	0.859297	43.0631
EPHA7	1.74023e-120	1.5975e-121	-2.37484	4.30408	119.759
UCP2	0	0	-2.3747	6.54001	#NUM!
SPA17	2.37234e-28	7.28443e-29	-2.37264	0.0797641	27.6248
TYMS	9.02504e-134	7.40708e-135	-2.3723	3.24647	133.045
HEY2	5.03241e-159	3.3118e-160	-2.3723	3.3201	158.298
LINC01456	0.0004347	0.000299367	-2.36834	-2.97103	3.36181
LOC107984236	0.00184464	0.00133086	-2.36776	-3.20306	2.73409
ADAM18	0.00476918	0.00355911	-2.36482	-3.23969	2.32156
CCNB2	7.6338082938931e-320	1.87250879773832e-321	-2.36365	5.18437	#VALUE!
UNG	2.55409562666824e-316	6.41697895540715e-318	-2.36363	6.42075	#VALUE!
HOXC12	0.000326615	0.000222673	-2.36291	-2.74455	3.48596
CCDC9B	4.03777e-28	1.24462e-28	-2.36249	0.225499	27.3939
KRT8P52	2.60694e-06	1.55391e-06	-2.35852	-2.27873	5.58387
ADCY5	5.16324e-146	3.79682e-147	-2.35738	3.03568	145.287
FRAS1	1.65874e-91	2.03713e-92	-2.35581	3.47463	90.7802
ABCA17P	2.25907e-22	7.91553e-23	-2.35541	0.572138	21.6461
PYCR3	3.48216e-289	1.00281e-290	-2.35394	5.12679	288.458
KLHL13	4.47731e-125	3.9601e-126	-2.35382	2.81296	124.349
LOC105370705	1.04412e-06	6.09446e-07	-2.35218	-1.07767	5.98125
UBA5	3.19702e-304	8.41229e-306	-2.35063	6.4805	303.495
DUBR	4.20171e-94	4.99447e-95	-2.34957	2.69814	93.3766
LOC124906284	0.00756583	0.005741	-2.34867	-3.5249	2.12114
CCDC192	6.13395e-10	3.08785e-10	-2.34811	-1.48352	9.21226
SLC9A2	1.84107e-258	6.34646e-260	-2.34766	4.97121	257.735
HOXC5	0.0087229	0.00665387	-2.34755	-3.52498	2.05934
SLC7A8	1.10079e-69	1.75396e-70	-2.3472	1.7865	68.9583
LRRC45	2.43654e-273	7.60925e-275	-2.34432	4.8768	272.613
RHBG	1.1636e-24	3.87588e-25	-2.34248	0.575372	23.9342
CCNF	0	0	-2.34162	5.48416	#NUM!
DCDC2	9.43917e-192	4.84504e-193	-2.3408	4.39353	191.025
FAM240C	0.0125526	0.00969725	-2.3389	-3.48062	1.90127
HIRIP3	5.83023e-235	2.28383e-236	-2.3388	5.20561	234.234
HERC6	2.58312e-82	3.5185e-83	-2.33831	2.71314	81.5879
ACRV1	1.31952e-06	7.739e-07	-2.33732	-2.18671	5.87959
JADE2	0	0	-2.33609	5.91616	#NUM!
PRDM16-DT	4.81862e-08	2.62408e-08	-2.33555	-1.8408	7.31708
HLF	9.45205e-11	4.61724e-11	-2.33427	-1.22485	10.0245
NECTIN3	9.89566e-141	7.62973e-142	-2.33394	3.35707	140.005
BIVM	8.54232e-32	2.46051e-32	-2.3333	2.02765	31.0684
VIM	8.52428e-19	3.25671e-19	-2.33292	-0.525279	18.0693
TMEM17	7.91977e-29	2.40443e-29	-2.3318	0.478579	28.1013
TMTC4	2.92793e-150	2.06291e-151	-2.33064	3.41698	149.533
PTPRG-AS1	3.57503e-78	5.10912e-79	-2.3302	2.705	77.4467
KIF25	0.00190872	0.00137874	-2.32611	-3.23979	2.71926
ARMCX4	1.99877e-10	9.8837e-11	-2.3257	-1.37875	9.69924
DTD2	2.92624e-104	3.16214e-105	-2.32535	2.63437	103.534
MAD2L1	7.67397e-297	2.11461e-298	-2.3246	5.27517	296.115
ALDH1B1	3.75288e-235	1.46198e-236	-2.32389	4.41744	234.426
AGBL3	1.88563e-20	6.91474e-21	-2.32194	-0.382876	19.7245
PARP1	1.79759e-297	4.93396e-299	-2.32157	7.00066	296.745
CHRNA5	5.52499e-107	5.82709e-108	-2.32082	2.47848	106.258
PDE1A	1.54956e-11	7.34927e-12	-2.31997	-1.22533	10.8098
TKFC	0	0	-2.31985	6.11711	#NUM!
SLC9A4	5.99175e-07	3.44652e-07	-2.31952	-2.06732	6.22245
PIMREG	2.44187e-172	1.44998e-173	-2.31908	3.90676	171.612
CISH	2.21646e-165	1.38918e-166	-2.31748	4.02421	164.654
TDH-AS1	2.74944e-52	5.54107e-53	-2.31393	2.11456	51.5608
CORO1A	8.65237e-275	2.68809e-276	-2.31187	4.77963	274.063
FBXL22	7.03977e-28	2.18138e-28	-2.31156	0.745419	27.1524
B3GALT5	1.0357e-61	1.83884e-62	-2.30907	1.76572	60.9848
PRPS2	0	2.80283914264649e-310	-2.30828	5.15065	#NUM!
MMEL1	1.76479e-12	8.11165e-13	-2.30521	-0.736521	11.7533
HMGN2	0	0	-2.30441	8.62536	#NUM!
TMEM97	9.00368e-260	3.08425e-261	-2.30396	5.37483	259.046
LINC01852	0.00878955	0.00670709	-2.30351	-3.52506	2.05603
NSMCE4A	2.74334e-211	1.24064e-212	-2.30083	3.99679	210.562
PRDM5	3.00779e-34	8.27029e-35	-2.30061	0.448224	33.5218
RSPH4A	1.76851e-07	9.89365e-08	-2.299	-1.69477	6.75239
GASK1A	8.87363e-13	4.03792e-13	-2.29834	-1.12831	12.0519
SH3TC2-DT	3.01142e-18	1.16581e-18	-2.29785	-0.554119	17.5212
TMEM164	0	0	-2.29724	6.95599	#NUM!
CCDC171	5.30682e-55	1.02965e-55	-2.29542	1.51021	54.2752
SLC7A13	4.11757e-07	2.35023e-07	-2.29383	-1.97186	6.38536
ASF1B	0	0	-2.29159	6.29064	#NUM!
TENM3	9.36056e-11	4.57154e-11	-2.29151	-1.32853	10.0287
MDM1	8.69624e-147	6.35726e-148	-2.29069	3.28733	146.061
GMNN	1.42639e-275	4.40832e-277	-2.28888	4.92785	274.846
SPIDR	3.69449e-306	9.64146e-308	-2.28812	5.50069	305.432
PPP1R1C	2.63893e-34	7.24752e-35	-2.28563	0.495761	33.5786
DNA2	1.16645e-181	6.4915e-183	-2.28347	4.0211	180.933
SORBS3	3.99524e-151	2.79546e-152	-2.28111	3.28802	150.398
RPL7AP26	0.000326876	0.000222869	-2.27955	-2.79791	3.48562
SLC25A10	1.71385e-140	1.32326e-141	-2.27856	3.57457	139.766
RPS6KL1	5.57847e-146	4.10519e-147	-2.27634	3.61884	145.253
TONSL	0	0	-2.27633	5.62182	#NUM!
NRK	2.93894e-10	1.46359e-10	-2.2763	-1.32871	9.53181
LOC124904627	0.000857331	0.000603022	-2.27495	-3.03349	3.06685
TNKS2-DT	1.36455e-13	6.03757e-14	-2.27446	-1.02944	12.865
CACNG1	6.43918e-12	3.01154e-12	-2.27307	-1.05437	11.1912
ATP6V0E2-AS1	1.6867e-22	5.89999e-23	-2.2725	0.462399	21.773
GATA3	1.50426e-235	5.85189e-237	-2.26934	10.2105	234.823
SLC22A31	1.92685e-23	6.59011e-24	-2.26804	0.165391	22.7152
XBP1	0	0	-2.26767	8.8183	#NUM!
FH	3.41497e-254	1.20856e-255	-2.26626	4.9918	253.467
SMTNL2	1.33355e-26	4.24965e-27	-2.26349	0.48648	25.875
FOXRED2	5.84669e-143	4.4005e-144	-2.26328	5.26302	142.233
HAR1B	1.67454e-15	6.99384e-16	-2.26171	-0.542578	14.7761
RFXAP	1.20148e-80	1.67096e-81	-2.26163	2.11076	79.9203
ENPP1	4.53688e-229	1.82622e-230	-2.25998	5.53436	228.343
BARX2	6.10112e-109	6.32264e-110	-2.25995	2.59191	108.215
TTLL6	3.29964e-08	1.78157e-08	-2.25634	-1.81288	7.48153
FAM120C	8.73334e-249	3.16152e-250	-2.25299	4.7408	248.059
ZNF311	1.29629e-59	2.35052e-60	-2.25159	1.42395	58.8873
FAT4	4.07394e-28	1.25599e-28	-2.25135	2.43508	27.39
SLC37A4	9.1664e-270	2.91712e-271	-2.25054	5.16652	269.038
NR2F2	2.92444e-190	1.51373e-191	-2.24604	8.44692	189.534
PAGR1	2.98835e-189	1.56296e-190	-2.24584	4.30376	188.525
ZNF620	1.78061e-77	2.5697e-78	-2.2458	2.58335	76.7494
SPAG5	3.20134e-305	8.37177e-307	-2.24545	5.35276	304.495
FGD1	1.04267e-79	1.46474e-80	-2.24498	2.088	78.9819
LINC01611	0.003578	0.00264281	-2.24481	-3.27725	2.44636
PFAS	1.79987e-240	6.78793e-242	-2.24402	4.99521	239.745
FAM88C	4.08055e-05	2.61064e-05	-2.24041	-2.52587	4.38928
LINC02571	0.00038582	0.000264698	-2.23939	-2.85301	3.41361
ZNF491	6.25676e-10	3.15002e-10	-2.23905	-1.41968	9.20365
CDCA8	9.62468e-302	2.57934e-303	-2.23743	5.26844	301.017
LINC00628	1.02744e-11	4.84075e-12	-2.23742	-1.17133	10.9882
GGCT	8.16651e-195	4.09914e-196	-2.23663	4.47409	194.088
NMU	3.26257e-09	1.6921e-09	-2.23542	-1.04534	8.48644
DYNC2H1	1.43238e-97	1.64382e-98	-2.23404	3.05336	96.8439
LCMT2	3.78044e-161	2.44295e-162	-2.23342	3.7945	160.422
THNSL1	9.68838e-160	6.32875e-161	-2.23312	4.20625	159.014
ZNF792	5.20106e-67	8.59631e-68	-2.23161	1.73514	66.2839
TTK	7.0578e-180	4.01167e-181	-2.23111	5.00159	179.151
LINC00381	0.00361289	0.00266985	-2.23096	-3.27713	2.44215
PALMD	2.40383e-07	1.3566e-07	-2.23077	-2.0188	6.6191
CARF	7.09905e-75	1.05481e-75	-2.23072	2.21792	74.1488
SLC5A12	1.08026e-12	4.92737e-13	-2.22978	-1.06162	11.9665
HEBP1	5.2648e-302	1.40808e-303	-2.22941	5.35362	301.279
ATRAID	3.35755573767347e-313	8.58074272702412e-315	-2.22788	5.66425	#VALUE!
IGFBPL1	3.74953e-93	4.48939e-94	-2.22657	2.41219	92.426
PIERCE1	2.31899e-148	1.67397e-149	-2.2253	3.2973	147.635
TRO	3.04929e-07	1.73042e-07	-2.22298	-1.84056	6.5158
ALDH7A1	1.78751e-244	6.56745e-246	-2.22296	5.71577	243.748
HEY2-AS1	5.59446e-07	3.21346e-07	-2.22259	-1.66971	6.25224
LINC02747	1.52659e-103	1.6645e-104	-2.221	2.76213	102.816
IGSF9	3.79224e-181	2.12274e-182	-2.21968	5.09165	180.421
TEX14	1.25453e-49	2.63406e-50	-2.21921	1.55366	48.9015
CRABP1	3.12457e-72	4.80808e-73	-2.21912	1.94426	71.5052
GAS2	9.49248e-07	5.52224e-07	-2.2179	-2.06734	6.02262
LINC02676	5.02439e-05	3.23648e-05	-2.21667	-2.52626	4.29892
OTP	1.43973e-12	6.59654e-13	-2.21578	-1.02173	11.8417
DAGLA	2.13274e-142	1.61672e-143	-2.21489	3.95592	141.671
CPAMD8	1.56502e-97	1.79857e-98	-2.21453	2.4405	96.8055
FBXO15	1.67129e-22	5.84518e-23	-2.21366	0.238449	21.7769
EML1	1.08094e-216	4.71902e-218	-2.21155	5.57027	215.966
IL17RB	8.9695e-81	1.24646e-81	-2.21137	2.01368	80.0472
PI4K2B	5.97336e-263	2.00102e-264	-2.21072	5.13869	262.224
MSH2	6.59744730199488e-317	1.65043123058914e-318	-2.21047	5.91915	#VALUE!
SLC16A10	6.16308e-31	1.80117e-31	-2.20977	0.648559	30.2102
E2F7	8.45079e-163	5.4016e-164	-2.20837	4.21086	162.073
HOXD12	7.35907e-05	4.79604e-05	-2.20679	-2.39649	4.13318
GCOM1	8.93161e-29	2.71693e-29	-2.20608	0.644666	28.0491
GLUD2	3.51684e-48	7.56839e-49	-2.20598	1.44779	47.4538
BCKDHB	1.25217e-170	7.5436e-172	-2.20587	3.74423	169.902
ATP5MC1	1.0871e-265	3.57121e-267	-2.20536	5.51407	264.964
PPP4R4	3.72249e-18	1.4431e-18	-2.2053	-0.481523	17.4292
SLC2A4RG	0	0	-2.20496	7.19291	#NUM!
FZD4	6.50357e-138	5.13736e-139	-2.20384	3.94334	137.187
RPL23AP87	7.49057e-17	3.00667e-17	-2.20384	-0.02986	16.1255
CORO2A	1.63553e-221	6.95464e-223	-2.20303	4.50466	220.786
CCNB1	6.97735413970804e-317	1.74923941910093e-318	-2.20246	7.1703	#VALUE!
RORC	6.76337e-24	2.29051e-24	-2.20228	-0.0578768	23.1698
LINC02830	4.47966e-15	1.89686e-15	-2.19972	-0.62977	14.3488
CEP83	3.55887e-134	2.90355e-135	-2.19838	3.31165	133.449
CSTA	6.03482e-46	1.35056e-46	-2.19812	1.11716	45.2193
WNT11	2.05901e-34	5.64257e-35	-2.19734	0.682072	33.6863
VXN	0.00254488	0.00185627	-2.19289	-3.0658	2.59433
G3BP1P1	0.00288325	0.00211368	-2.19226	-3.06583	2.54012
PLK4	2.09797e-207	9.69183e-209	-2.19182	4.41317	206.678
NCAPG2	0	0	-2.19053	6.6727	#NUM!
GXYLT2	2.19457e-51	4.47024e-52	-2.18925	1.55455	50.6587
POP1	2.71481e-209	1.24387e-210	-2.18896	4.1446	208.566
LOC105378268	6.64271e-10	3.34612e-10	-2.18589	-1.31925	9.17765
LOC645967	7.06144e-22	2.50134e-22	-2.18566	-0.0499156	21.1511
ELAPOR2	2.03968e-162	1.30593e-163	-2.18547	4.03609	161.69
LYPD6B	7.48888e-121	6.84228e-122	-2.18436	3.47015	120.126
RTN4IP1	9.10384e-100	1.02657e-100	-2.18142	2.50132	99.0408
CHEK2	1.12108e-190	5.78469e-192	-2.18133	4.0931	189.95
CLEC2D	5.21613e-45	1.18587e-45	-2.18114	1.44925	44.2827
MAGIX	4.89543e-36	1.29607e-36	-2.18028	0.70082	35.3102
SLC9A7P1	8.41752e-10	4.25879e-10	-2.17756	-1.47245	9.07482
NFIB	8.65199e-88	1.10978e-88	-2.17743	5.19667	87.0629
CEP55	3.10341e-279	9.42359e-281	-2.17558	5.20436	278.508
TMEM19	2.88031e-192	1.47066e-193	-2.17449	4.13645	191.541
RFC2	9.72421e-293	2.73736e-294	-2.17357	5.71519	292.012
SLC25A15	5.10352e-264	1.69584e-265	-2.17289	4.96152	263.292
SLC25A40	7.89031e-248	2.86913e-249	-2.17182	5.07025	247.103
EVL	8.237e-239	3.14651e-240	-2.17121	7.3644	238.084
DMTF1-AS1	6.12876e-24	2.07294e-24	-2.17034	0.340374	23.2126
TRIM45	1.22947e-148	8.86828e-150	-2.16751	3.72394	147.91
KIF7	2.52821e-44	5.81236e-45	-2.16495	1.15907	43.5972
ECHDC3	2.56088e-79	3.61273e-80	-2.16489	2.05895	78.5916
RIPOR3	8.18528e-66	1.37321e-66	-2.16465	2.44018	65.087
MANSC1	1.29136e-163	8.21231e-165	-2.16432	4.44639	162.889
RIMS3	1.14258e-91	1.39643e-92	-2.16429	2.62134	90.9421
ATAD2	0	0	-2.16255	7.65452	#NUM!
PCNA	0	0	-2.16189	6.79065	#NUM!
LY6E	5.79341376313446e-320	1.41796840356438e-321	-2.16183	7.66928	#VALUE!
TMEM107	1.79357e-142	1.35768e-143	-2.16075	3.35332	141.746
LOC100506207	1.2796e-37	3.28542e-38	-2.15983	1.1149	36.8929
CCDC138	7.77889e-90	9.73412e-91	-2.15934	2.5379	89.1091
MCEE	3.10728e-77	4.49269e-78	-2.15851	2.74136	76.5076
DIPK1C	6.06755e-07	3.49209e-07	-2.15765	-1.97197	6.21699
MIR3186	0.00230017	0.00167206	-2.1576	-3.0988	2.63824
LPAR1	0.000869578	0.000612012	-2.15629	-2.91067	3.06069
H2AC14	3.56704e-09	1.85386e-09	-2.15514	-1.46207	8.44769
PSIP1	6.9841e-262	2.35847e-263	-2.15461	5.70312	261.156
UGT3A2	0.00275022	0.00201274	-2.15428	-3.06607	2.56063
ROBO1	4.47785e-140	3.47427e-141	-2.15357	6.07566	139.349
MAPK12	1.56443e-81	2.15207e-82	-2.15343	2.2719	80.8056
CENPS	2.33035e-16	9.46091e-17	-2.15296	-0.454424	15.6326
ARHGEF40	2.06972e-78	2.94779e-79	-2.15222	2.24194	77.6841
CTNND2	9.25258e-134	7.59883e-135	-2.15146	5.99243	133.034
GNG13	6.22305e-49	1.32376e-49	-2.1512	1.31578	48.206
H3C10	3.94099e-192	2.01649e-193	-2.15061	4.97179	191.404
DPYD	4.58013e-107	4.82314e-108	-2.14985	2.74215	106.339
RUVBL1	7.10859e-292	2.00491e-293	-2.14951	5.86281	291.148
LOC283683	0.00557116	0.00417958	-2.14937	-3.31575	2.25405
PAXX	1.232e-289	3.52132e-291	-2.14864	5.9398	288.909
IRAK1BP1	1.85877e-25	6.07905e-26	-2.14769	0.299944	24.7308
MTMR7	2.36757e-61	4.21884e-62	-2.1473	1.60672	60.6257
CABLES1	4.32653e-199	2.09688e-200	-2.14477	4.54425	198.364
SLC12A5-AS1	5.67309e-10	2.85279e-10	-2.144	-0.493006	9.24618
ZBED5-AS1	2.05852e-35	5.52669e-36	-2.14296	0.853579	34.6864
LINC01836	2.24868e-10	1.11485e-10	-2.14226	-1.35853	9.64807
EEIG2	2.30244e-199	1.11216e-200	-2.14222	6.59438	198.638
ISOC1	0	0	-2.14183	7.37721	#NUM!
XK	1.19681e-55	2.30012e-56	-2.14177	1.44219	54.922
CHAC2	2.45157e-97	2.82273e-98	-2.14054	2.56055	96.6106
HMGB1	4.05133829589822e-322	9.88131291682493e-324	-2.14019	8.72889	#VALUE!
ENPEP	1.3663e-89	1.71267e-90	-2.13804	2.39562	88.8645
IL20RA	4.01434e-12	1.86467e-12	-2.13667	-0.762156	11.3964
FBF1	2.62467e-53	5.22438e-54	-2.13428	1.68551	52.5809
CKAP2	1.03933e-226	4.26784e-228	-2.13359	6.45951	225.983
PCLO	8.55718e-59	1.57292e-59	-2.13335	3.03901	58.0677
LINC03026	1.32402e-15	5.51486e-16	-2.13328	-0.482442	14.8781
KATNAL2	1.29051e-45	2.90553e-46	-2.13139	1.1946	44.8892
IQCH	1.67863e-43	3.91451e-44	-2.13089	1.63759	42.775
MAP4K2	1.31837e-163	8.39117e-165	-2.1296	3.67976	162.88
TRPS1	2.09501e-160	1.35947e-161	-2.12879	7.11742	159.679
PMS1	1.52097e-164	9.5985e-166	-2.12707	3.70707	163.818
LINC01833	0.00118356	0.000841176	-2.12632	-2.88179	2.92681
FGFR4	1.45557e-212	6.53543e-214	-2.12425	4.45614	211.837
FZD4-DT	9.81662e-12	4.61924e-12	-2.12335	-1.11099	11.008
RPA3	3.56708e-212	1.60353e-213	-2.12124	4.81113	211.448
NT5C1B	7.11233e-05	4.62985e-05	-2.12071	-2.45976	4.14799
CDC20P1	0.000487726	0.000337255	-2.12007	-2.54892	3.31182
TRAM1L1	3.10079e-08	1.6727e-08	-2.11966	-1.65716	7.50853
GDPD3	3.0754e-149	2.19838e-150	-2.11926	3.53865	148.512
SLC27A3	2.24639e-304	5.89877e-306	-2.11915	5.80874	303.649
CYBB	0.000241317	0.000162864	-2.11866	-2.24066	3.61741
RHNO1	2.24589e-220	9.62284e-222	-2.1185	4.6825	219.649
CSTL1	1.63324e-11	7.75231e-12	-2.11814	-1.04572	10.787
LINC01126	1.34156e-13	5.93509e-14	-2.11795	-0.907489	12.8724
NRGN	2.37726e-71	3.6928e-72	-2.11753	2.67043	70.6239
C18orf54	1.10996e-99	1.25341e-100	-2.11707	2.76064	98.9547
KIF22	0	0	-2.11677	7.12229	#NUM!
IGHE	9.2461e-19	3.53398e-19	-2.11653	-0.102721	18.034
HMGB1P5	2.34183e-178	1.34376e-179	-2.11624	5.02234	177.63
APOBR	2.88013e-16	1.17287e-16	-2.11579	-0.542926	15.5406
CLUAP1	5.15643e-97	5.95937e-98	-2.11349	3.53478	96.2877
RND2	6.19081e-17	2.47927e-17	-2.11295	-0.44951	16.2083
APOD	4.146e-109	4.28309e-110	-2.11123	3.01146	108.382
TUBB8	5.09202e-20	1.89286e-20	-2.11046	-0.0579661	19.2931
C17orf97	2.26405e-30	6.68645e-31	-2.11018	0.573175	29.6451
ADGRA2	5.13287e-21	1.85535e-21	-2.10941	-0.00268593	20.2896
OSR2	2.17658e-219	9.36114e-221	-2.10874	5.41601	218.662
SEMA5A	1.21953e-47	2.64887e-48	-2.10826	1.96456	46.9138
GLDC	1.12665e-11	5.31853e-12	-2.10801	-0.952239	10.9482
ALG6	3.08118e-145	2.27742e-146	-2.10702	3.5045	144.511
PLAC8	1.10472e-12	5.04073e-13	-2.10673	-0.91487	11.9567
KANK2	7.21557e-221	3.07211e-222	-2.10621	6.72178	220.142
ARHGEF9	5.20166e-132	4.36751e-133	-2.10577	3.86217	131.284
CDC25C	3.47002e-156	2.32672e-157	-2.10553	3.66789	155.46
POLD1	4.71948e-267	1.53508e-268	-2.10516	5.3309	266.326
PGBD5	1.83881e-77	2.65468e-78	-2.10499	2.31127	76.7355
CYP26B1	1.58801e-60	2.85203e-61	-2.10324	1.67225	59.7991
PTTG1	1.19681e-214	5.28954e-216	-2.10303	4.95947	213.922
POGLUT1	1.09417e-141	8.34759e-143	-2.10215	3.58198	140.961
ZGRF1	3.32264e-108	3.47021e-109	-2.10099	2.86603	107.479
PNLIPRP1	0.00689405	0.00520779	-2.10078	-3.35517	2.16153
TMEM241	1.14007e-154	7.74299e-156	-2.10067	3.70742	153.943
GCNT1	1.60167e-82	2.17646e-83	-2.09823	3.87966	81.7954
PLEKHG6	8.9103e-169	5.41608e-170	-2.09784	4.14014	168.05
BMP8B	3.66913e-65	6.20905e-66	-2.09732	1.98665	64.4354
SHISA8	7.32592e-15	3.11989e-15	-2.09679	-0.63591	14.1351
ENO4	6.55313e-06	3.99887e-06	-2.09503	-1.71973	5.18355
HAGHL	6.95083e-166	4.32643e-167	-2.09479	5.15329	165.158
NAGLU	3.59816e-192	1.83913e-193	-2.09421	4.49716	191.444
PTPRQ	3.57392e-18	1.38473e-18	-2.09391	-0.119648	17.4469
ABCA12	1.5697e-67	2.57573e-68	-2.09159	3.31188	66.8042
CDCA5	0	0	-2.09083	6.35009	#NUM!
ACBD7	2.64935e-118	2.48358e-119	-2.09074	4.36249	117.577
MAOB	2.65332e-26	8.51276e-27	-2.09048	0.258494	25.5762
RECQL4	0	0	-2.0901	6.18507	#NUM!
C1orf21	3.43816e-260	1.17404e-261	-2.08807	5.09146	259.464
H2AC13	8.71261e-67	1.44473e-67	-2.08794	2.92509	66.0599
FNDC10	3.65671e-243	1.35339e-244	-2.08745	5.09729	242.437
DLG2	1.09118e-78	1.55057e-79	-2.08722	2.13339	77.9621
SORD	2.23396e-217	9.6924e-219	-2.08642	4.71603	216.651
APEH	5.06056e-267	1.64876e-268	-2.0864	6.49876	266.296
PLLP	4.90333e-49	1.04065e-49	-2.0864	1.44253	48.3095
PPM1J	1.7471e-69	2.78943e-70	-2.08568	2.25713	68.7577
P3H4	6.89696e-168	4.2221e-169	-2.08477	4.24817	167.161
CDCA7L	6.49949e-159	4.28078e-160	-2.08449	4.58183	158.187
FHL1	1.11439e-114	1.07899e-115	-2.08445	3.50023	113.953
HTRA1	3.86713e-194	1.95363e-195	-2.08423	4.50381	193.413
C9orf152	1.10824e-39	2.74425e-40	-2.08335	0.974597	38.9554
CALML6	8.10243e-13	3.68173e-13	-2.08249	-0.843183	12.0914
CFAP91	0.00788823	0.00599502	-2.08137	-3.35526	2.10302
SELENON	3.03621e-255	1.07124e-256	-2.0774	5.30198	254.518
CMSS1	9.88573e-172	5.89682e-173	-2.0766	4.12066	171.005
C1orf21-DT	2.16533e-07	1.21826e-07	-2.07438	-1.85452	6.66448
FGF13-AS1	0.00954704	0.0073073	-2.07396	-3.35512	2.02013
NUP62CL	1.75843e-33	4.89963e-34	-2.06868	0.826063	32.7549
ALG1L8P	1.24109e-05	7.68541e-06	-2.06733	-2.24092	4.9062
C11orf71	9.76285e-52	1.98021e-52	-2.06682	1.45834	51.0104
MAGEF1	2.28628e-224	9.52411e-226	-2.06566	6.09771	223.641
SLC15A2	2.31186e-114	2.2559e-115	-2.0655	2.98411	113.636
PHF11	1.28712e-102	1.41453e-103	-2.06534	2.8022	101.89
FKBP5	7.15174e-279	2.17937e-280	-2.06489	5.43388	278.146
FANCF	3.36318e-165	2.11516e-166	-2.06455	3.90609	164.473
HSF2BP	2.30587e-14	9.96578e-15	-2.06332	-0.58804	13.6372
CCDC15	3.41195e-52	6.88547e-53	-2.06264	1.53035	51.467
RFX5	3.10801e-199	1.50296e-200	-2.06207	5.51798	198.508
CAPS	1.43025e-76	2.08958e-77	-2.06095	2.27908	75.8446
SOBP	8.65721e-70	1.37613e-70	-2.06011	2.08739	69.0626
IGFBP2	2.02566914794911e-322	4.94065645841247e-324	-2.05876	6.43825	#VALUE!
RRM1	4.50164e-308	0	-2.05853	6.12597	307.347
RIN3	9.18569e-31	2.69248e-31	-2.05553	0.94805	30.0369
DLX4	7.24279e-66	1.21352e-66	-2.05524	2.18694	65.1401
TICRR	6.24307e-166	3.87915e-167	-2.05487	4.94227	165.205
PIGK	2.00456e-157	1.33435e-158	-2.05473	3.89905	156.698
AADAT	1.95421e-50	4.04294e-51	-2.05465	1.77571	49.709
HUNK	7.62235e-76	1.12185e-76	-2.05465	2.52219	75.1179
SUV39H1	1.54452e-185	8.3201e-187	-2.05411	4.05732	184.811
CDC37L1-DT	2.24886e-13	1.0045e-13	-2.05332	-0.62933	12.648
GSTO2	5.39735e-168	3.29825e-169	-2.05246	3.91298	167.268
TMEM121	1.72e-45	3.87623e-46	-2.05197	2.32713	44.7645
BRI3BP	2.315e-190	1.19578e-191	-2.05176	6.24046	189.635
ARMC9	1.32777e-260	4.52682e-262	-2.05057	5.20416	259.877
KIF20B	9.04144e-160	5.90126e-161	-2.05018	5.08626	159.044
RBFA	3.1218e-67	5.14958e-68	-2.04932	2.18681	66.5056
ZNG1C	1.50032e-98	1.71044e-99	-2.04925	2.72444	97.8238
TEKT5	5.03973e-14	2.20155e-14	-2.04356	-0.678183	13.2976
RAB37	9.79671e-37	2.55504e-37	-2.04239	0.948695	36.0089
PRICKLE2-DT	1.0175e-06	5.93522e-07	-2.04176	-1.37919	5.99247
DCPS	2.20971e-152	1.52941e-153	-2.04024	3.99261	151.656
ANKRD18B	2.48558e-60	4.47076e-61	-2.03921	2.12236	59.6046
MCF2L	4.2015e-181	2.35409e-182	-2.03905	4.15653	180.377
CHTF18	8.11173e-224	3.3923e-225	-2.03824	5.36505	223.091
IVD	2.79064e-290	7.94613e-292	-2.03667	6.62446	289.554
LOC105379499	1.50264e-05	9.33912e-06	-2.0362	-2.06675	4.82315
NCAPD2	3.31668e-301	8.90637e-303	-2.03564	7.61802	300.479
AURKA	0	0	-2.03442	6.87365	#NUM!
CAMK2N2	2.74751e-133	2.26534e-134	-2.03391	3.33108	132.561
ERICH6-AS1	9.97805e-20	3.73126e-20	-2.03268	-0.0945314	19.001
ADAMTS20	2.61847e-07	1.48085e-07	-2.03241	-1.26131	6.58195
RACGAP1	1.54403831426472e-315	3.90431127661491e-317	-2.0314	6.97233	#VALUE!
ARSG	1.28845e-126	1.12639e-127	-2.03097	3.22602	125.89
SLC2A4	6.07351e-26	1.96368e-26	-2.02884	0.616745	25.2166
UST	7.00088e-127	6.11272e-128	-2.02852	3.30989	126.155
SLF1	2.24272e-138	1.76674e-139	-2.02804	3.75853	137.649
TDH	2.595e-28	7.97233e-29	-2.02766	0.522937	27.5859
H2BC17	3.44937e-27	1.08562e-27	-2.026	0.391484	26.4623
ZBBX	0.0138076	0.0107101	-2.02539	-3.35506	1.85988
NAP1L1P3	0.011129	0.00856083	-2.02387	-3.39565	1.95354
PACSIN3	7.97773e-261	2.70695e-262	-2.02257	5.40128	260.098
ZNG1DP	1.8245e-33	5.08569e-34	-2.02194	0.802962	32.7389
CDC42EP5	0.000266275	0.000180169	-2.02121	-2.35627	3.57467
POGLUT2	3.24173e-81	4.48391e-82	-2.02057	2.62608	80.4892
LOC124900711	4.73382e-05	3.04112e-05	-2.02032	-2.27839	4.32479
IQCA1-AS1	0.0123014	0.00949521	-2.01982	-3.39564	1.91005
GFRA3	1.68556e-14	7.25296e-15	-2.01967	-0.371817	13.7733
SOX18	2.62709e-18	1.01518e-18	-2.01783	-0.110779	17.5805
LOC101929626	1.54381e-06	9.08787e-07	-2.01409	-1.98745	5.81141
TEAD4	3.8143e-124	3.39635e-125	-2.01405	3.91282	123.419
GP2	9.0102e-52	1.82609e-52	-2.01393	1.97181	51.0453
ZDHHC1	4.42007e-20	1.64021e-20	-2.01383	0.469149	19.3546
CACNG6	7.72919e-06	4.73198e-06	-2.01251	-1.8691	5.11187
KNDC1	9.01185e-165	5.67744e-166	-2.01208	4.51275	164.045
MTCO2P29	0.0153408	0.0119581	-2.01197	-3.27724	1.81415
LINC02367	0.000640905	0.000446847	-2.01077	-2.79785	3.19321
FAM111A	6.20956e-147	4.52934e-148	-2.00993	5.18331	146.207
PLXND1	2.62792e-134	2.13977e-135	-2.00972	6.85269	133.58
ZDHHC8	4.08014e-166	2.533e-167	-2.00951	4.01029	165.389
MNX1-AS1	1.20377e-33	3.35024e-34	-2.0095	1.38681	32.9195
ID4	3.42653e-81	4.74138e-82	-2.00935	3.79453	80.4651
NRIP3-DT	0.0105994	0.00814084	-2.00882	-3.39572	1.97472
DOK7	1.19173e-186	6.36172e-188	-2.00865	4.26226	185.924
TTC7B	3.33149e-153	2.28423e-154	-2.0078	3.72194	152.477
SLC16A14	6.94955e-143	5.23432e-144	-2.0077	3.6415	142.158
EXOSC10-AS1	4.89007e-11	2.35758e-11	-2.00768	-0.982541	10.3107
PIGM	2.28548e-151	1.59544e-152	-2.00759	5.05535	150.641
TPPP3	2.93037e-12	1.35721e-12	-2.00758	-0.857408	11.5331
PCCA-DT	2.24022e-59	4.07786e-60	-2.00694	1.72131	58.6497
WDR35	7.42891e-97	8.59776e-98	-2.0066	2.84663	96.1291
TSEN2	6.11362e-120	5.63862e-121	-2.00613	3.30861	119.214
SUOX	2.77199e-210	1.25959e-211	-2.0054	4.98484	209.557
HAUS4	5.28212e-121	4.81749e-122	-2.00423	3.11164	120.277
RBL2	8.68467e-252	3.09698e-253	-2.0038	5.89749	251.061
C16orf95-DT	2.74383e-19	1.03628e-19	-2.00371	0.176115	18.5616
PSME2P2	2.45536e-06	1.46157e-06	-2.002	-1.81306	5.60988
PRSS35	4.10158e-11	1.97256e-11	-2.00175	-0.997726	10.387
ZNF704	1.93306e-149	1.37658e-150	-2.00157	4.65963	148.714
FXN	7.43801e-40	1.83459e-40	-2.00079	1.42078	39.1285
PFN4	2.01036e-11	9.57602e-12	-1.99948	-0.990065	10.6967
ABHD11	1.30735e-260	4.45015e-262	-1.99599	6.18059	259.884
EEF1A1P10	0.00238813	0.00173807	-1.99397	-3.00197	2.62194
ATIC	4.77415633576397e-320	1.16599492418534e-321	-1.99356	7.46969	#VALUE!
FBXO2	4.45399e-58	8.27121e-59	-1.99289	1.76919	57.3513
LRG1	1.52784e-16	6.17477e-17	-1.99192	-0.197007	15.8159
DCLRE1A	4.18019e-123	3.74247e-124	-1.9917	3.17529	122.379
FOXD4L3	0.0159363	0.0124378	-1.99096	-3.39561	1.79761
PKHD1L1	1.11061e-10	5.43722e-11	-1.99094	-1.14475	9.95444
KRT18P29	2.72729e-05	1.72541e-05	-1.98893	-2.29722	4.56427
AMER1	1.08942e-68	1.7582e-69	-1.98825	3.09399	67.9628
KCNMB4	4.20644e-107	4.42508e-108	-1.987	3.05369	106.376
RPS10P8	0.0117987	0.00909576	-1.98598	-3.39569	1.92816
HSD17B8	1.37565e-70	2.16888e-71	-1.98546	2.34404	69.8615
TRAF5	1.51485e-117	1.42825e-118	-1.98544	3.67009	116.82
RAD54B	7.73044e-82	1.05924e-82	-1.98508	2.80522	81.1118
PELP1-DT	2.12044e-05	1.33164e-05	-1.98482	-2.29718	4.67357
MYOZ1	2.61824e-05	1.65458e-05	-1.98474	-2.29735	4.58199
RAD9B	7.46335e-08	4.10105e-08	-1.98403	-1.6696	7.12707
TTLL9	4.31814e-12	2.00765e-12	-1.98246	-0.616957	11.3647
RIOX2	1.09819e-170	6.61004e-172	-1.98192	4.13131	169.959
XYLB	1.37173e-50	2.82973e-51	-1.9819	2.07987	49.8627
FFAR2	1.80774e-08	9.67359e-09	-1.98129	-1.55037	7.74286
C12orf75	1.18104e-163	7.50434e-165	-1.98074	4.15149	162.928
NBN	6.80955e-204	3.21934e-205	-1.98071	7.14915	203.167
CDH3	2.30486e-293	6.45081e-295	-1.98045	6.4064	292.637
ACACB	4.75672e-129	4.0813e-130	-1.98009	3.40129	128.323
FOXD3	1.11449e-05	6.88398e-06	-1.98007	-1.29927	4.95292
CAP2	3.20623e-144	2.39064e-145	-1.97942	4.30783	143.494
SLC24A3-AS1	0.00206903	0.00149856	-1.97855	-2.57144	2.68423
HACD4	3.11076e-12	1.44243e-12	-1.97813	-0.65968	11.5071
MAG	4.50252e-05	2.88888e-05	-1.97809	-2.22241	4.34654
MUC1	1.78341e-118	1.66701e-119	-1.9754	4.96151	117.749
ZNF793	6.31655e-83	8.54242e-84	-1.97534	2.80709	82.1995
ADAMTSL3	4.23199e-48	9.128e-49	-1.97494	1.78875	47.3735
DLC1	3.03585e-208	1.39589e-209	-1.9745	4.80425	207.518
ZNG1E	2.75371e-184	1.50273e-185	-1.97435	4.81138	183.56
MYRIP	1.69993e-43	3.9651e-44	-1.97382	1.45972	42.7696
CNPY4	1.01367e-103	1.10306e-104	-1.97381	3.20309	102.994
DYRK3-AS1	0.00242825	0.00176818	-1.97291	-3.0016	2.61471
CCDC87	3.16039e-19	1.19582e-19	-1.97253	0.507799	18.5003
MRAS	1.1794e-28	3.60167e-29	-1.97185	0.584254	27.9283
GNB4	9.47895e-81	1.31777e-81	-1.97122	2.57143	80.0232
ERICH6	0.0015706	0.00112763	-1.97059	-2.85317	2.80393
ALDH7A1P1	0.00244764	0.00178296	-1.96889	-3.00187	2.61125
H2AC4	0.000453752	0.000312978	-1.96853	-2.41711	3.34318
MB	2.73578e-182	1.5166e-183	-1.96848	4.60447	181.563
ZBTB47	9.31789e-08	5.14075e-08	-1.9679	-0.709294	7.03068
LOC105372165	0.0010422	0.000737616	-1.96787	-2.82528	2.98205
SLC1A2	2.52681e-52	5.08694e-53	-1.96785	1.9177	51.5974
TSPAN32	7.58215e-06	4.63909e-06	-1.96698	-2.10008	5.12021
SLC12A1	0.00706586	0.00534406	-1.96648	-3.2033	2.15084
ADCY6	1.34539e-255	4.73228e-257	-1.96547	5.51279	254.871
MTA1-DT	2.13731e-21	7.65059e-22	-1.96545	0.0618865	20.6701
RPS12P29	7.75488e-05	5.06238e-05	-1.95956	-2.10031	4.11042
TNFRSF13C	6.17071e-07	3.55317e-07	-1.95751	-1.63249	6.20967
ABLIM2	3.84688e-79	5.43111e-80	-1.95691	2.58521	78.4149
ERLIN1	1.32494e-230	5.28314e-232	-1.95609	5.53483	229.878
C6orf141	1.51534e-169	9.14545e-171	-1.95557	4.19977	168.819
CC2D2A	9.22008e-79	1.30719e-79	-1.95446	2.44391	78.0353
USP46-DT	7.32761e-29	2.22307e-29	-1.9541	0.779522	28.135
MKX	2.18613e-26	7.00206e-27	-1.95397	0.469054	25.6603
NME3	5.55558e-238	2.12822e-239	-1.95338	5.17869	237.255
TRERF1	6.93076e-138	5.47855e-139	-1.95208	4.39105	137.159
HOXC11	1.32649e-59	2.40599e-60	-1.95187	1.93841	58.8773
SCLT1	1.16771e-67	1.91358e-68	-1.95185	2.45902	66.9327
BAZ2B-AS1	3.276e-54	6.43765e-55	-1.9494	2.01624	53.4847
C8orf48	2.17613e-07	1.22457e-07	-1.94925	-1.26121	6.66231
NIPSNAP3A	2.79519e-151	1.95428e-152	-1.94909	4.44809	150.554
LOC390332	2.05674e-08	1.10293e-08	-1.94885	-1.50526	7.68682
TTC39A-AS1	6.06205e-14	2.65567e-14	-1.94747	-0.481154	13.2174
BORA	1.73627e-77	2.50478e-78	-1.94655	2.37425	76.7604
DCDC1	0.0194951	0.0153481	-1.94605	-3.39561	1.71007
RNU6-925P	2.37774e-08	1.27777e-08	-1.94593	-1.0054	7.62384
LINC01116	5.64908e-39	1.4141e-39	-1.9456	1.1644	38.248
REXO5	2.58459e-116	2.46058e-117	-1.94435	3.2026	115.588
SMIM45	8.04832e-13	3.65671e-13	-1.94376	-0.788041	12.0943
COL4A5	8.71722e-166	5.44002e-167	-1.94346	4.37241	165.06
FAM78B	1.22006e-05	7.55252e-06	-1.94317	-2.11703	4.91362
SEMA3A	1.89493e-09	9.72653e-10	-1.94285	-1.27127	8.72241
MYOF	1.92084e-264	6.36198e-266	-1.94204	7.97366	263.717
TRANK1	3.9289e-94	4.66594e-95	-1.94163	3.27877	93.4057
ITPR2	6.04827e-68	9.86912e-69	-1.94058	4.66714	67.2184
GYG2	4.94732e-112	4.94786e-113	-1.93918	3.0904	111.306
TRPM4	4.34258e-247	1.58612e-248	-1.93914	5.40723	246.362
SMC2	3.54335e-217	1.54117e-218	-1.93895	6.00844	216.451
ACTRT3	1.93464e-27	6.04706e-28	-1.93881	0.622394	26.7134
METTL1	1.18115e-105	1.26169e-106	-1.93834	3.63718	104.928
LRRC20	3.02554e-153	2.07283e-154	-1.93781	3.92273	152.519
HRCT1	0.00656099	0.00494804	-1.93692	-3.20336	2.18303
ISOC2	1.31294e-219	5.63967e-221	-1.93663	5.83551	218.882
CEP57L1	3.03733e-94	3.60055e-95	-1.9364	3.39423	93.5175
DPH6	1.02494e-70	1.61205e-71	-1.93597	2.2273	69.9893
ACE	9.1845e-15	3.92331e-15	-1.93513	-0.433087	14.0369
MAPK8IP1P1	0.0179666	0.014103	-1.93463	-3.4375	1.74553
SGCE	2.82999e-46	6.28752e-47	-1.93404	1.42985	45.5482
DCTPP1	8.82688e-261	2.99984e-262	-1.93299	6.27332	260.054
CRISP3	2.75098e-08	1.48117e-08	-1.93248	-0.974203	7.56051
GLOD5	2.3777e-07	1.34121e-07	-1.93243	-1.44044	6.62384
RBM26-AS1	6.61829e-09	3.47936e-09	-1.93166	-0.892665	8.17925
FUOM	4.1068e-21	1.47981e-21	-1.93156	0.225945	20.3865
LIPJ	0.00336845	0.00248247	-1.93024	-3.03339	2.47257
TENM2-AS1	0.001894	0.00136749	-1.92811	-2.82508	2.72262
H2AC20	1.37608e-38	3.46993e-39	-1.92744	1.10627	37.8614
SCUBE3	8.03841e-29	2.44088e-29	-1.92713	0.690895	28.0948
N6AMT1	1.48614e-91	1.82034e-92	-1.92669	2.8091	90.8279
BLMH	4.86894e-139	3.81718e-140	-1.9256	3.96885	138.313
ATP6V0E2	1.34405e-224	5.58446e-226	-1.92482	5.5758	223.872
RBP1	1.80252e-09	9.24244e-10	-1.92452	-1.08596	8.74412
CEBPA-DT	2.56392e-39	6.38486e-40	-1.92365	1.21367	38.5911
CLN6	1.6472e-182	9.11353e-184	-1.92258	4.8995	181.783
MZB1	1.98897e-19	7.48604e-20	-1.92206	0.189494	18.7014
THEG	7.64008e-32	2.19857e-32	-1.92085	0.967251	31.1169
ATF7IP	7.59976e-131	6.44263e-132	-1.92007	5.98319	130.119
ZG16	0.00201682	0.00145965	-1.92	-2.57176	2.69533
FAM133A	0.00170858	0.00122937	-1.91973	-2.85317	2.76736
KCNK5	1.84666e-54	3.6139e-55	-1.91965	1.80873	53.7336
SIX2	1.28029e-69	2.04274e-70	-1.91935	2.28498	68.8927
LTBP1	3.34921e-226	1.38073e-227	-1.91931	5.8794	225.475
VMO1	5.17701e-22	1.82879e-22	-1.91827	0.309994	21.2859
SEPTIN4	3.47228e-11	1.6656e-11	-1.91594	-0.850193	10.4594
SMIM19	6.66808e-72	1.02968e-72	-1.91452	3.17889	71.176
AMZ1	6.22182e-102	6.88138e-103	-1.91234	4.81076	101.206
ONECUT1	3.57526e-32	1.02247e-32	-1.91199	1.02743	31.4467
A2M-AS1	1.02219e-11	4.81545e-12	-1.91172	-0.729021	10.9905
VPS35L	2.43769e-180	1.379e-181	-1.91091	4.94992	179.613
HYLS1	1.94518e-116	1.8508e-117	-1.91014	3.33391	115.711
DMAC1	6.27642e-135	5.09357e-136	-1.90997	4.72453	134.202
GATA2	1.10886e-184	6.02123e-186	-1.90908	4.63395	183.955
CBR4	1.98135e-85	2.60462e-86	-1.90902	3.19579	84.703
STOX1	3.12048e-85	4.11219e-86	-1.90824	2.81186	84.5058
POC1B-GALNT4	0.00118202	0.000839891	-1.90748	-2.693	2.92738
C12orf60	3.56874e-22	1.25546e-22	-1.90712	0.379649	21.4475
LINC01410	5.03586e-11	2.42923e-11	-1.90664	-0.72232	10.2979
FBXO27	2.7168e-91	3.35123e-92	-1.90502	2.82258	90.5659
CCDC185	0.000666187	0.000464977	-1.90491	-2.48148	3.1764
ZNF22	3.46064e-66	5.77022e-67	-1.90407	2.6901	65.4608
RNF182	6.5568e-08	3.59016e-08	-1.90404	-1.48305	7.18331
DTX4	3.55504e-70	5.62606e-71	-1.90315	2.93834	69.4492
BOLL	2.20609e-05	1.38709e-05	-1.9026	-2.15136	4.65638
NHLRC1	3.7796e-62	6.6676e-63	-1.90096	2.09221	61.4226
S1PR5	5.89956e-31	1.7232e-31	-1.90039	0.761639	30.2292
CCT6B	8.72467e-25	2.89439e-25	-1.89871	0.455153	24.0593
CTHRC1	2.48699e-14	1.07607e-14	-1.89857	-0.553597	13.6043
NUDT14	1.18451e-152	8.16641e-154	-1.89685	4.14905	151.926
CCDC27	4.40615e-05	2.82515e-05	-1.89594	-2.16859	4.35594
EML2	2.13511e-195	1.06248e-196	-1.8954	4.88147	194.671
SPEF2	2.3842e-37	6.15501e-38	-1.89478	1.57455	36.6227
LDOC1	4.54844e-279	1.3836e-280	-1.8943	7.60439	278.342
SVIP	1.12932e-187	5.97367e-189	-1.8894	4.87047	186.947
CLDN23	5.11532e-62	9.04607e-63	-1.88819	2.44767	61.2911
ADCY3	1.63523e-182	9.03847e-184	-1.88766	4.45487	181.786
IL37	0.0103572	0.00794864	-1.88736	-3.23973	1.98476
FN1	9.32173e-194	4.71929e-195	-1.88734	5.31408	193.031
PEX1	5.85335e-152	4.07343e-153	-1.88661	4.47765	151.233
A4GALT	1.27107e-125	1.12081e-126	-1.8861	3.94579	124.896
SHISA9	3.44637e-142	2.61997e-143	-1.88559	4.11532	141.463
PSME1	4.61382e-258	1.59544e-259	-1.88548	7.18814	257.336
MIR4477B	9.26402e-10	4.69458e-10	-1.88485	-0.997653	9.0332
CTPS1	1.08244e-221	4.58521e-223	-1.88475	5.13366	220.966
PCYOX1L	1.84717e-175	1.07988e-176	-1.88441	4.37962	174.733
SULT2B1	1.01553e-102	1.11495e-103	-1.88439	3.17828	101.993
ACTR3C	1.20143e-33	3.34307e-34	-1.88148	1.00643	32.9203
NEK1	1.38154e-102	1.51904e-103	-1.88122	3.4715	101.86
CDK14	9.3683e-120	8.67079e-121	-1.87984	3.53934	119.028
LDHD	8.80375e-37	2.29464e-37	-1.87981	1.25221	36.0553
OXGR1	0.0226469	0.0179506	-1.87942	-3.43759	1.64499
SLC43A1	9.96077e-33	2.81418e-33	-1.87865	0.847359	32.0017
FAM86GP	0.0116745	0.00899496	-1.87843	-3.23972	1.93276
LINC02875	1.26693e-44	2.89419e-45	-1.87798	1.77728	43.8972
TLN2	1.01267e-148	7.28808e-150	-1.87791	3.89869	147.995
KCNC1	4.59792e-08	2.50019e-08	-1.87683	-1.39811	7.33744
KCNN2	1.69447e-08	9.0574e-09	-1.87641	-1.33778	7.77097
COLCA1	0.0214952	0.0169924	-1.87594	-3.43756	1.66766
H2AJ	1.53608e-213	6.86373e-215	-1.87477	7.12981	212.814
PGGHG	4.41222e-104	4.77744e-105	-1.87454	3.10727	103.355
TCF24	4.17314e-37	1.08004e-37	-1.87426	1.34611	36.3795
IFT74	9.62308e-114	9.45774e-115	-1.87418	3.26281	113.017
TESMIN	5.42661e-188	2.86753e-189	-1.87256	4.55841	187.265
SEPTIN4-AS1	0.000308524	0.000209956	-1.87241	-2.48128	3.51071
PIK3R1	4.16329e-195	2.08074e-196	-1.8713	6.61534	194.381
UBE2L6	4.6163e-22	1.62872e-22	-1.87103	0.463386	21.3357
RANBP17	5.76172e-116	5.50084e-117	-1.87068	3.67145	115.239
MARK1	4.74287e-17	1.89377e-17	-1.86884	-0.166107	16.324
RWDD2A	7.33297e-117	6.93755e-118	-1.86863	3.48962	116.135
LYRM9	8.3258e-44	1.9339e-44	-1.86813	1.45247	43.0796
NRTN	1.66617e-21	5.94881e-22	-1.86799	0.529476	20.7783
IGFBP4	2.53589e-140	1.96207e-141	-1.86785	7.17499	139.596
AASDHPPT	9.49875e-128	8.22699e-129	-1.86766	4.22154	127.022
ZNF22-AS1	0.00183639	0.0013247	-1.86754	-2.88171	2.73604
IFIH1	3.55136e-97	4.09478e-98	-1.86569	3.02418	96.4496
KIF12	3.42222e-35	9.21566e-36	-1.86521	1.09226	34.4657
MIS18BP1	1.2725e-173	7.4942e-175	-1.8642	4.96419	172.895
TH	5.82645e-35	1.57876e-35	-1.86373	1.08631	34.2346
LINC02762	1.53664e-30	4.52408e-31	-1.86337	0.987372	29.8134
RUBCNL	2.3107e-36	6.08014e-37	-1.86321	1.47834	35.6363
TAP1	6.99118e-185	3.79249e-186	-1.86241	4.72148	184.155
PLA2G4F	3.36606e-67	5.55432e-68	-1.86217	2.31366	66.4729
COQ2	4.70652e-140	3.65424e-141	-1.86187	3.92277	139.327
NASP	2.64486e-210	1.20039e-211	-1.86018	6.13562	209.578
GEN1	8.39314e-116	8.02219e-117	-1.8579	4.62439	115.076
UCK2	4.98985e-155	3.37546e-156	-1.85707	4.3887	154.302
CARMIL3	2.31338e-23	7.92835e-24	-1.8569	0.609862	22.6358
MRPL24	7.664e-213	3.43282e-214	-1.8565	5.47947	212.116
CLDN5	0.000435222	0.00029975	-1.85594	-2.50331	3.36129
ADCY6-DT	0.0226338	0.017939	-1.85446	-3.43774	1.64524
TUBG1	5.31125e-233	2.09488e-234	-1.85378	5.79462	232.275
KITLG	3.43151e-173	2.0302e-174	-1.85343	5.66791	172.465
STIL	2.32492e-195	1.15819e-196	-1.85333	4.73639	194.634
GPR27	6.3207e-101	7.0488e-102	-1.85317	3.12493	100.199
ADARB2	1.36739e-07	7.60458e-08	-1.85062	-1.24302	6.86411
ATP7B	1.71523e-152	1.18438e-153	-1.85056	4.03428	151.766
FGF12-AS2	2.73117e-16	1.11162e-16	-1.8501	0.0371502	15.5637
POLE	2.49549e-200	1.20001e-201	-1.84948	6.71166	199.603
MELTF-AS1	3.52906e-15	1.49033e-15	-1.84933	-0.192263	14.4523
SPARCL1	1.13404e-06	6.62669e-07	-1.8492	-1.56189	5.94537
ACCS	1.55901e-92	1.87927e-93	-1.84814	2.89615	91.8072
RSPH1	2.51073e-50	5.2065e-51	-1.84712	2.29778	49.6002
TUBB7P	0.00152664	0.00109524	-1.84656	-2.77063	2.81626
LINC01465	3.06782e-08	1.65458e-08	-1.84605	-0.696487	7.51317
RTL8B	1.71913e-200	8.24827e-202	-1.84552	5.5302	199.765
TIPIN	1.11003e-96	1.28708e-97	-1.84503	3.11299	95.9547
MCIDAS	7.888e-25	2.61342e-25	-1.84445	0.493816	24.103
CDCA2	6.21509e-160	4.04982e-161	-1.84421	4.94242	159.207
LOC344065	8.2597e-32	2.37821e-32	-1.84351	1.04147	31.083
GALNT12	2.19425e-79	3.09077e-80	-1.84267	3.25128	78.6587
LSM2	2.62349e-185	1.41749e-186	-1.84226	4.99071	184.581
FAR2	2.29156e-13	1.02407e-13	-1.84213	0.177319	12.6399
LOC105375587	0.00342454	0.00252511	-1.84206	-2.91056	2.4654
GPLD1	2.78136e-29	8.37353e-30	-1.84194	0.912154	28.5557
GOLIM4	3.47029e-94	4.11568e-95	-1.84194	4.59726	93.4596
RPP40	1.28574e-85	1.68742e-86	-1.84097	2.94965	84.8908
SEPTIN11	1.60884e-194	8.0842e-196	-1.84091	5.5841	193.793
ADGRG6	9.20844e-135	7.49293e-136	-1.83907	6.95065	134.036
EHHADH	4.63144e-96	5.39767e-97	-1.83797	3.0972	95.3343
TCTN1	8.34513e-95	9.83849e-96	-1.83715	4.46538	94.0786
CPZ	6.43067e-05	4.17257e-05	-1.83646	-2.1169	4.19174
DDAH1	7.594e-151	5.33402e-152	-1.83625	4.77613	150.12
LOC101927560	1.31864e-06	7.73316e-07	-1.83624	-1.19722	5.87987
ZNF541	1.39098e-08	7.41257e-09	-1.83594	-0.768022	7.85668
EML3	9.11169e-202	4.33726e-203	-1.83587	5.04365	201.04
HDAC6	3.92833e-183	2.16071e-184	-1.83487	4.64786	182.406
TTC12	9.85827e-75	1.46745e-75	-1.83482	2.56951	74.0062
ABCA3	1.73349e-240	6.52822e-242	-1.83458	6.88867	239.761
PSG9	3.0153e-20	1.11322e-20	-1.83452	0.240141	19.5207
DKK1	2.29265e-176	1.33164e-177	-1.83402	5.94002	175.64
RAVER2	1.25257e-136	9.9892e-138	-1.83336	4.05512	135.902
CETN3	4.02126e-120	3.7023e-121	-1.83152	3.86513	119.396
MAP10	2.49606e-72	3.83419e-73	-1.83009	2.48169	71.6027
HGH1	1.94003e-205	9.0775e-207	-1.82906	5.24299	204.712
SIL1	1.89826e-172	1.12513e-173	-1.82753	5.64913	171.722
LOC105370854	0.000933361	0.000658366	-1.82714	-2.6431	3.02995
BDH1	7.31028e-120	6.7581e-121	-1.82694	4.88758	119.136
TCEAL8	4.08809e-08	2.21666e-08	-1.8257	-1.26174	7.38848
CTSH	1.69861e-189	8.86567e-191	-1.82489	5.28642	188.77
PIGW	2.41546e-91	2.97691e-92	-1.82406	3.24226	90.617
TBC1D30	1.97806e-97	2.27432e-98	-1.82398	3.14972	96.7038
APBA1	6.27831e-41	1.52209e-41	-1.82315	1.43113	40.2022
PGBD1	9.13813e-46	2.05445e-46	-1.82171	1.55968	45.0391
ZMYND12	6.01522e-08	3.29004e-08	-1.82161	-1.36779	7.22075
CCDC69	8.17198e-71	1.28355e-71	-1.82159	2.31658	70.0877
MFSD3	1.28717e-141	9.83391e-143	-1.82118	4.82575	140.89
FAM47E	1.42682e-14	6.12727e-15	-1.8211	-0.23216	13.8456
LIPT2	5.61658e-41	1.36045e-41	-1.8199	1.82113	40.2505
SERPINA5	3.03242e-27	9.52259e-28	-1.81877	0.657549	26.5182
CCDC191	1.12562e-29	3.36263e-30	-1.81833	1.05616	28.9486
SSTR5-AS1	3.87444e-07	2.20873e-07	-1.81701	-1.59648	6.41179
PAN2	9.30599e-192	4.77166e-193	-1.81681	4.96261	191.031
H2AC11	5.79916e-91	7.19412e-92	-1.81665	3.01598	90.2366
TEDC1	1.49968e-186	8.01374e-188	-1.81554	4.91515	185.824
FGFR2	6.06359e-71	9.50425e-72	-1.81467	2.76037	70.2173
VSTM2L	0.00571533	0.00429082	-1.81427	-2.64281	2.24296
MCM4	1.30821e-271	4.1067e-273	-1.81411	7.64702	270.883
MUC3A	9.99761e-14	4.41217e-14	-1.8139	-0.283293	13.0001
TBCD	7.30366e-256	2.56504e-257	-1.81377	6.44896	255.136
SLITRK4	7.48231e-56	1.43477e-56	-1.81329	1.98316	55.126
EMP2	1.25665e-213	5.60834e-215	-1.81326	8.63113	212.901
HCAR1	9.79442e-59	1.80192e-59	-1.81315	2.9219	58.009
CEP192	5.85129e-161	3.78747e-162	-1.81191	4.73287	160.233
SYT7	4.24238e-188	2.23259e-189	-1.81159	6.07764	187.372
CRYL1	4.6947e-181	2.63297e-182	-1.80956	5.40576	180.328
MAGEH1	2.62736e-103	2.87039e-104	-1.80875	3.74158	102.58
BRME1	7.96423e-35	2.16361e-35	-1.80837	1.15183	34.0989
FMC1	2.89758e-07	1.64198e-07	-1.80828	-0.929531	6.53796
EBF4	6.38397e-41	1.54874e-41	-1.80727	1.47027	40.1949
OPLAH	1.25168e-81	1.71981e-82	-1.80662	2.99986	80.9025
CNDP2	6.90198e-250	2.4911e-251	-1.80494	6.64208	249.161
GNAI1	9.48048e-34	2.63444e-34	-1.80465	1.29033	33.0232
SNX7	4.56832e-148	3.30752e-149	-1.80436	4.38858	147.34
DPH5-DT	1.21349e-19	4.54632e-20	-1.80373	0.602907	18.916
LOC105373383	2.23147e-24	7.48244e-25	-1.8032	0.744627	23.6514
RAB39A	0.00889265	0.00678864	-1.80183	-3.09882	2.05097
TMEM232	0.000186522	0.000124916	-1.80172	-2.29724	3.72927
HOXB6	4.80991e-05	3.09261e-05	-1.8003	-2.05069	4.31786
FLJ33534	5.66345e-07	3.25493e-07	-1.7994	-1.60863	6.24692
P2RY2	1.99592e-109	2.05005e-110	-1.79908	3.83277	108.7
PPT2	4.82409e-46	1.07674e-46	-1.79905	1.97512	45.3166
LOC101927855	6.19681e-66	1.0376e-66	-1.79895	2.41981	65.2078
DLX2-DT	2.76452e-05	1.75001e-05	-1.79831	-2.03477	4.55838
EPM2AIP1	5.22933e-118	4.91062e-119	-1.79804	5.37122	117.282
IMPACT	7.62653e-134	6.24693e-135	-1.79792	4.67318	133.118
GLIPR1L2	4.34473e-06	2.62308e-06	-1.79638	-1.88323	5.36204
METAP1D	2.60041e-50	5.39808e-51	-1.79508	2.23392	49.585
SCFD2	1.28395e-116	1.21819e-117	-1.79497	3.45372	115.891
LINC02363	0.0146576	0.0114011	-1.79486	-3.27708	1.83394
CRIP2	7.57299e-211	3.43297e-212	-1.79414	7.72453	210.121
CA12	6.23777e-131	5.28465e-132	-1.79413	7.00917	130.205
GDAP1	1.17441e-72	1.79512e-73	-1.7936	2.67217	71.9302
LRRIQ4	0.00129028	0.000919819	-1.79296	-2.35588	2.88931
HNRNPA3P3	1.19777e-09	6.09887e-10	-1.79285	-1.0208	8.92163
PRXL2B	7.82569e-163	4.99782e-164	-1.79252	4.77502	162.106
ERBB4	8.76017e-56	1.68123e-56	-1.79247	4.28567	55.0575
ADAM11	2.59405e-59	4.72754e-60	-1.79223	2.17366	58.586
FAM111A-DT	3.02669e-52	6.10474e-53	-1.79213	1.9446	51.519
NUDT7	1.55581e-32	4.41323e-33	-1.79164	1.27551	31.808
ZNF618	5.44146e-147	3.9632e-148	-1.79154	4.95332	146.264
ATP8B2	4.04658e-186	2.16672e-187	-1.79062	5.78172	185.393
HOXB13	1.4769e-06	8.67801e-07	-1.79043	-1.60812	5.83065
QTRT1	8.69361e-152	6.05472e-153	-1.78833	4.66457	151.061
OR2L2	0.0150171	0.0116945	-1.78761	-3.27711	1.82341
MDC1	3.48673e-152	2.42458e-153	-1.78574	5.63007	151.458
SSBP4	4.11137e-123	3.67864e-124	-1.78546	4.50855	122.386
C2orf74-DT	1.10223e-70	1.73541e-71	-1.78471	2.56767	69.9577
FARSB	5.89965e-195	2.95493e-196	-1.7847	5.54812	194.229
SERTAD4	1.15877e-98	1.31917e-99	-1.783	4.18646	97.936
SLC66A3	8.44432e-179	4.83171e-180	-1.78283	4.76067	178.073
RTKN	1.02765e-90	1.27706e-91	-1.7827	3.13066	89.9882
SAC3D1	2.61026e-127	2.26642e-128	-1.78208	4.46222	126.583
CYS1	0.000149644	9.95553e-05	-1.78172	-1.92673	3.82494
ZFP69	6.38481e-46	1.43027e-46	-1.78166	1.67612	45.1949
MBLAC2	6.60727e-63	1.15667e-63	-1.78139	2.9143	62.18
ORC1	5.2406e-95	6.16142e-96	-1.78061	3.6102	94.2806
NRROS	0.000536514	0.000372122	-1.78004	-2.54845	3.27042
C1orf112	1.87484e-108	1.95203e-109	-1.7795	3.73678	107.727
DGCR6L	1.19415e-191	6.14238e-193	-1.77892	5.15343	190.923
C12orf42	4.78828e-15	2.02806e-15	-1.77818	-0.118756	14.3198
BEND3	1.26891e-120	1.16347e-121	-1.77808	3.63559	119.897
CHST10	6.07868e-82	8.32255e-83	-1.77768	2.89318	81.2162
IKZF2	1.23106e-46	2.71714e-47	-1.77751	3.20285	45.9097
PSTPIP2	3.27596e-35	8.81648e-36	-1.77704	1.23149	34.4847
ZDHHC14	2.02409e-58	3.7424e-59	-1.77562	2.14652	57.6938
NCKAP5	5.15932e-35	1.39576e-35	-1.77486	2.42677	34.2874
ST6GALNAC2	6.39829e-118	6.01871e-119	-1.77477	4.00643	117.194
ZDHHC23	1.6101e-142	1.21706e-143	-1.7747	4.75004	141.793
GNAZ	5.45368e-52	1.10235e-52	-1.77389	2.85791	51.2633
MCCC2	1.1895e-125	1.04823e-126	-1.77338	7.695	124.925
ANXA2R	9.50317e-17	3.82222e-17	-1.77305	0.0885057	16.0221
SMAGP	8.22311e-88	1.05388e-88	-1.77269	3.33059	87.085
FRG1-DT	0.0586462	0.0485286	-1.77159	-3.27694	1.23176
CLIC6	3.15531e-05	2.00387e-05	-1.77154	-1.6572	4.50096
PDE8B	2.11452e-06	1.25468e-06	-1.77132	-1.74563	5.67479
ACTR1B	9.98564e-243	3.70118e-244	-1.77131	6.58157	242.001
LINC01115	9.59209e-14	4.23114e-14	-1.7711	-0.321486	13.0181
OR10K2	0.000108886	7.17161e-05	-1.77101	-1.89721	3.96303
C16orf74	7.90588e-66	1.32548e-66	-1.77004	2.51943	65.102
TBX6	1.58358e-36	4.15147e-37	-1.76976	1.55267	35.8004
BEX3	7.6464e-199	3.71826e-200	-1.76936	6.36136	198.117
HSPB1	1.64181e-167	1.0095e-168	-1.76893	10.2711	166.785
PM20D2	1.90351e-125	1.67951e-126	-1.76875	3.92513	124.72
GMPR	6.1195e-78	8.7719e-79	-1.76855	2.61209	77.2133
TAS2R31	0.00494623	0.0036955	-1.76834	-2.97054	2.30573
ZNF688	6.67639e-114	6.54364e-115	-1.76696	3.78032	113.175
CFAP73	6.44118e-05	4.18078e-05	-1.76691	-2.06687	4.19103
SENP8	6.46086e-47	1.42008e-47	-1.76661	2.06173	46.1897
FIBP	2.47574e-203	1.17179e-204	-1.76654	6.02697	202.606
NPAS3	8.36659e-29	2.54099e-29	-1.76603	0.79784	28.0775
HEYL	8.84135e-22	3.13995e-22	-1.76551	0.368438	21.0535
BBOF1	1.56145e-29	4.67727e-30	-1.76486	1.0162	28.8065
PARD6A	2.7068e-86	3.5334e-87	-1.76455	3.07422	85.5675
FAM181B	0.0197217	0.0155319	-1.76452	-3.27705	1.70506
PRIMPOL	9.33927e-34	2.59469e-34	-1.76379	1.15924	33.0297
FGFBP3	2.58551e-22	9.0733e-23	-1.76351	0.45546	21.5875
MSMB	2.89771e-36	7.64351e-37	-1.76274	1.23409	35.5379
LRRC61	1.17315e-49	2.46127e-50	-1.76232	2.02995	48.9306
LOC100294145	2.63782e-130	2.24189e-131	-1.76203	4.09503	129.579
ARHGEF26	3.7845e-171	2.26768e-172	-1.76153	4.62031	170.422
CDCA4	2.93867e-167	1.81008e-168	-1.76136	5.5542	166.532
ZNF219	1.06694e-56	2.024e-57	-1.76133	3.79409	55.9719
ADCK2	9.45431e-172	5.63438e-173	-1.76125	4.90865	171.024
SNCB	0.00143759	0.00102926	-1.76123	-2.29729	2.84237
C20orf27	3.04889e-222	1.28328e-223	-1.76028	5.86437	221.516
LOC124901333	3.70436e-15	1.56537e-15	-1.75985	-0.165565	14.4313
NDUFV1	3.15234e-222	1.32852e-223	-1.7591	6.64516	221.501
DHRS4L2	2.42695e-109	2.49671e-110	-1.75876	3.74273	108.615
OTX1	7.16408e-45	1.63193e-45	-1.7587	1.9108	44.1448
ATRIP	3.15605e-114	3.08136e-115	-1.75773	3.54916	113.501
KLHDC7A	9.35208e-09	4.94739e-09	-1.75706	-1.21507	8.02909
PMVK	7.83541e-128	6.77788e-129	-1.7569	5.03937	127.106
FAM225A	1.639e-12	7.52196e-13	-1.75672	-0.535262	11.7854
ACSM3	1.00395e-08	5.31539e-09	-1.7566	-1.10232	7.99829
CYRIA	1.16441e-28	3.55463e-29	-1.75612	0.875526	27.9339
ACSF2	2.66314e-116	2.5368e-117	-1.75587	3.48205	115.575
LOC124909397	1.26521e-16	5.10171e-17	-1.75543	0.310544	15.8978
NSD2	5.30732e-240	2.01591e-241	-1.75522	7.10514	239.275
RIPPLY3	1.60986e-91	1.97536e-92	-1.75478	3.12322	90.7932
ZDHHC22	1.4092e-26	4.4953e-27	-1.75432	0.909	25.851
TTC31	1.06054e-147	7.7071e-149	-1.75256	4.18545	146.974
MIPEP	1.16265e-107	1.21743e-108	-1.75194	4.09632	106.935
DIXDC1	4.91734e-75	7.29844e-76	-1.75063	2.71086	74.3083
ZBTB8A	3.42828e-57	6.44239e-58	-1.74974	2.09329	56.4649
HOXA10	9.56771e-25	3.17976e-25	-1.74974	0.715106	24.0192
PAX5	1.70972e-15	7.1426e-16	-1.74954	0.244213	14.7671
C1orf226	2.46251e-144	1.83344e-145	-1.74906	4.41245	143.609
HCRTR2	0.0199902	0.0157531	-1.74855	-3.27741	1.69918
RFC3	1.71933e-204	8.1006e-206	-1.7485	5.44858	203.765
DIPK1B	1.27028e-56	2.41111e-57	-1.74623	2.20135	55.8961
MRPS17	1.69024e-40	4.12331e-41	-1.74609	1.62653	39.7721
CCR1	0.000228551	0.000153964	-1.74601	-2.35602	3.64102
SAPCD2	4.10152e-226	1.69308e-227	-1.74455	6.1952	225.387
C3orf33	3.33843e-13	1.5002e-13	-1.74434	-0.255684	12.4765
KBTBD7	1.71199e-94	2.02205e-95	-1.74417	4.26487	93.7665
CNIH2	1.15532e-85	1.51501e-86	-1.744	2.94377	84.9373
OSGEPL1	1.0623e-50	2.18395e-51	-1.7435	2.05706	49.9738
PIGX	4.1723e-183	2.29941e-184	-1.74266	5.68384	182.38
LOC105369728	0.0112809	0.00868131	-1.74246	-3.13281	1.94766
TMEM52	1.19684e-39	2.96689e-40	-1.74177	1.78084	38.922
NPHP3	3.15242e-93	3.77275e-94	-1.7417	3.17368	92.5014
FGFBP2	0.0368073	0.0298014	-1.7408	-3.52479	1.43407
LOC105274304	6.32325e-05	4.1015e-05	-1.74015	-1.91219	4.19906
PCCB	5.10928e-212	2.29956e-213	-1.74012	5.83191	211.292
ATG16L2	1.23779e-115	1.18843e-116	-1.73946	3.70055	114.907
GJD3	7.81894e-21	2.83811e-21	-1.73914	0.865303	20.1069
GTPBP6	5.90114e-208	2.71654e-209	-1.73898	5.84785	207.229
LOC105371841	1.71734e-05	1.07144e-05	-1.73893	-1.4297	4.76514
ADPRH	1.05258e-10	5.15087e-11	-1.73797	0.0561662	9.97774
FIGN	4.55723e-61	8.14529e-62	-1.73601	4.01907	60.3413
PPP1R1A	0.00270252	0.00197622	-1.73582	-2.6925	2.56823
CCDC28A-AS1	3.86195e-08	2.09144e-08	-1.73461	-1.19721	7.41319
CFAP298-TCP10L	7.5889e-12	3.55868e-12	-1.73457	-0.375543	11.1198
PCDH8	1.44877e-17	5.70254e-18	-1.73372	0.117456	16.839
ADAM22	4.95113e-109	5.1202e-110	-1.73347	4.28552	108.305
SUCLG2	9.97001e-180	5.67776e-181	-1.73336	4.9828	179.001
LOC105377294	2.1748e-13	9.70601e-14	-1.73299	0.763404	12.6626
HSD17B4	2.92232e-195	1.45737e-196	-1.73232	6.55624	194.534
EPB41L4A	5.50639e-41	1.33316e-41	-1.73189	2.01466	40.2591
TMEM231	1.10405e-92	1.32906e-93	-1.73162	3.35247	91.957
OTUD6B	9.2092e-194	4.65734e-195	-1.73103	5.17733	193.036
DZIP3	1.94915e-94	2.30532e-95	-1.73071	4.04533	93.7102
AHI1-DT	5.17529e-17	2.06866e-17	-1.73043	-0.00489787	16.2861
CEP126	1.6531e-30	4.87052e-31	-1.72978	1.69452	29.7817
THPO	0.000923576	0.000651164	-1.72977	-2.57153	3.03453
EWSAT1	8.74685e-05	5.72695e-05	-1.72882	-2.16862	4.05815
WNT4	5.16816e-38	1.31801e-38	-1.72847	1.46982	37.2867
FANCL	2.0724e-124	1.84196e-125	-1.72815	3.85862	123.684
IL2RB	0.000465052	0.000320999	-1.72769	-2.35591	3.3325
JPH3	3.86109e-49	8.17363e-50	-1.72717	2.98618	48.4133
METRN	7.40914e-226	3.06646e-227	-1.72689	6.77377	225.13
GUSB	4.19861e-213	1.87835e-214	-1.72683	5.97383	212.377
NUCB2	8.40931e-174	4.94345e-175	-1.72571	5.70274	173.075
CFAP45	1.85921e-22	6.50642e-23	-1.72522	0.484233	21.7307
PRKG1	5.77863e-22	2.04319e-22	-1.7252	1.02875	21.2382
AAAS	7.29148e-160	4.75514e-161	-1.7246	5.34094	159.137
LINC02443	2.83482e-06	1.6925e-06	-1.7245	-1.60821	5.54747
CYP51A1-AS1	8.52587e-06	5.22802e-06	-1.72431	-1.39818	5.06926
LOC442041	4.50402e-06	2.72169e-06	-1.72403	-1.18824	5.3464
MFAP3L	4.87115e-46	1.08803e-46	-1.72352	1.96841	45.3124
ATF6B	4.73932e-205	2.2278e-206	-1.72262	6.27374	204.324
PLK2	6.20591e-164	3.93318e-165	-1.7225	7.91449	163.207
DDX11-AS1	3.66091e-25	1.2056e-25	-1.72216	0.684123	24.4364
SYDE2	1.64129e-66	2.7278e-67	-1.72183	4.48154	65.7848
CENPO	2.18906e-145	1.61684e-146	-1.72167	4.54806	144.66
MOCS2-DT	7.29034e-27	2.30906e-27	-1.72132	0.886157	26.1373
ADGRG5	4.10946e-22	1.44812e-22	-1.71987	0.464163	21.3862
TIGD3	6.26948e-39	1.57042e-39	-1.71984	1.71154	38.2028
FSIP1	8.85867e-18	3.46583e-18	-1.71972	0.230311	17.0526
MMP28	0.00562834	0.00422369	-1.71902	-2.97065	2.24962
HSD3B7	2.61932e-104	2.82765e-105	-1.71869	3.52583	103.582
PCMTD1-DT	3.40511e-68	5.53046e-69	-1.71797	2.57342	67.4679
LCN12	9.11152e-09	4.81865e-09	-1.71748	-0.878122	8.04041
UFSP1	1.11576e-27	3.47363e-28	-1.7173	1.80791	26.9524
LINC01918	1.44274e-14	6.19719e-15	-1.71715	-0.269716	13.8408
KICS2	2.40932e-123	2.15313e-124	-1.71636	4.24293	122.618
ZCWPW1	7.8764e-26	2.55511e-26	-1.71613	1.22096	25.1037
PAQR4	1.37851e-132	1.14628e-133	-1.7153	4.52256	131.861
MANEA	2.87527e-93	3.43795e-94	-1.7149	3.33782	92.5413
ESPN	2.5242e-142	1.91483e-143	-1.71458	4.72438	141.598
KRTAP5-6	0.038008	0.0308339	-1.71415	-3.52494	1.42012
FOXD4L4	0.0263003	0.0209938	-1.71338	-2.48107	1.58004
PARD3B	2.79109e-73	4.2346e-74	-1.71287	3.23044	72.5542
IL1RAPL2	0.00884313	0.00674893	-1.71182	-2.97054	2.05339
ADAT1	3.19104e-190	1.65345e-191	-1.71171	6.41258	189.496
VRK1	5.28828e-156	3.54876e-157	-1.71117	4.63253	155.277
TBC1D5	5.17547e-98	5.92266e-99	-1.71096	6.58217	97.286
TNFRSF11B	2.8647e-45	6.48225e-46	-1.70932	3.00774	44.5429
DYRK4	3.10896e-20	1.14881e-20	-1.7088	0.262998	19.5074
RNASEH2B	4.94161e-86	6.45869e-87	-1.7086	3.53336	85.3061
SPDL1	7.91219e-150	5.60454e-151	-1.70852	4.76831	149.102
ZFP30	3.86246e-105	4.1467e-106	-1.70847	3.42078	104.413
IFT57	1.14818e-141	8.76586e-143	-1.70842	4.78009	140.94
C4orf33	5.36615e-36	1.42214e-36	-1.70835	1.5659	35.2703
CYP4V2	1.24023e-26	3.94961e-27	-1.70782	0.869114	25.9065
ABHD10	7.79131e-117	7.3796e-118	-1.70699	4.16247	116.108
ORC5	5.1799e-169	3.14298e-170	-1.70699	5.11436	168.286
IFT172	3.40064e-77	4.92236e-78	-1.70681	3.31749	76.4684
CCDC61	5.24227e-67	8.66725e-68	-1.70671	2.55245	66.2805
LOC100419878	0.00679837	0.00513367	-1.70658	-3.00165	2.1676
ARHGAP18	8.54711e-109	8.88053e-110	-1.70511	3.69	108.068
ATAD5	8.00538e-73	1.22148e-73	-1.70508	2.62405	72.0966
PRKDC	1.22152e-121	1.11011e-122	-1.70424	7.9967	120.913
PASK	2.15584e-133	1.77518e-134	-1.70422	4.74735	132.666
RAD51B	3.18771e-53	6.35888e-54	-1.70386	2.18038	52.4965
MAGED2	1.89858e-214	8.42194e-216	-1.70376	7.67226	213.722
HEATR5A	9.24549e-117	8.76193e-118	-1.70356	4.10908	116.034
C9orf40	2.11272e-60	3.79898e-61	-1.70351	2.74131	59.6752
IRS1	8.72575e-114	8.5664e-115	-1.70296	8.04235	113.059
SCN8A	9.2167e-58	1.72004e-58	-1.70195	2.28505	57.0354
RSAD1	3.2566e-150	2.29975e-151	-1.70179	4.87355	149.487
SUV39H2	2.62746e-120	2.4148e-121	-1.70139	4.17912	119.58
VPS9D1-AS1	3.58883e-97	4.13991e-98	-1.70107	3.20896	96.445
TUSC1	3.34925e-79	4.72674e-80	-1.70027	3.42638	78.4751
LY6G5C	5.50108e-41	1.33158e-41	-1.69988	1.63642	40.2596
SERPINA3	0.0454101	0.0371294	-1.69982	-3.52477	1.34285
HSH2D	2.84319e-90	3.54093e-91	-1.69947	3.19411	89.5462
ANAPC13	3.40905e-183	1.8714e-184	-1.69927	5.46389	182.467
PCCA	8.86433e-87	1.15282e-87	-1.69835	3.03586	86.0524
DUS4L-BCAP29	7.19459e-24	2.4385e-24	-1.69672	0.755722	23.143
LINC00578	0.00187608	0.00135415	-1.69543	-2.39672	2.72675
ZRANB3	3.03998e-72	4.67626e-73	-1.69474	3.3929	71.5171
CHRM1	0.00019668	0.000131878	-1.69395	-1.68135	3.70624
DIS3L	7.79361e-100	8.78402e-101	-1.69165	4.73395	99.1083
C3orf14	8.79943e-181	4.94932e-182	-1.69115	6.58509	180.056
LOC101929552	0.0473711	0.0388096	-1.69109	-3.52475	1.32449
C8orf34	0.00984711	0.00754229	-1.69094	-3.0016	2.00669
FAM104B	4.72054e-63	8.24334e-64	-1.68931	2.9768	62.326
MATN3	6.57105e-46	1.4727e-46	-1.68869	1.77705	45.1824
ZFHX3-AS1	9.21047e-66	1.54669e-66	-1.68815	3.22085	65.0357
RFC5	5.29551e-178	3.0529e-179	-1.688	5.16022	177.276
ARL6IP6	1.9916e-114	1.93801e-115	-1.68797	4.39086	113.701
HDAC9	5.5429e-05	3.57827e-05	-1.68559	-1.95652	4.25626
UTP20	3.66965e-63	6.39433e-64	-1.68539	5.04985	62.4354
MAP6	6.79003e-15	2.88874e-15	-1.68536	0.191349	14.1681
SCCPDH	1.64875e-163	1.05029e-164	-1.68449	5.25978	162.783
DGKA	1.15816e-64	1.9724e-65	-1.68338	2.55949	63.9362
FAM185A	1.75685e-109	1.8026e-110	-1.68309	3.92324	108.755
STK32A	5.19393e-05	3.34765e-05	-1.68278	-1.63194	4.2845
HOXA4	0.00537622	0.00402723	-1.68157	-2.33598	2.26952
LOC105369911	0.00303231	0.00222702	-1.68103	-2.59506	2.51823
RAB40B	1.17317e-97	1.34571e-98	-1.67984	3.5849	96.9306
COBLL1	1.12471e-104	1.21173e-105	-1.67977	4.90715	103.949
MRPL15	4.43449e-171	2.66194e-172	-1.67966	4.96884	170.353
LOC105374191	0.0486668	0.0399105	-1.67944	-3.52484	1.31277
OBSL1	1.19403e-212	5.35466e-214	-1.67935	6.59099	211.923
ZNF839	7.02398e-63	1.23037e-63	-1.67905	2.52885	62.1534
CAMK2B	1.97348e-77	2.85018e-78	-1.67878	3.37148	76.7048
ITPK1	2.9882e-217	1.29809e-218	-1.6779	6.91027	216.525
ACOT1	3.23866e-32	9.24981e-33	-1.67756	1.40459	31.4896
RASA3	6.97897e-104	7.57928e-105	-1.67685	3.69355	103.156
GJB2	6.48039e-37	1.68347e-37	-1.67677	1.59184	36.1884
DHRS4L1	0.029465	0.023616	-1.67589	-3.35496	1.53069
LANCL1	6.57463e-113	6.5185e-114	-1.67579	5.71795	112.182
ZNF572	1.69277e-77	2.4411e-78	-1.67575	2.97842	76.7714
SLC16A7	1.54765e-109	1.58544e-110	-1.67564	4.96386	108.81
SKA2	9.46061e-196	4.69759e-197	-1.67426	6.76083	195.024
EID2B	3.50833e-27	1.10455e-27	-1.67391	0.971141	26.4549
LRRC4C	0.0150711	0.0117406	-1.67218	-3.16756	1.82185
AIFM1	2.01873e-205	9.45665e-207	-1.67214	6.02585	204.695
AMIGO1	1.23921e-143	9.28004e-145	-1.67186	4.54502	142.907
EXOSC9	5.75945e-133	4.76428e-134	-1.67072	4.11618	132.24
COPG2	5.7276e-148	4.15304e-149	-1.66991	5.29367	147.242
SLC9A3R1	3.12052e-215	1.37412e-216	-1.66962	8.63759	214.506
APIP	2.81044e-111	2.83504e-112	-1.66904	3.73949	110.551
UQCC2	3.41366e-148	2.46968e-149	-1.66803	4.90434	147.467
VASH2	1.98003e-27	6.19213e-28	-1.66769	1.25768	26.7033
ACOT2	1.52879e-91	1.87506e-92	-1.66752	3.58716	90.8157
RARA	2.66769e-190	1.37939e-191	-1.66712	6.01342	189.574
CNTRL	5.80477e-67	9.60353e-68	-1.66692	3.82992	66.2362
NIPSNAP2	3.2666e-132	2.73041e-133	-1.66687	4.43696	131.486
KCNS3	1.51199e-126	1.32344e-127	-1.66627	4.10629	125.82
PIGUP1	0.000369365	0.000252875	-1.66532	-2.29715	3.43254
FANCB	2.19097e-63	3.8059e-64	-1.66517	2.67937	62.6594
ZNF114	2.32893e-50	4.82698e-51	-1.66508	2.16632	49.6328
UBR7	2.2258e-180	1.25794e-181	-1.66475	6.17792	179.653
LMNB2	2.45586e-196	1.2128e-197	-1.66449	7.17285	195.61
POU5F1	1.87742e-05	1.17456e-05	-1.66401	-1.51634	4.72644
POLR3K	2.2917e-155	1.54406e-156	-1.66393	5.46022	154.64
FAM83B	1.63219e-140	1.25933e-141	-1.66318	6.73266	139.787
ASTN2	8.78935e-97	1.01817e-97	-1.66304	3.5074	96.056
TCEAL6	0.053705	0.0442483	-1.66198	-3.52499	1.26999
LDLRAD4	2.1344e-94	2.52558e-95	-1.66161	5.0714	93.6707
H2BC10	2.84027e-06	1.69591e-06	-1.65937	-1.24242	5.54664
RGS22	9.88109e-15	4.22621e-15	-1.65895	-0.114542	14.0052
KNSTRN	8.96535e-158	5.94848e-159	-1.65887	4.86849	157.047
PEX11B	1.27065e-120	1.16574e-121	-1.65859	4.92807	119.896
SLC47A1	4.39836e-23	1.51713e-23	-1.65857	0.621277	22.3567
ATR	5.21959e-122	4.72663e-123	-1.65818	5.07692	121.282
UNC5A	8.17472e-69	1.31622e-69	-1.65792	2.89238	68.0875
ANKRD36B	1.54164e-26	4.92361e-27	-1.6572	1.2619	25.812
LINC00908	2.89823e-08	1.56155e-08	-1.65719	-0.973841	7.53787
UFL1	2.70353e-107	2.83821e-108	-1.65637	5.44849	106.568
IFT80	8.92773e-92	1.08727e-92	-1.65566	3.22894	91.0493
HOXC10	7.5768e-09	3.99514e-09	-1.65505	-0.974203	8.12051
SLC35A5	2.1147e-119	1.96296e-120	-1.65477	3.96427	118.675
CDK2	2.56059e-168	1.56059e-169	-1.65416	5.32183	167.592
ARHGAP11B	4.69338e-09	2.44914e-09	-1.65283	-0.928988	8.32851
RAB29	1.88599e-127	1.63552e-128	-1.65267	4.97971	126.724
IFI6	7.84904e-83	1.06234e-83	-1.65181	3.5134	82.1052
MOV10	1.20745e-181	6.73273e-183	-1.65179	5.77742	180.918
LNP1	4.63253e-24	1.56186e-24	-1.65163	0.831959	23.3342
ECI1	1.33841e-187	7.09415e-189	-1.65149	6.37356	186.873
DPF1	1.35501e-40	3.30186e-41	-1.65112	1.68776	39.8681
NUCKS1	4.12859e-177	2.38685e-178	-1.64906	9.62525	176.384
H2AC17	2.97036e-06	1.77535e-06	-1.64905	-1.50461	5.52719
KLB	1.01489e-30	2.9792e-31	-1.64796	1.3725	29.9936
ECT2	3.07965e-181	1.72053e-182	-1.64793	6.39473	180.511
SFTPD	8.8241e-14	3.88951e-14	-1.64686	-0.140113	13.0543
LRFN1	2.38839e-34	6.55169e-35	-1.64685	1.86463	33.6219
SGCG	3.06415e-33	8.58254e-34	-1.64641	1.5243	32.5137
NTN1	2.19574e-159	1.43907e-160	-1.64609	5.02649	158.658
PLGRKT	6.42365e-80	9.01005e-81	-1.64605	3.0915	79.1922
ZNF32	2.34588e-92	2.83665e-93	-1.64512	3.36205	91.6297
SRM	2.63485e-206	1.22432e-207	-1.64444	5.86801	205.579
RHOH	1.23091e-09	6.27094e-10	-1.6438	-0.906448	8.90977
USP18	7.82261e-69	1.25868e-69	-1.64364	2.65698	68.1066
C14orf93	1.08449e-63	1.8733e-64	-1.64299	2.87497	62.9648
ZNG1B	4.65994e-190	2.4196e-191	-1.64216	5.68689	189.332
NUP210	3.66977e-204	1.73297e-205	-1.64198	7.6109	203.435
TMEM237	2.02095e-106	2.14129e-107	-1.64184	3.56913	105.694
TRAF1	9.53044e-12	4.48303e-12	-1.64143	-0.326822	11.0209
SMC1A	1.29614e-180	7.31126e-182	-1.64082	7.30796	179.887
MTERF3	1.86457e-109	1.91414e-110	-1.63903	3.96081	108.729
LINC01963	2.32071e-34	6.36351e-35	-1.63858	1.66187	33.6344
CCDC15-DT	2.221e-09	1.14458e-09	-1.63842	-0.936039	8.65345
PARP9	7.92129e-92	9.62984e-93	-1.63716	3.31975	91.1012
RTN4RL1	1.91589e-136	1.53205e-137	-1.63668	4.77933	135.718
CDK6	8.99617e-78	1.29246e-78	-1.63448	5.40219	77.0459
GMDS	6.54281e-118	6.15819e-119	-1.63416	3.91099	117.184
PAICS	1.08541e-167	6.66214e-169	-1.63408	6.93218	166.964
PPARGC1B	3.03879e-56	5.79748e-57	-1.63374	2.60594	55.5173
ZBTB42	6.9436e-147	5.07227e-148	-1.63356	5.96525	146.158
DEPTOR	2.56354e-108	2.67462e-109	-1.63321	4.4326	107.591
F8A2	0.0156851	0.012235	-1.63293	-3.16766	1.80451
NOX5	0.000151641	0.000100933	-1.63288	-1.81238	3.81918
PPIL1	1.12158e-174	6.58718e-176	-1.63175	5.23517	173.95
TMEM168	1.6847e-167	1.03678e-168	-1.63164	5.19885	166.773
MYCL	4.38995e-72	6.75997e-73	-1.62907	2.91666	71.3575
TMEM128	2.43287e-118	2.27934e-119	-1.62881	3.87852	117.614
MCCC1	4.90148e-153	3.36599e-154	-1.62798	5.10506	152.31
KRT18P10	0.00623112	0.00469119	-1.6269	-2.8814	2.20543
RILPL2	6.02556e-83	8.13913e-84	-1.62666	3.48873	82.22
H2BC14	8.21956e-05	5.37194e-05	-1.62643	-1.9415	4.08515
ATP8A1	2.9453e-52	5.93897e-53	-1.62641	2.72211	51.5309
CFAP221	0.00680724	0.00514074	-1.62617	-2.54811	2.16703
TMEM270	0.00918235	0.00701823	-1.62612	-2.69253	2.03705
IRX6	0.0379883	0.0308147	-1.62532	-3.35502	1.42035
CCDC183-AS1	1.23313e-42	2.91559e-43	-1.62472	2.09073	41.909
TUBB8B	1.08822e-05	6.71466e-06	-1.6247	-1.4508	4.96328
ERMARD	1.05327e-78	1.49557e-79	-1.62448	3.60587	77.9775
LOC100418723	1.56827e-06	9.23606e-07	-1.62441	-1.12729	5.80458
PKIA	3.1356e-109	3.23251e-110	-1.62427	4.4119	108.504
ZMYM3	4.43693e-143	3.33705e-144	-1.62402	5.60839	142.353
ZNF750	1.62156e-20	5.93409e-21	-1.62364	0.945112	19.7901
TJP3	8.57672e-174	5.0465e-175	-1.62355	5.55194	173.067
[truncated: 13,338 more rows]

## Sheet: GO Biological Process
Category	Term	Count	%	PValue	Genes	List Total	Pop Hits	Pop Total	Fold Enrichment	Bonferroni	Benjamini	FDR
GOTERM_BP_DIRECT	GO:0051301~cell division	216	3.60782	9.9111e-34	MAP10, ANKLE2, CCNK, CCNF, SMC3, SMC4, SMC2, CDC20, CDC23, CHEK2, FBXO5, HMCN1, PELO, TIPIN, NSMCE2, KNL1, PIMREG, KNSTRN, EML3, CDC34, KATNAL1, ZW10, KIF20B, LLGL2, ANAPC13, CDCA2, CDCA3, CDCA4, CDCA5, CDCA7, NCAPG, CDCA8, BRCC3, SKA3, NCAPH, SKA1, SKA2, DSN1, EPB41L2, MCMBP, RAB11FIP3, CDT1, RCC2, SETDB2, CDC7, CDC6, ZWINT, SPART, TPX2, STAG1, PPP1R1C, CDK14, CETN2, CETN3, NCAPG2, CLTC, KIF14, …	5230	385	19414	2.0826	8.79511e-30	8.79511e-30	8.68807e-30
GOTERM_BP_DIRECT	GO:0006281~DNA repair	156	2.60565	9.37699e-21	SMARCAL1, MDC1, MRE11, ANKLE1, UBE2D3, NUDT1, TTF2, PARK7, SMC3, BACH1, NYNRIN, ALKBH2, HERC2, EME1, PTTG1, RUVBL2, CHEK1, RUVBL1, NFRKB, MEN1, WDHD1, SUPT16H, LIG1, FBXW7, DDX11, USP3, NSMCE1, HUS1, LIG3, CSNK1E, MSH6, EID3, MSH2, MSH3, FANCD2, MORF4L2, PSME4, TIMELESS, ADPRS, DNA2, HDGFL2, ASF1A, INO80C, PIF1, BLM, INO80E, PAXIP1, PARPBP, BOD1L1, PDS5B, MACROH2A1, RAD51AP1, BRIP1, MRNIP, HLTF, …	5230	297	19414	1.94976	8.32114e-17	4.16057e-17	4.10993e-17
GOTERM_BP_DIRECT	GO:0006260~DNA replication	80	1.33623	9.07874e-19	FEN1, MCM7, DSCC1, CHTF18, PTMS, ING5, CHAF1B, CHAF1A, TOP1MT, CHEK1, PCLAF, POLI, POLE, POLH, POLG, RFC5, RMI2, SUPT16H, RFC3, RFC4, LIG1, RMI1, RFC2, LIG4, LIG3, DNAJC2, DBF4, CINP, SDE2, RBMS1, MCM4, MCM5, MCM6, DNA2, TOP1, DTL, MCM2, PIF1, BLM, PCNA, DHX9, IGHMBP2, SAMHD1, ORC5, RECQL4, POLD3, REPIN1, POLD4, WRN, ORC6, RECQL5, ORC1, RBBP4, ORC3, POLD1, POLD2, NT5M, RBBP7, DTD1, GINS2, DUT, RR…	5230	121	19414	2.45425	8.05647e-15	2.1379e-15	2.11188e-15
GOTERM_BP_DIRECT	GO:0007049~cell cycle	176	2.9397	9.63667e-19	MDC1, DCLRE1A, ERCC6L, ANKLE2, CCNK, STEAP3, TXNL4B, SMARCB1, CCNT1, HJURP, AHR, NR3C1, MKI67, SMC4, RCBTB1, SMC2, CCAR1, RPS6KA3, STK10, MTBP, RGS2, RASSF1, RUVBL1, PIM1, NEK1, MAP3K8, PIM3, PIM2, HMCN1, PELO, TSPYL2, TIPIN, BORA, CSNK2A1, ANAPC7, USP3, NSMCE2, CSNK2A2, PRKCD, CEP131, LIG4, LIG3, VASH1, PIMREG, CDC25C, CDC25A, KLHL42, CDC25B, EID1, THAP5, DMTF1, KATNAL1, DDIT3, TXNIP, SPIN2B, AN…	5230	362	19414	1.80475	8.55158e-15	2.1379e-15	2.11188e-15
GOTERM_BP_DIRECT	GO:0006974~cellular response to DNA damage stimulus	136	2.27159	9.0954e-13	SMARCAL1, CCNK, MRE11, ANKLE1, CIB1, SMC6, RASSF1, HERC2, CHEK2, ZC3H12A, CHEK1, PCLAF, MACROD1, MTREX, FBXO5, MEN1, IER3, TIPIN, ARMT1, FBXW7, DDX11, PRKCD, NSMCE1, HUS1, VRK1, WDR76, TRAIP, SLFN11, DDIT3, MAPKAPK2, PSME4, TIMELESS, FLYWCH1, BLM, PRKDC, BOD1L1, PSEN1, FOXO1, RAD51AP1, VCPIP1, MRNIP, OARD1, ZMAT3, PMAIP1, USP51, NAE1, MCL1, BARD1, ZRANB3, PLK3, CBX5, UBE2B, FANCL, XRCC5, INTS3, F…	5230	292	19414	1.7289	8.07086e-09	1.61425e-09	1.5946e-09
GOTERM_BP_DIRECT	GO:0007094~mitotic spindle assembly checkpoint	28	0.46768	1.78371e-11	ZWILCH, BUB1B, TTK, AURKB, CDC20, TPR, NUF2, ZNF207, KNTC1, BUB3, SPDL1, BUB1, PLK1, KLHL22, TEX14, HASPIN, NDC80, ZWINT, MAD2L2, CENPF, ZW10, BIRC5, ATM, PSMG2, TRIP13, SPC24, MAD2L1, SPC25	5230	32	19414	3.24804	1.58287e-07	2.63811e-08	2.606e-08
GOTERM_BP_DIRECT	GO:0000278~mitotic cell cycle	80	1.33623	2.93339e-11	CETN2, CLTC, PRDM5, YEATS4, KIF11, SMC3, KIF15, TUBA1C, TUBA1B, TUBB6, CDC23, TUBB3, MYB, PBK, NEK2, MYBL2, NEK3, NUDT15, POLE, MYBL1, DIS3L2, MEN1, WDHD1, RAB6C, TUBB, USP3, KIF22, HASPIN, MASTL, TUBG1, GEM, TUBA4A, CDC25B, CIT, SPATA17, TUBB2A, INCENP, ZW10, SRSF2, BIRC5, USP16, CDCA5, NOLC1, CDCA8, PKMYT1, SKA3, SKA1, AURKB, AURKA, CENPC, SKA2, PPP2CB, VCPIP1, RECQL5, NUP88, PLK4, CDT1, PLK3, …	5230	151	19414	1.96665	2.60309e-07	3.67002e-08	3.62536e-08
GOTERM_BP_DIRECT	GO:0043065~positive regulation of apoptotic process	144	2.40521	3.30856e-11	APP, MTCH2, CCAR1, PYCARD, LGALS1, FAM162A, RPS6KA2, CYP1B1, MAP3K9, PHLDA2, CCN1, PHLDA1, SOX4, PHLDA3, UNC13B, BNIP3L, DAPK2, IGFBP3, DAPK3, OLFM1, MELK, SHQ1, BIN1, EEF1A2, TXNIP, SQSTM1, GPLD1, RNF122, ATF4, NSMAF, SLC27A4, PRKDC, DCUN1D3, HTRA1, TEX261, OMA1, PSEN1, BCL10, FOXO3, STK4, FOXO1, SAV1, SLC9A1, CALHM2, SCIN, HMOX1, PMAIP1, BMF, ECT2, NTSR1, MCL1, BARD1, WNT10B, MOAP1, JUN, TGFB1,…	5230	327	19414	1.63466	2.93602e-07	3.67002e-08	3.62536e-08
GOTERM_BP_DIRECT	GO:0051726~regulation of cell cycle	120	2.00434	3.52619e-10	CCNI, CCNF, JADE1, YEATS4, JADE2, ADARB1, RNF112, RASSF1, RUVBL2, RUVBL1, PCLAF, CCNL2, NBN, SKP2, CCNL1, JUNB, NFRKB, CSNK2A1, CSNK2A2, TSC1, VASH1, OVOL2, CCNE2, DDIT3, MORF4L2, SPIN2B, KIF20B, PRR11, INO80C, BEX2, INO80E, CTBP1, PRDM11, FIGNL1, ZNF703, GAS2L1, SKIL, KAT14, CDK17, BARD1, CDK18, PRNP, JUN, PNPT1, JUND, GADD45B, GADD45A, DDIAS, PLK1, FZD9, PUM1, GADD45G, CDK7, TADA2A, MRGBP, CDK6…	5230	267	19414	1.66834	3.12914e-06	3.47683e-07	3.43451e-07
GOTERM_BP_DIRECT	GO:0016310~phosphorylation	77	1.28612	7.34761e-10	PI4K2B, PANK3, CERK, PANK1, ADK, PIK3CD, BUB1B, LIMD1, PIK3C2A, NADK2, HYKK, GUK1, PPIP5K2, NMRK2, PI4KAP2, MLST8, CKMT1B, PIP4K2A, AKT1, TK2, TK1, PIP4K2C, SEPHS1, XYLB, EPHA7, SPHK1, IPMK, ITPK1, FN3KRP, NME3, NME4, BAZ1B, PHKA2, DCK, ITPKB, ITPKC, PKM, SHPK, IDNK, TOP1, PI4K2A, IPPK, PRPS2, CERKL, DTYMK, SGMS1, AK4, SGMS2, AK7, PAPSS1, GK5, PMVK, PGK1, PIP5K1B, RICTOR, CKB, MAPK3, FN3K, GK, CH…	5230	151	19414	1.8929	6.52025e-06	6.52027e-07	6.44092e-07
GOTERM_BP_DIRECT	GO:0006468~protein phosphorylation	207	3.45749	2.73553e-09	APP, TRIO, GMFB, MAML1, RPS6KA4, RABGEF1, RPS6KA5, CHEK2, CHEK1, AKT1, SOX9, PRKACB, PDK2, EPHB3, PDK1, EIF2A, ACVR1, PRKAB2, EPHA7, EPHA6, CSNK2A1, DAPK2, DAPK3, CSNK2A2, PRKCD, HUS1, CSNK1D, PRKCA, CSNK1E, PASK, ATG14, HASPIN, ATG13, PRKAR1B, CD109, CSNK2B, SIK3, SIK1, ALPK3, ULK1, PRKD2, TRIB3, EPHA2, EPHA10, CTBP1, PRKDC, PDGFB, CDCA8, PIK3R1, MST1R, IQGAP3, KALRN, STK38L, ST3GAL1, CDK17, PLK…	5230	536	19414	1.43357	2.42748e-05	2.13459e-06	2.10861e-06
GOTERM_BP_DIRECT	GO:0060271~cilium assembly	104	1.7371	2.88653e-09	DYNC2I2, DYNC2I1, GALNT11, CEP126, TRAF3IP1, IFT172, CEP19, FNBP1L, TXNDC15, CELSR2, PTPDC1, TBC1D31, NEK1, TRAPPC14, DYNC2H1, FBXW8, CEP131, ARMC9, IFT80, IFT88, FAM161A, IFT81, WDPCP, ATP6V0D1, UNC119B, FAM149B1, ARL3, FBF1, STK36, TTC21B, CEP70, NPHP3, ATP6V1D, PLK4, WWTR1, RAB3IP, DCDC2, RABL2B, IFT122, FUZ, PARVA, CPLANE1, CPLANE2, BBIP1, WDR54, TMEM231, IFT22, EHD3, TMEM17, TMEM237, MKS1, C…	5230	229	19414	1.68582	2.56147e-05	2.13459e-06	2.10861e-06
GOTERM_BP_DIRECT	GO:0000070~mitotic sister chromatid segregation	28	0.46768	6.94125e-09	NCAPG2, CDCA8, SMC4, NSL1, DSN1, ZNF207, KNTC1, NEK2, BUB3, SPAG5, PLK1, KLHL22, SMC1A, TUBG1, KNSTRN, NDC80, ZWINT, SGO1, SGO2, KIF18A, KIF18B, ESPL1, INCENP, KIFC1, CENPI, ZW10, CENPK, MAD2L1	5230	37	19414	2.80912	6.15948e-05	4.40194e-06	4.34837e-06
GOTERM_BP_DIRECT	GO:0045892~negative regulation of transcription, DNA-templated	222	3.70803	6.94469e-09	SCX, ENO1, RBPJ, PHB2, CCAR1, ELK3, RPS6KA5, DPF1, MYB, TRIM24, SOX9, HOXA7, SAMD11, SFMBT2, ZNF281, ZNF12, RUNX2, EID1, EID2, THAP7, DDIT3, HSBP1L1, TRIB3, ATF5, CLOCK, TRIM11, ZNF396, L3MBTL2, TSHZ3, CTBP2, CTBP1, PDGFB, GATA3, PRDM11, DEDD2, ZNF703, INPP5K, PATZ1, PPARGC1B, SCAI, FZD1, HEXIM1, JUN, PHC2, XRCC6, MTERF3, XRCC5, SETDB2, NR1D2, NR1D1, NR2F2, PA2G4, PARP14, TRERF1, SMARCA2, TDP2, I…	5230	588	19414	1.40149	6.16253e-05	4.40194e-06	4.34837e-06
GOTERM_BP_DIRECT	GO:0045893~positive regulation of transcription, DNA-templated	264	4.40955	1.08802e-08	SCX, GPATCH3, CCAR1, SOX2, CHEK2, ZXDC, MYB, TRIM24, AKT1, SOX9, ATXN7L3, NFRKB, SOX4, RNF111, CDK5RAP2, ACVR1, ZNF287, ACTN1, ZNF281, RUNX2, JMJD6, RUNX1, AR, DDIT3, TRIM14, TFAM, TRIM16, ATF5, CLOCK, ATF4, MAGED1, CTBP1, PDGFB, NOLC1, GATA3, BCL10, PRDM11, HIF1A, RFPL4A, SEC14L2, NUP85, BLOC1S2, INPP5K, HIVEP3, PATZ1, FZD1, EGR1, JUN, AFAP1L2, EGR2, XRCC6, FZD2, FZD4, FZD7, SS18L1, EAF1, NR1D2,…	5230	724	19414	1.35356	9.65461e-05	6.29603e-06	6.21941e-06
GOTERM_BP_DIRECT	GO:0000724~double-strand break repair via homologous recombination	54	0.901954	1.13519e-08	H2AX, SWSAP1, FEN1, MRE11, ANKLE1, MCM8, MCM9, TONSL, NUCKS1, BRCA1, SMC6, BRCA2, ZFYVE26, REV3L, NBN, AP5S1, GEN1, RMI2, RMI1, NSMCE2, NSMCE1, HUS1, LIG3, SPIDR, RAD51B, MMS22L, RAD51D, RAD51C, EID3, NSMCE4A, FAN1, BLM, AP5Z1, SAMHD1, RAD54B, RAD51AP1, RECQL4, WRN, RECQL5, SWI5, RBBP8, SLF1, XRCC2, INTS3, RPA1, RPA2, PALB2, REC8, RAD51, RPA3, NABP2, NABP1, AUNIP, ATM	5230	98	19414	2.04541	0.000100731	6.29603e-06	6.21941e-06
GOTERM_BP_DIRECT	GO:0032508~DNA duplex unwinding	38	0.634709	1.73275e-08	PIF1, BLM, MRE11, DDX3X, MCMDC2, MCM8, DHX9, DSCC1, MCM9, IGHMBP2, CHTF18, RAD54B, RECQL4, DHX30, BRIP1, WRN, RECQL5, RUVBL2, RUVBL1, G3BP1, ASCC2, NBN, DTD1, RFC5, POLQ, RFC3, XRCC6, RFC4, ANXA1, RFC2, XRCC5, DDX11, NAV2, SETX, ERCC2, MCM3, POT1, DNA2	5230	60	19414	2.35096	0.000153753	9.04497e-06	8.93489e-06
GOTERM_BP_DIRECT	GO:0000122~negative regulation of transcription from RNA polymerase II promoter	344	5.74578	2.03503e-08	APP, EHMT2, ENO1, RBPJ, BACH1, BACH2, IKZF5, ELK3, SOX2, ELK4, SOX3, TRIM29, SAP130, MYB, SOX9, HOXA7, SOX4, HES6, RPL23, ZNF281, SOX12, DICER1, OVOL1, DKK1, OVOL2, RUNX1, EID1, AR, EID2, THAP5, BIN1, THAP7, DDIT3, RFX5, TXNIP, TRIB3, FLYWCH1, TAGLN3, CGGBP1, ATF3, ATF4, URI1, ZNF274, ZBTB8A, CTBP2, MAGED1, CTBP1, GATA3, TXN, RTF1, GATA2, MIER1, MAGEC1, SFN, PATZ1, ZBTB7B, LYAR, HEXIM1, PLK3, WNT…	5230	988	19414	1.29245	0.000180573	1.00327e-05	9.91061e-06
GOTERM_BP_DIRECT	GO:0001933~negative regulation of protein phosphorylation	45	0.751629	6.1749e-08	PPP1R15B, CDKN1A, PRKDC, TRAF3IP1, FBLN1, CIB1, ARRB2, PARK7, C9ORF72, CORO1C, CRKL, SPRED3, RABGEF1, SPRED2, PARD6A, ZC3H12A, PBK, SIRPA, INPP5K, CHP1, ZBED3, MEN1, NIBAN1, SPAG9, WWTR1, PRNP, TGFB1, KIRREL2, IGFBP3, DAB2IP, CTDSPL, ATG14, PTPN13, WARS1, DUSP6, IMPACT, OCLN, CTDSP1, CD109, DNAJC10, MYADM, TERF2IP, CACTIN, PLPP3, PPIA	5230	79	19414	2.11446	0.000547811	2.884e-05	2.8489e-05
GOTERM_BP_DIRECT	GO:0000723~telomere maintenance	37	0.618006	7.43105e-08	DCLRE1B, INO80C, PIF1, BLM, SP100, INO80E, MRE11, PRKDC, RECQL4, WRN, RUVBL2, RUVBL1, FBXO4, NBN, NFRKB, ACD, XRCC6, PARP1, XRCC5, MCRS1, PTGES3, ACTR5, ACTL6A, RPA1, LTO1, HUS1, RPA2, TERF1, RAD51D, CCNE2, APEX1, RPA3, TERF2IP, POT1, ATM, DNA2, ATR	5230	60	19414	2.28909	0.000659214	3.20894e-05	3.16989e-05
GOTERM_BP_DIRECT	GO:0006915~apoptotic process	226	3.77485	7.59385e-08	IFI27L1, APP, NUDT2, GHITM, CCAR1, RPS6KA3, LGALS1, DPF1, CHEK1, ZC3H12A, TNS4, IER3, EPHA7, UNC5A, CSNK2A1, MAP1S, DAPK2, DAPK3, CSNK2A2, PRKCD, RRAGC, DDIT4, SPIN2B, VDAC1, BEX2, CDCA7, BCL10, DEDD2, PRDX3, S100A14, CD14, PLK3, JUN, XBP1, GADD45B, SIVA1, GADD45A, DDIAS, SIAH1, RMDN3, GADD45G, TPX2, TP73, HRK, CSRNP1, CSRNP2, RARG, HIP1, SH3KBP1, FASTKD2, FAF1, PTPRH, KRT20, SHB, BBC3, BABAM2, M…	5230	616	19414	1.36189	0.000673651	3.20894e-05	3.16989e-05
GOTERM_BP_DIRECT	GO:0007052~mitotic spindle organization	36	0.601303	9.19466e-08	GPSM2, CEP126, CDCA8, TTK, WDR62, KIF11, AURKB, AURKA, PTPA, CCNB1, NUF2, STMN1, PCNT, DLGAP5, PLK3, SUN2, DYNC1H1, STIL, MAP1S, PLK2, PLK1, RMDN1, TUBG1, CKAP5, EML1, NDC80, CENPE, CENPH, INCENP, KIF4A, EFHC1, TACC3, SBDS, BIRC5, TACC1, SPC25	5230	58	19414	2.30403	0.000815602	3.70879e-05	3.66366e-05
GOTERM_BP_DIRECT	GO:0071479~cellular response to ionizing radiation	28	0.46768	9.81743e-08	BLM, CDKN1A, BRCC3, BRCA1, BRCA2, TANK, BBC3, RAD51AP1, BABAM2, FIGNL1, SWI5, FBXO4, ECT2, BARD1, TGFB1, MGMT, GADD45A, LIG4, HUS1, MAPK14, SPIDR, SIRT1, NET1, RAD51, GRB2, INTS7, CLOCK, RHNO1	5230	40	19414	2.59843	0.000870819	3.78782e-05	3.74172e-05
GOTERM_BP_DIRECT	GO:0006268~DNA unwinding involved in DNA replication	19	0.317354	1.23292e-07	GINS1, GINS2, BLM, MCM7, GINS3, GINS4, RPA1, HMGA1, RECQL4, PURA, WRN, RAD51, RECQL5, CDC45, MCM3, MCM4, MCM5, MCM6, MCM2	5230	22	19414	3.20586	0.0010935	4.55873e-05	4.50325e-05
GOTERM_BP_DIRECT	GO:0001822~kidney development	59	0.985469	2.08922e-07	TRAF3IP2, PLXND1, TRAF3IP1, SIX1, PRDM1, PKD1, CASP9, CYP26B1, ADAMTS1, SIX2, HYAL2, CNTRL, ZNG1A, CC2D2A, DYNC2H1, HELLS, MME, AP1B1, ARID5B, TSC1, GFRA1, RPGRIP1L, OVOL1, TGFBR1, JMJD6, PYGO2, IFT88, RRM2B, ANKS6, WDPCP, FREM2, HPGD, ARL3, GATA3, RIDA, NPHP3, WNT4, STRA6, MPST, TFAP2A, TGFB2, PTCD2, KCNJ8, ZBTB14, WFS1, TIPARP, C1GALT1, DTNBP1, CPLANE1, SULF1, BMP6, ASS1, NLE1, VEGFA, CYP26A1, …	5230	118	19414	1.85602	0.00185225	7.15598e-05	7.06889e-05
GOTERM_BP_DIRECT	GO:0006302~double-strand break repair	42	0.70152	2.09664e-07	H2AX, FEN1, MRE11, PRKDC, ABRAXAS1, CDCA5, CIB1, BRCC3, BRCA1, BRCA2, TENT4A, BABAM2, BRIP1, HPF1, WRN, EME1, CHEK2, NSD2, NBN, POLQ, PARP1, DTX3L, XRCC5, ZGRF1, ACTR5, LIG4, LIG3, SIRT6, ESCO2, PARP9, REC8, GGN, SETX, MAD2L2, MARF1, PPP5C, MSH2, TDP2, ERCC1, TDP1, ATM, TRIP13	5230	74	19414	2.10684	0.00185882	7.15598e-05	7.06889e-05
GOTERM_BP_DIRECT	GO:0007059~chromosome segregation	46	0.768331	3.22699e-07	TOP2A, CDCA2, DDX3X, HJURP, TTK, BRCA1, CTCF, NR3C1, SKA3, SKA1, SKA2, CENPC, DSN1, NUF2, NEK2, BANF1, BUB1, DLGAP5, CDK5RAP2, NDEL1, CDT1, CENPW, SPAG5, RIOK3, USP9X, NDE1, SETDB2, ESCO2, KNSTRN, NDC80, SGO1, SGO2, CENPE, CENPF, MIS18A, CENPH, INCENP, ERCC2, BIRC5, CENPN, TOP1, SPC24, ARL8A, ARL8B, NUP37, SPC25	5230	85	19414	2.00887	0.00285953	0.00010606	0.000104769
GOTERM_BP_DIRECT	GO:0006338~chromatin remodeling	131	2.18807	7.0047e-07	SMARCAL1, ERCC6L, SMARCB1, GTF2B, EHMT2, PRDM6, HDAC11, JADE1, JMJD1C, YEATS4, HR, TTF2, JADE2, RPS6KA4, RPS6KA5, RUVBL2, DPF1, CHEK1, RUVBL1, SCMH1, MYB, SOX9, KMT5A, NFRKB, KDM2A, SETMAR, VRK1, PRKCA, HASPIN, RSBN1, JMJD6, CFDP1, SLFN11, PADI2, RAD54L2, CLOCK, HDGFL2, HDGFL3, INO80C, ZNF274, INO80E, PAXIP1, KMT2C, KMT2B, BAZ2A, BAZ2B, GATA3, MIER1, HLTF, USP51, KAT14, ZRANB3, BRPF1, PHF10, ATPS…	5230	332	19414	1.46469	0.00619669	0.000221999	0.000219297
GOTERM_BP_DIRECT	GO:0051056~regulation of small GTPase mediated signal transduction	58	0.968766	7.84847e-07	ARHGAP11A, TRIO, DOCK8, FAM13A, ARHGAP1, SIPA1L2, AMOT, SYDE2, AKAP13, PREX1, SIPA1L1, MCF2L, ARHGEF40, GARNL3, VAV3, PLEKHG4, PLEKHG1, SWAP70, RALGAPA2, ARHGEF17, PLEKHG6, ARHGEF19, ARAP2, RHOF, VAV2, TIAM1, ARHGAP10, ARHGEF9, ARHGEF3, ARHGEF4, ARHGEF1, RHOU, ARHGEF2, ARHGEF7, ARHGEF5, ARHGEF28, ARHGAP18, KALRN, RAP1GAP, FGD1, FGD2, ARHGAP22, GNA13, FGD3, ARHGAP21, FGD5, RACGAP1, CHN1, SRGAP2, E…	5230	119	19414	1.80923	0.00694054	0.000237169	0.000234283
GOTERM_BP_DIRECT	GO:0045944~positive regulation of transcription from RNA polymerase II promoter	404	6.74795	8.01789e-07	MAML1, ZNF292, SCX, RBPJ, GABPB1, BACH1, ELK3, ELK4, CREB3L3, CREB3L4, ZC3H12A, MYB, NAMPT, AKT1, HOXA7, IER5, JUNB, IER2, TSTD1, MRTFA, SOX12, AR, DDIT3, RFX5, PRKD2, MAML3, ATF5, HOXB7, CLOCK, ATF3, ATF4, CTBP2, PRKDC, GATA3, GATA2, HIF1A, PPP3R1, MYO6, ZBTB7B, ZNF267, PPARGC1B, S100A10, ZNF143, JUN, ZNF263, JAG1, JUND, FZD5, PBX3, PBX2, NR1D2, NR1D1, NR2F2, PBX1, FOSL2, NFATC4, THAP11, SETX, F…	5230	1222	19414	1.22722	0.00708982	0.000237169	0.000234283
GOTERM_BP_DIRECT	GO:0006270~DNA replication initiation	21	0.35076	1.15824e-06	PRIM2, MCM7, PRIM1, MCM10, CDC6, ORC5, POLA1, PURA, POLA2, CDC34, ORC6, CDC45, ORC1, CCNE2, ORC3, MCM3, MCM4, MCM5, TOPBP1, MCM6, MCM2	5230	28	19414	2.78403	0.0102256	0.000321194	0.000317285
GOTERM_BP_DIRECT	GO:0010971~positive regulation of G2/M transition of mitotic cell cycle	21	0.35076	1.15824e-06	WNT10B, APP, RRM1, RCC2, VPS4B, CDC7, CDC25C, CDC25A, PBX1, CDC25B, RAD51B, CCNB1, RAD51C, RRM2B, CDK4, CDK1, FBXO5, MTA3, DTL, STOX1, BRD4	5230	28	19414	2.78403	0.0102256	0.000321194	0.000317285
GOTERM_BP_DIRECT	GO:0000086~G2/M transition of mitotic cell cycle	34	0.567897	1.4173e-06	APP, ABCB1, PKMYT1, FOXM1, PPM1D, FBXL22, AURKA, CCNB1, PPME1, CHEK2, CHEK1, SKP2, MTA3, PLK3, WNT10B, PLK1, FBXL17, MASTL, CDC25C, TPD52L1, PBX1, CDC25A, CDC25B, CIT, CCNA2, MELK, CDK2, CDK1, BIRC5, CALM3, PLCB1, CALM1, NES, CDK14	5230	58	19414	2.17603	0.0124984	0.000381125	0.000376486
GOTERM_BP_DIRECT	GO:0001666~response to hypoxia	72	1.20261	1.91331e-06	CDKN1B, TFRC, CITED2, SLC2A1, ADM, ABAT, PLOD2, PLOD1, LIMD1, HK2, SLC2A8, LOXL2, ALAD, NPPC, ALKBH5, MB, ADORA1, LONP1, CAPN2, CA9, ITGA2, DIO3, CYBA, ATP1B1, CBFA2T3, PGF, TGFBR2, ADAM17, CLDN3, DDIT4, KCNMA1, ANGPTL4, AJUBA, EPAS1, SRF, ITPR1, CXCR4, ITPR2, NOL3, THBS1, HIF1A, ASCL2, DPP4, UCP2, PTK2B, SCAP, HMOX1, EGLN1, EGR1, ARNT2, TGFB2, EGLN3, TGFB1, EGLN2, SMAD3, FZD4, TGFB3, BNIP3, VEGF…	5230	161	19414	1.66005	0.0168354	0.000499373	0.000493296
GOTERM_BP_DIRECT	GO:0008285~negative regulation of cell proliferation	169	2.82278	2.10924e-06	APP, IFITM1, TES, SMARCB1, SERPINE2, CIB1, ADARB1, RBPJ, NUDT6, NPPC, MTBP, RPS6KA2, FTH1, TRIM24, ADORA1, CYP1B1, PIM2, SOX4, MEN1, H2AC8, MAP2K1, AGTPBP1, MSX2, IGFBP3, F2R, MAGI2, TSC1, LDOC1, ATG13, RNF41, SULT2B1, AR, CLDN3, HGS, COL4A3, C18ORF54, CSNK2B, ULK1, ATF5, GPLD1, PTGES, CSF1R, CTBP2, CTBP1, PDS5B, GATA3, FOXO4, STK4, NDRG1, SAV1, CYP27B1, BRIP1, SCIN, ATG101, TMEM127, UTP20, S100A…	5230	457	19414	1.37273	0.0185433	0.000534783	0.000528274
GOTERM_BP_DIRECT	GO:0006325~chromatin organization	113	1.88742	2.70022e-06	N6AMT1, EHMT2, PRDM6, HDAC11, PRDM5, TONSL, JMJD1C, YEATS4, NUCKS1, NR3C1, RCBTB1, SOX2, ALKBH4, BANF1, KMT5A, HMGN2, HMGN3, ATXN7L3, MEN1, KDM2A, USP3, DAPK3, SETMAR, HASPIN, RSBN1, JMJD6, MORF4L2, HAT1, KMT2E, KMT2D, L3MBTL2, KMT2A, KMT2C, KMT2B, BRCC3, MACROH2A2, PHF21A, HLTF, CBX6, CBX5, BRPF1, CBX4, UBE2B, SS18L1, SETDB2, TDRD3, CDAN1, MRGBP, RIOX1, TADA3, ANP32E, PHF14, OGT, RCOR1, PHF19, E…	5230	284	19414	1.47698	0.023677	0.000665605	0.000657504
GOTERM_BP_DIRECT	GO:0034599~cellular response to oxidative stress	47	0.785034	2.93639e-06	VKORC1L1, PRKAA2, SRXN1, STAU1, STAU2, NUDT2, SLC7A11, PARK7, FOXO3, FOXO1, PRDX3, PRDX2, NAGLU, ALDH3B1, SESN2, ZC3H12A, LONP1, ADNP2, RWDD1, NQO1, XBP1, ABCC1, G6PD, PNPT1, PARP1, MGMT, GSR, PYCR1, FANCC, ETV5, SIRT2, NR4A2, SETX, MSRA, SELENON, GJB2, PINK1, FANCD2, ATP13A2, CPEB2, GAS5, PPIA, HSPA1B, NFE2L1, ATF4, HSPA1A, NFE2L2	5230	93	19414	1.87598	0.025721	0.000704257	0.000695686
GOTERM_BP_DIRECT	GO:0005978~glycogen biosynthetic process	17	0.283949	3.58616e-06	EPM2A, PTGES3, GBE1, AGL, NR1D1, PER2, PPP1R3G, GYS1, EPM2AIP1, UGP2, PPP1R3C, PHKG1, AKT1, NHLRC1, ACADM, GYG2, GYG1	5230	21	19414	3.00499	0.0313226	0.000837462	0.000827269
GOTERM_BP_DIRECT	GO:0007095~mitotic G2 DNA damage checkpoint	24	0.400869	3.74311e-06	BLM, CDKN1A, MRE11, ABRAXAS1, PLK1, DONSON, BRCA1, FOXO4, BRCC3, FOXN3, TICRR, BABAM2, FZR1, MRNIP, SYF2, CHEK1, CDK1, ATM, TOPBP1, NBN, CLSPN, NOP53, DTL, IER3	5230	36	19414	2.4747	0.0326709	0.000851703	0.000841337
GOTERM_BP_DIRECT	GO:0006914~autophagy	69	1.1525	3.89112e-06	WDR47, CLTC, WDR41, GBA1, PARK7, HMGB1, WDR45, FNBP1L, MAP1LC3B, NAGLU, TRIM5, CHMP1B, RB1CC1, GPR137, EPG5, VPS39, VPS18, BCAS3, GABARAPL2, RUBCN, GABARAPL1, MAP1S, ATG9A, ATG10, SIRT2, RNF41, NPC1, TBC1D5, ULK3, TAX1BP1, ATG4C, CHMP4B, ULK2, ATG4A, NHLRC1, PIK3C3, ULK1, SMCR8, CHMP6, SQSTM1, OPTN, CHMP5, ATG4D, USP13, RAB1A, GRAMD1A, RGS19, PRKAA2, VPS4B, C9ORF72, FOXO1, HDAC6, DRAM1, STK35, AT…	5230	155	19414	1.65246	0.0339405	0.000863244	0.000852738
GOTERM_BP_DIRECT	GO:0046777~protein autophosphorylation	77	1.28612	4.83483e-06	SMG1, STK10, SLK, CHEK2, RB1CC1, STK16, PIM1, TRIM24, AKT1, PIM3, NEK2, PIM2, MAP3K9, JAK2, EPHB4, EPHB3, HTATIP2, SYK, PDPK1, DAPK2, CAD, MINK1, DAPK3, LMTK2, VRK1, OXSR1, PASK, ATG13, ERN1, HCK, MELK, MAPKAPK3, MAPKAPK2, KIT, ULK3, FAM20C, ULK2, PRKD2, SIK1, ULK1, CAMK2B, CSF1R, TTK, STK4, EGFR, AURKB, AURKA, CAMKK2, ATG101, ERBB4, MKNK2, PTK2B, CSK, FYN, NTRK2, TNK1, EIF2AK3, EIF2AK4, MAPK15, …	5230	179	19414	1.5968	0.041997	0.00104645	0.00103371
GOTERM_BP_DIRECT	GO:0000045~autophagosome assembly	36	0.601303	6.11849e-06	RAB1A, TMEM41B, WDR45B, SYNPO2, RAB1B, PSEN1, WDR45, RAB43, MAP1LC3B, ATG101, RAB23, RB1CC1, TP53INP2, TP53INP1, CTSD, EPM2A, GABARAPL2, ATG3, GABARAPL1, ATG9B, ATG9A, MAP1LC3B2, WIPI2, ATG14, ATG13, ATG12, ELAPOR1, VMP1, ATG16L2, ATG16L1, ULK3, ATG2A, ULK2, ULK1, PIK3C3, RAB7A	5230	66	19414	2.02475	0.0528479	0.00129275	0.00127702
GOTERM_BP_DIRECT	GO:0006310~DNA recombination	42	0.70152	7.0892e-06	INO80C, PIF1, BLM, INO80E, PAXIP1, MRE11, IGHMBP2, HMGB1, BRCA1, PAGR1, RECQL4, WRN, RECQL5, EME1, EXO1, RUVBL2, RUVBL1, RAD54L, NFRKB, XRCC6, LIG1, XRCC5, MCRS1, ACTR5, ACTL6A, RPA1, NSMCE1, LIG4, APEX2, LIG3, TSN, RAD51B, SETX, RAD51, RAD51C, EID3, NSMCE4A, MSH2, APEX1, ERCC1, RPA3, HDGFL2	5230	82	19414	1.90129	0.0609718	0.00146301	0.00144521
GOTERM_BP_DIRECT	GO:0009410~response to xenobiotic stimulus	101	1.68699	8.04756e-06	TRAF3IP2, CCNT1, ABAT, AHR, ENO2, SLC8A1, NPPC, CDH3, PNP, HADH, CPT1A, IGFBP2, CYBA, PGF, ADAM17, LOX, MAP1B, TXNIP, ABCB1, MAOB, RPN2, SLC1A2, TNFRSF11B, GATA3, FOXO3, ACACB, HMOX1, FZD1, ABCA2, TGFB2, JUN, TGFB1, UBE2B, XRCC5, ABCA3, XRCC1, MTHFR, INHBA, FOSL1, GCLC, CDK4, BCL2, CDK1, BLMH, GCLM, PAM, ATR, TP73, RET, BCAR3, CDKN1B, ABCD3, OGG1, PTPRM, TENT4A, PFAS, ALAD, MDK, SMPD1, TSPO, CA9,…	5230	253	19414	1.48188	0.068924	0.00162305	0.00160329
GOTERM_BP_DIRECT	GO:0000731~DNA synthesis involved in DNA repair	15	0.250543	1.00905e-05	RFC5, CDKN2D, RRM1, RFC3, RFC4, RFC2, SIRT1, POLD3, POLD4, POLA1, WRN, RRM2B, POLD1, POLE, POLH	5230	18	19414	3.09337	0.0856515	0.00198985	0.00196563
GOTERM_BP_DIRECT	GO:0031297~replication fork processing	24	0.400869	1.39101e-05	GEN1, ZRANB3, SMARCAL1, BLM, TIPIN, PCNA, CENPX, DDX11, BOD1L1, THOC1, TONSL, DONSON, SETMAR, NUCKS1, TRAIP, PRIMPOL, ETAA1, MMS22L, FAM111A, WRN, RAD51, EME1, ASF1A, ATR	5230	38	19414	2.34445	0.116124	0.00268344	0.00265078
GOTERM_BP_DIRECT	GO:1990830~cellular response to leukemia inhibitory factor	49	0.81844	1.43977e-05	EIF4A2, KDM5B, RARG, TFRC, PRDM5, SNX10, HK2, EPS8, RPS16, MYBL2, JARID2, TLE4, HELLS, ARID5B, TEX14, CACYBP, WDR35, SIRT1, MRAS, NR5A2, PIGA, PADI2, EEF1E1, SRSF7, BCAT2, KDM3A, CTBP2, PCOLCE2, RNMT, SHMT1, ILDR1, MRPL15, SRM, SOCS3, SYNGR1, FZD4, NFYB, XRCC5, SPRY4, VEGFC, PARP16, KLF4, PML, BSPRY, KLF5, SPRY2, NUP35, GCLM, PFKP	5230	103	19414	1.76592	0.11994	0.0027184	0.00268532
GOTERM_BP_DIRECT	GO:0008283~cell proliferation	79	1.31953	1.60566e-05	MRE11, BTG1, MCM7, CITED2, PAK1IP1, ADM, MCM10, MKI67, CKS1B, NDST1, DACH1, OTUD6B, OGFOD1, SIX2, LIPG, AKT1, NBN, PDK1, IL11, MRPS27, FBXW8, SPHK1, ITGA2, IL18, LIG4, SETMAR, TSC1, CDC25C, SDCBP2, CDC25A, OVOL2, RIPPLY3, KAT2A, MELK, ASPH, CRK, PTGES, PPARD, USP13, KANK1, CSF1R, ENPEP, SLC20A1, BRAT1, PDS5B, GATA3, AURKB, ZFP36L1, RAP1B, PRDX1, POC1B, FAM83D, BUB1, FAM83B, E2F8, FAM83A, JUN, ATA…	5230	190	19414	1.54343	0.132802	0.00296846	0.00293234
GOTERM_BP_DIRECT	GO:0032922~circadian regulation of gene expression	37	0.618006	1.69818e-05	KDM5A, KMT2A, MAGED1, RORA, AHR, RELB, CIART, NOCT, NRIP1, NAMPT, NUDT12, NGFR, EGR1, PRMT5, KDM2A, GFPT1, SIRT6, CSNK1D, NR1D1, CSNK1E, SIRT1, PML, PER2, PER1, PER3, MYBBP1A, ID2, CRY2, BHLHE40, ID4, ID3, TOP1, BMAL1, OGT, CLOCK, LGR4, ATF4	5230	71	19414	1.93445	0.139893	0.00307544	0.00303801
GOTERM_BP_DIRECT	GO:0042127~regulation of cell proliferation	72	1.20261	2.41379e-05	CDKN1B, BMPR2, TES, CIB1, SLC7A11, PRDM1, FOXM1, PKD2, CCND3, SHH, CHEK1, TSPO, TRAPPC14, SOX9, JUNB, IER5, ANXA1, MITF, SIRT1, TGFBR2, EID2, CFDP1, NR5A2, KIT, TXNIP, RAPGEF2, SGK3, ARHGEF2, SGK2, CSF1R, LAMA5, CDCA7, C1ORF56, XIAP, PDS5B, NDRG1, EGFR, SAV1, FUT3, PTGS1, PURA, ERBB3, ERBB4, PTK2B, RBBP9, S100A11, ESRRA, TFAP2A, TGFB2, JUN, EGLN3, TGFB1, JUND, JAG1, TGFB3, FANCL, STAT1, STAT2, ST…	5230	171	19414	1.56297	0.192815	0.004284	0.00423186
GOTERM_BP_DIRECT	GO:0016477~cell migration	106	1.7705	2.77388e-05	RNH1, WWC1, PHB2, CRKL, SYDE2, SIRPA, CCN2, EPHB3, KNSTRN, TIAM1, ARC, DEPDC1B, KCTD13, FSCN1, FSCN2, PHLDB2, EPHA2, ENPEP, SDC4, RHOBTB3, MST1R, CORO1A, CORO1C, SLC9A1, FUT8, FAM83D, NTNG1, TGFB2, ZRANB1, TGFB1, COL5A1, PTK7, FAT1, CDK1, SNAI1, SDC1, AVL9, CD24, FGFR4, TMEM18, ITGB1, ARF4, DOCK5, BTG1, ITGB5, SH3KBP1, ONECUT1, PIK3CD, TNFAIP3, LAMC1, TNFAIP1, LIMD1, PIK3C2A, RND3, RND1, PSTPIP2,…	5230	275	19414	1.43082	0.218201	0.00482655	0.00476781
GOTERM_BP_DIRECT	GO:0071456~cellular response to hypoxia	59	0.985469	3.13061e-05	ERO1A, SUV39H2, CDKN1B, SUV39H1, HILPDA, RORA, SLC2A4, PHB2, AQP3, SLC8A1, BBC3, NPEPPS, FAM162A, MLST8, NKX3-1, BNIP3L, FOS, SIRT1, SIRT2, CCNA2, MALAT1, ADAM8, SLC29A1, PPARD, EPAS1, STC1, AK4, MIEF1, FOXO3, HIF1A, NDRG1, RTN4, SLC9A1, ZFP36L1, BRIP1, STC2, LMNA, E2F1, PGK1, HMOX1, PMAIP1, EGLN1, EGLN3, TGFB1, JUND, EGLN2, BNIP3, CFLAR, BMP7, MTOR, VASN, VEGFA, PINK1, RGCC, BCL2, MDM2, CPEB2, N…	5230	134	19414	1.63441	0.242563	0.0053094	0.00524479
GOTERM_BP_DIRECT	GO:0000077~DNA damage checkpoint	23	0.384166	3.17104e-05	H2AX, DTX3L, DOT1L, DONSON, HUS1, EIF2AK4, PRPF19, PARP9, MAPK14, HINFP, UFL1, BRIP1, CHEK2, CHEK1, E2F1, INTS7, ATM, NBN, CLSPN, CLOCK, ATRIP, ATR, RHNO1	5230	37	19414	2.30749	0.245276	0.0053094	0.00524479
GOTERM_BP_DIRECT	GO:0007098~centrosome cycle	27	0.450977	3.6003e-05	CETN3, ARL2, BRCA1, GOLGA2, PARD6B, PCM1, PARD6A, HAUS8, NUP62, PCLAF, BBS4, CDK5RAP2, SLC16A1, GADD45A, XRCC2, PLK1, HAUS4, HAUS3, PDE4DIP, HAUS5, CKAP5, HAUS1, KIAA1614, FES, CDK1, SSX2IP, SDCCAG8	5230	47	19414	2.13245	0.273485	0.00584664	0.00577549
GOTERM_BP_DIRECT	GO:0015031~protein transport	155	2.58894	3.62368e-05	VPS29, DGKD, NUP188, GOLT1A, WASHC2C, SCAMP5, GLE1, GOLGA2, TOM1, AP5S1, CCDC93, WASHC3, ARRDC4, GABARAPL2, RAB2B, CADPS2, SLC15A2, NUP210, IST1, ARRDC2, COG4, ATG9A, ARRDC3, ATG10, TAP1, NUP93, TOM1L2, ACAP1, RAB36, HGS, RAB37, ZW10, TXNIP, AAGAB, KIF20A, ASTN2, ARL8A, VPS28, ARL8B, NUP205, LMAN2L, ARL3, STXBP1, STXBP2, AGAP1, LIN7A, NMD3, PSEN1, AAAS, SNX3, RAB11FIP1, NUP85, ZMAT3, STXBP5, NUP8…	5230	432	19414	1.33187	0.274991	0.00584664	0.00577549
GOTERM_BP_DIRECT	GO:0001525~angiogenesis	98	1.63688	6.48299e-05	PLXND1, PDCD6, SERPINE1, CIB1, RORA, RBPJ, SAT1, ACTG1, AMOT, ELK3, ATP5IF1, NPPC, ZC3H12A, LEPR, CYP1B1, NRCAM, CCN2, SLC12A6, HOXA7, EPHB4, EPHB3, PRKCA, VASH1, HSPG2, OVOL2, ADAM15, NINJ1, PRKD2, ADAM8, ENPEP, SHC1, EPAS1, NPR3, HIF1A, ARHGAP22, HMOX1, APOD, XBP1, JUN, JAG1, FZD5, FZD4, FN1, EIF2AK3, ARHGAP24, CSPG4, TGFBI, AMOTL1, FGFR2, NRP1, COL18A1, ECM1, CXCL8, PDE3B, SHB, HEY1, HTATIP2, …	5230	255	19414	1.42659	0.437475	0.0102732	0.0101482
GOTERM_BP_DIRECT	GO:0007173~epidermal growth factor receptor signaling pathway	28	0.46768	7.19934e-05	GRB7, DGKD, SHC1, NPR2, CBL, PIK3C2A, AREG, EGFR, EFEMP1, RPS6KA5, ERBB4, NCK2, PTK2B, AKT1, SOX9, FAM83B, FAM83A, TGFB1, CAMLG, EGF, PDPK1, ERBIN, BRAF, ADAM17, GAREM1, GRB2, BCAR1, HBEGF	5230	51	19414	2.03799	0.472123	0.0112082	0.0110718
GOTERM_BP_DIRECT	GO:0000727~double-strand break repair via break-induced replication	11	0.183731	7.52788e-05	GINS2, CDC45, MCM7, MCMDC2, GINS4, MCM3, MCM4, CDC7, MCM5, MCM6, MCM2	5230	12	19414	3.40271	0.487292	0.0115177	0.0113775
GOTERM_BP_DIRECT	GO:0030308~negative regulation of cell growth	55	0.918657	7.96638e-05	CDA, CDKN1A, CDKN1B, BMPR2, BTG1, DDX3X, SERPINE2, FHL1, JADE1, BRCA1, ENO1, RERG, TCHP, FLCN, GJA1, HYAL2, SESN2, ENPP1, TSPYL2, SIRT1, PSRC1, ADAM15, NDUFS3, FBP1, VGLL4, PPARD, NDRG3, EI24, DCUN1D3, PRDM11, ADIPOR1, RTN4, DNAJB2, CYP27B1, WNT11, SERTAD1, SERTAD2, SH3BP4, RBBP7, GAS2L1, CDKN2D, TGFB2, TGFB1, CDKN2C, SMAD3, OSGIN1, INHBA, SMARCA2, PML, DCBLD2, BCL6, PPT1, BCL2, HSPA1B, HSPA1A	5230	126	19414	1.62034	0.506861	0.0118793	0.0117347
GOTERM_BP_DIRECT	GO:0006897~endocytosis	85	1.41974	8.03197e-05	DENND1C, LGALS3BP, DENND1B, SH3GL3, APP, HIP1, DGKD, SH3KBP1, STON1, LOXL3, SNX10, PIK3C2A, FNBP1L, RAB22A, LOXL2, MRC2, EEA1, RABGEF1, SHH, STBD1, TOM1, ENPP1, DNM1L, RUBCN, SCARA3, DBNL, FNBP1, CSNK1D, TBC1D2B, EPS15L1, CSNK1E, EPN1, EPN3, DNM3, ARC, RABEP1, NPC1, HEATR5A, BIN1, RIN3, PIK3C3, RHOU, RHOQ, RAB7A, RAB1A, RAB5B, CD163L1, LRP1, TMPRSS4, ILDR1, TEX261, C9ORF72, LRP8, EHBP1, RHOBTB1, …	5230	216	19414	1.46076	0.509723	0.0118793	0.0117347
GOTERM_BP_DIRECT	GO:0007010~cytoskeleton organization	65	1.08569	9.05876e-05	MAST4, SH3KBP1, MAST3, TNFAIP3, YEATS4, LIMD1, LMNB2, LMNB1, PCLO, ZMYM3, PSTPIP2, MDK, PALM, MLST8, SH3BGRL3, SOX9, LARGE1, SH3D19, SEMA6A, TPM1, ANK3, ARHGAP10, ARC, BIN1, GAN, PALLD, RHOU, TLN2, OBSL1, AJUBA, NEDD9, ADD3, FGD1, CAMSAP1, FGD2, PLD2, FGD3, ARHGAP21, ABLIM1, FGD5, ABLIM2, ABLIM3, PACSIN2, PACSIN3, PAK6, RICTOR, PACSIN1, CAP2, SVIL, CCL24, ZRANB1, SPRYD3, DMTN, SORBS3, MTOR, FMNL3…	5230	156	19414	1.54669	0.552425	0.0131783	0.0130179
GOTERM_BP_DIRECT	GO:0035556~intracellular signal transduction	161	2.68916	9.61071e-05	DGKG, PATJ, DGKD, TRAF3IP2, TFRC, DGKA, CBLB, CRKL, RPS6KA4, RPS6KA3, PREX1, RASSF1, DEPTOR, RPS6KA5, RASSF3, RPS6KA2, STMN1, CHEK1, AKT1, CCN2, TNS3, UNC13B, WSB1, WSB2, CISH, IGFBP5, DAPK2, DAPK3, PRKCD, NSMCE1, PRKCA, PASK, HASPIN, SDCBP2, KCTD9, LOC102724428, DEPDC1B, MELK, MAPKAPK3, DDIT4, MAPKAPK2, SIK3, PRKD2, SIK1, SQSTM1, ANP32A, SHC1, NPR2, ARHGEF28, RASAL1, PSEN1, STK4, KALRN, DEDD2, S…	5230	459	19414	1.30205	0.573821	0.0137557	0.0135883
GOTERM_BP_DIRECT	GO:0006629~lipid metabolic process	85	1.41974	0.000116376	IL1RN, NAA40, B4GALT1, TECR, PITPNA, CRKL, FADS3, AKR7A2, TMEM43, LIPH, LIPG, CPNE1, PGAP6, AOX1, ACADM, ACAD11, FADS1, ACAD8, STARD3, G6PD, DGAT2, HMGCS1, ACAD9, BCKDHB, ACSL4, CEL, HSPG2, SREBF2, PLA2G15, PITPNM1, BDH1, IVD, RUBCNL, ATG4A, FAR1, ANGPTL4, DAGLB, PAFAH1B3, CRK, MGLL, BCAT2, PPARD, GCDH, ACSS3, MTMR3, LRP1, ALOX15, ALOX12, OMA1, GDPD5, SDSL, PLCXD1, HSD17B10, LRP8, ACAT2, ALDH3B2,…	5230	218	19414	1.44736	0.643984	0.0163924	0.0161929
GOTERM_BP_DIRECT	GO:0030335~positive regulation of cell migration	99	1.65358	0.000124843	SEMA5A, SEMA5B, RIPOR1, ATP8A1, CIB1, IRS2, ACTG1, CCAR1, FAM110C, CPNE3, CCN1, SEMA6B, ACVR1, SEMA6C, SEMA6A, DAPK3, F2R, PRKCA, TIAM1, ADAM17, CLDN3, MYADM, EPHA2, GRB7, CSF1R, SEMA7A, CEMIP, MAZ, PDGFB, PIK3R3, PIK3R1, CORO1A, SDCBP, MIR210, ZNF703, TCAF2, XBP1, TGFB1, SMAD3, HSPA5, FZD4, ARHGEF39, RDX, SSH2, DIAPH1, BMP2, TRIP6, SNAI1, ATM, HPSE, FERMT3, RET, ITGB1, ONECUT2, ONECUT1, PIK3CD, …	5230	262	19414	1.40264	0.669756	0.0173102	0.0170996
GOTERM_BP_DIRECT	GO:0000079~regulation of cyclin-dependent protein serine/threonine kinase activity	29	0.484383	0.000130919	BLM, CDKN1A, CCNK, CDKN1B, CCNT1, CCNI, CCNF, PKMYT1, HERC5, CCNB2, CCND3, CCNB1, SERTAD1, SFN, CCNL1, CDKN2D, CDKN2C, GADD45A, CDC6, CDC25C, CDC25A, CCNA2, CCNA1, CDK7, CCNE2, CCNG2, CCNYL1, CDK5R2, CDKN3	5230	55	19414	1.95726	0.687094	0.0178735	0.017656
GOTERM_BP_DIRECT	GO:0000281~mitotic cytokinesis	33	0.551194	0.000210265	CUL7, RTKN, ARL3, CDCA8, CENPA, AURKB, ZFYVE26, RACGAP1, STMN1, SNX9, ECT2, BBS4, MAP9, SPTBN1, CEP55, EXOC8, PLK1, CKAP2, SEPTIN6, KIF23, ANK3, CIT, ANLN, SNX18, ESPL1, INCENP, KIF4A, EFHC1, EXOC4, BIRC5, CHMP4B, EXOC6, KIF20A	5230	67	19414	1.82832	0.845272	0.028271	0.027927
GOTERM_BP_DIRECT	GO:0001843~neural tube closure	38	0.634709	0.000220401	RARG, SDC4, CITED2, IFT172, TULP3, ADM, BCL10, SPINT2, CELSR1, MED12, IFT57, CC2D2A, PRKACB, BBS4, TEAD2, VASP, BRD2, TGFB2, STIL, ST14, TGFB1, FZD6, GLMN, COBL, SHROOM3, IFT122, MTHFR, FUZ, TSC1, SKI, KAT2A, SPINT1, MTHFD1, DLC1, RARA, MKS1, KIF20B, CLUAP1	5230	81	19414	1.74145	0.858584	0.0291916	0.0288363
GOTERM_BP_DIRECT	GO:0009791~post-embryonic development	34	0.567897	0.000229381	CSRNP1, KDM5B, RAB3A, KMT2A, SEMA3C, CCDC47, ITPR1, GATA3, PSEN1, PRDM1, NPPC, STK36, PPP1R13L, BPNT2, ACADM, MORC3, SZT2, TIPARP, HEG1, SLC4A10, ARID5B, TGFBR1, IGF2R, MTOR, NR4A2, ALDH5A1, ETNK2, ERCC2, AGO2, BCL2, ATM, ACO1, ATF5, FGFR2	5230	70	19414	1.80299	0.869419	0.0299343	0.0295699
GOTERM_BP_DIRECT	GO:1900264~positive regulation of DNA-directed DNA polymerase activity	11	0.183731	0.000246878	RFC5, GINS1, GINS2, RFC3, RFC4, PCNA, RFC2, GINS3, DSCC1, GINS4, CHTF18	5230	13	19414	3.14096	0.888203	0.0308272	0.030452
GOTERM_BP_DIRECT	GO:0051984~positive regulation of chromosome segregation	11	0.183731	0.000246878	NCAPH2, NCAPG2, NCAPG, NCAPD2, SMC6, CDC6, NCAPD3, SMC4, RAD18, NCAPH, SMC2	5230	13	19414	3.14096	0.888203	0.0308272	0.030452
GOTERM_BP_DIRECT	GO:0006886~intracellular protein transport	118	1.97094	0.000249678	VPS29, IPO11, RAB3A, PDCD6, RAB3D, CSE1L, ABCA12, RAB43, RIMS2, IPO8, HERC2, TBC1D30, EIF2D, SIL1, TBC1D22A, VPS39, TBC1D22B, WLS, VPS18, COG7, ARL14, AP1B1, TBC1D2B, FAM91A1, SYTL5, SYTL4, TOM1L2, RAB31, ERP29, STX1A, RAB5B, TMED10, STXBP1, STXBP2, ARL1, VPS26B, SCFD2, BLOC1S2, MYO6, SYNDIG1, SNX9, RAB6A, EVI5, SNX8, VPS16, DNAJC19, NGFR, ACD, RABGAP1L, SNAPIN, GRTP1, SYNRG, RANBP17, RABL2B, DNA…	5230	327	19414	1.33952	0.890947	0.0308272	0.030452
GOTERM_BP_DIRECT	GO:0045786~negative regulation of cell cycle	28	0.46768	0.000252264	TP53I13, HPGD, SUV39H1, GMNN, GATA3, BRCA1, NUDT6, RPS6KA2, TP53BP2, HOXC9, MEN1, BARD1, EPM2A, TSPYL2, CDT1, ZBTB17, TGFB1, TENT5B, BMP7, SIRT1, MAPK12, NR4A1, BMP2, THAP5, CDK6, CDK5, PDCD4, TAF6	5230	54	19414	1.92476	0.893421	0.0308272	0.030452
GOTERM_BP_DIRECT	GO:0090307~mitotic spindle assembly	23	0.384166	0.000257161	POLDIP2, ABRAXAS1, CLTC, KIF11, SMC3, SMC1A, AAAS, MZT1, GOLGA2, CDC20, TPX2, STAG1, KIFC2, KIFC1, CHEK2, ZNF207, FLNA, NEK2, CEP192, MYBL2, MISP, CCDC61, MAP9	5230	41	19414	2.08237	0.897955	0.0308272	0.030452
GOTERM_BP_DIRECT	GO:0007264~small GTPase mediated signal transduction	52	0.868549	0.000260541	BCAR3, DOCK5, DOCK4, GDI1, DOCK8, ARHGAP1, KNDC1, RND3, RERG, RAPGEFL1, RND1, RAC3, CHP1, RALGPS1, RALGPS2, VAV3, RAB6C, SH2D3A, ARHGEF18, RHOF, VAV2, TIAM1, RRAGC, RAPGEF1, RAPGEF2, SOS2, RHOQ, RGS19, ARL3, RHOBTB3, ARHGAP18, HACD3, PLD1, RASGRP1, RHOBTB1, RASGRP3, RHOBTB2, PLD2, CDC42, HMOX1, CHML, RALGDS, RASL10A, TNK2, ARHGAP33, ARHGAP32, RABIF, ARHGAP30, RHEB, CCDC88C, RHEBL1, NUCB2	5230	122	19414	1.58218	0.900971	0.0308272	0.030452
GOTERM_BP_DIRECT	GO:0006979~response to oxidative stress	52	0.868549	0.000260541	ERO1A, APP, BTG1, SRXN1, OGG1, NUDT1, PSIP1, PARK7, THG1L, ALAD, NAPRT, AKT1, BANF1, GPX2, SCARA3, GPX3, OXSR1, SIRT1, NDUFS8, RRM2B, ALS2, MTF1, PXDN, NDUFS2, SGK2, PON2, PSEN1, FOXO4, SELENOK, PTGS1, PRDX3, PRDX2, WRN, STC2, PRDX1, ALDH3B1, HMOX1, NQO1, PRNP, RBPMS, IDH1, GSS, ATOX1, MSRA, GCLC, PINK1, ERCC1, ERCC2, MSRB2, ERCC8, GCLM, NFE2L2	5230	122	19414	1.58218	0.900971	0.0308272	0.030452
GOTERM_BP_DIRECT	GO:0010506~regulation of autophagy	36	0.601303	0.000265578	USP13, MTMR3, WDR41, CISD1, ITPR1, HSPB1, MTMR4, C9ORF72, SOGA1, HDAC6, PYCARD, DRAM1, LAMP3, PSAP, TP53INP1, GPR137, ABL2, PIP4K2A, PIP4K2C, DAPK2, DAPK3, MAPK15, GPR137B, RMC1, ACER2, RRAGC, RRAGB, DDIT3, RRAGD, ULK3, WAC, CHMP4B, ATM, TRIB3, SMCR8, PIK3C3	5230	76	19414	1.75834	0.905301	0.0310097	0.0306323
GOTERM_BP_DIRECT	GO:0006094~gluconeogenesis	26	0.434274	0.000283545	SLC25A1, GPI, SERPINA12, CRTC2, ENO1, ENO2, WDR5, PGK1, LEPR, SLC37A4, PGM1, PCK2, TPI1, MDH1, GOT1, PGAM1, PER2, KAT2A, C1QTNF12, ALDOC, SLC25A10, SLC25A12, SLC25A11, FBP1, ATF3, ATF4	5230	49	19414	1.96966	0.919261	0.0326777	0.03228
GOTERM_BP_DIRECT	GO:0007507~heart development	81	1.35293	0.000361393	CDKN1A, CDKN1B, TRAF3IP2, CITED2, TCF25, ADM, ECE1, PKD2, PKD1, MED12, GYS1, AKAP13, GJA1, SHH, CASP7, MB, RPS6KA2, RB1CC1, SH3PXD2B, SOX9, CC2D2A, SOX4, PSKH1, NKX3-1, ACVR1, KDM6B, MAP2K3, MKKS, MAP2K1, CXADR, DNAAF3, IFT140, HEG1, AP1B1, CACYBP, TGFBR1, TGFBR2, JMJD6, RIPPLY3, KAT2A, MTHFD1, LOX, PKP2, ANKS6, ALPK3, FREM2, PPARD, PCNA, TAFAZZIN, SHC1, PRKDC, SRF, PDGFB, SRI, MOSPD3, ASCL1, ZFP…	5230	212	19414	1.41828	0.959546	0.0411154	0.040615
GOTERM_BP_DIRECT	GO:0005975~carbohydrate metabolic process	69	1.1525	0.00037428	B4GALT2, KLB, GPI, B4GALT1, PIGQ, GBE1, POMT1, HEXD, AKR1B1, PYGL, SPATA20, SLC2A4, GBA2, SLC2A8, AKR7A2, HYAL2, ME1, PGM2, MAN1A1, PGM5, GUSB, XYLB, PGM1, CHID1, GAA, PGGHG, LANCL1, CASD1, PHKA2, UGDH, DPM3, SHPK, LANCL2, MAN1B1, B4GALT6, FBP1, SPAM1, B4GALT5, CHST3, SLC3A2, GLB1L2, GK5, NEU3, GANAB, LDHA, TKFC, FGGY, PHKG1, MAN2A2, ALDH1B1, FUT9, AMDHD2, GCNT3, MLEC, ST3GAL5, B4GALNT1, SIAE, MD…	5230	175	19414	1.46361	0.963919	0.0420426	0.0415309
GOTERM_BP_DIRECT	GO:0032465~regulation of cytokinesis	23	0.384166	0.000403436	PLK4, PLK3, CETN2, PLK2, PLK1, KLHL21, CCP110, KLHL13, BRCA2, MYO19, AURKB, AURKA, FLCN, ZFYVE26, KIF13A, PIN1, CALM3, PIK3C3, KIF20A, FSD1, CALM1, RAB11FIP3, BBS4	5230	42	19414	2.03279	0.972147	0.044489	0.0439475
GOTERM_BP_DIRECT	GO:0006665~sphingolipid metabolic process	17	0.283949	0.000407259	CERKL, SAMD8, CERK, AGK, SPHK1, TECR, GBA1, SGMS2, TEX2, FADS3, ARV1, TH, PSAP, SERINC1, SERINC3, ALOXE3, SERINC2	5230	27	19414	2.33721	0.973077	0.044489	0.0439475
GOTERM_BP_DIRECT	GO:0042149~cellular response to glucose starvation	29	0.484383	0.0004111	MTMR3, PRKAA2, SUV39H1, SLC2A1, FOXO3, SESN2, ZC3H12A, PMAIP1, UPP1, XBP1, SZT2, HSPA5, KICS2, EIF2AK3, ASNS, ATG14, SIRT1, SLC7A5, LOC102724428, IMPACT, MYBBP1A, BCL2, PLIN3, SIK1, PIK3C3, PLIN2, ATF4, NFE2L2, CPEB4	5230	58	19414	1.85602	0.973979	0.044489	0.0439475
GOTERM_BP_DIRECT	GO:0006635~fatty acid beta-oxidation	26	0.434274	0.000423016	ABCD3, ECI1, ECI2, HSD17B4, CROT, HSD17B10, ACAT2, ACAT1, SCP2, SESN2, ACADM, HADH, ACAD11, ABCD1, DECR1, CPT1A, ECH1, PEX2, PEX7, ACOX2, EHHADH, PEX5, ECHDC1, ECHDC2, SLC27A2, PPARD	5230	50	19414	1.93026	0.976591	0.0451602	0.0446106
GOTERM_BP_DIRECT	GO:0018105~peptidyl-serine phosphorylation	72	1.20261	0.000429719	SMG1, MAST4, MAST3, PKD1, RPS6KA4, RPS6KA3, RPS6KA5, RPS6KA2, CHEK2, PBK, AKT1, IKBKE, PRKACB, MORC3, CAMK1D, CSNK2A1, SYK, PDPK1, CSNK2A2, PRKCD, LMTK2, VRK1, CSNK1D, PRKCA, CSNK1E, VRK3, MASTL, TGFBR1, TGFBR2, LATS2, MAPKAPK3, MAPKAPK2, ULK3, ULK2, PRKD2, ULK1, SGK3, TOP1, SGK2, CAMK2B, PRKDC, PKN3, PDGFB, TTK, STK4, AURKA, MAPK7, MKNK2, STK38L, RICTOR, CLSPN, MARK3, NTRK2, DMPK, CSNK1A1, PLK2,…	5230	185	19414	1.44469	0.977944	0.0451602	0.0446106
GOTERM_BP_DIRECT	GO:0007018~microtubule-based movement	40	0.668114	0.000432569	DNAH3, DYNC2I2, DYNC2I1, KIF14, DNHD1, KIF12, KIF11, KLC1, BICD2, KIF15, KIF5B, KIF5A, KIF13A, KIF1C, KIF1B, KIF21B, KIF3C, DYNC1I1, DYNC2H1, DYNC1H1, DNAH10, DYNLT1, DNAH17, KIF24, KIF23, KIF22, KIF7, CENPE, KIF18A, DYNC1LI2, KIF18B, KIFC2, KIF26A, KIFC1, KIF4A, KIF2C, KIF20A, DYNLRB1, KIF20B, ACTR10	5230	89	19414	1.66834	0.978495	0.0451602	0.0446106
GOTERM_BP_DIRECT	GO:0007076~mitotic chromosome condensation	13	0.217137	0.000488934	CDCA5, NCAPH2, PLK1, AKAP8L, NCAPG, TENT4A, SMC4, NCAPH, SMC2, NCAPD2, NCAPD3, KMT5A, PAM	5230	18	19414	2.68092	0.986962	0.0500213	0.0494126
GOTERM_BP_DIRECT	GO:0006006~glucose metabolic process	31	0.517789	0.000490405	BRAT1, ONECUT1, IRS2, OMA1, PDHB, HK2, HECTD4, AKT1, PGM2, APOD, PGM5, DLAT, SLC37A4, PDK2, PGM1, PDK1, CPT1A, G6PD, PDHA1, TSTD1, KCNJ11, DCXR, GAA, NPY1R, SORD, MAPK14, PGM2L1, KBTBD2, GAPDH, GDPGP1, PPARD	5230	64	19414	1.79802	0.987131	0.0500213	0.0494126
GOTERM_BP_DIRECT	GO:0016567~protein ubiquitination	158	2.63905	0.00053661	WDSUB1, LRR1, FBXO27, CCNF, UBE2D3, CBLB, JADE2, DCAF5, DCAF4, CCAR1, CDC20, HERC5, RNF114, HERC2, CDC23, TRIM24, FBXO4, AKT1, FBXO5, SKP2, RNF111, FBXO9, HERC6, ARRDC4, VPS18, ATG3, MYLIP, RNF44, WSB1, WSB2, CISH, USP5, FBXW8, ANAPC7, FBXW11, FBXW7, FBXO2, FBXO17, LMO7, TRAIP, RNF41, MED7, KCTD9, CDC34, KCTD10, HECW2, KCTD13, TRIM14, KCTD11, ANAPC5, TRIM11, KLHL18, CUL7, CDCA3, KLHL15, SEL1L, UB…	5230	464	19414	1.26402	0.991461	0.0541123	0.0534537
GOTERM_BP_DIRECT	GO:0034097~response to cytokine	25	0.417571	0.000548288	SP100, SRF, TNFRSF11A, TYMS, RELA, RELB, TIMP2, TIMP1, SKIL, IL6R, MCL1, STAT1, LIFR, FOS, OSMR, NFKB1, PML, NFKB2, FOSL1, COL3A1, SYNJ1, MAPKAPK3, MAPKAPK2, BCL2, RARA	5230	48	19414	1.93336	0.992302	0.0546686	0.0540033
GOTERM_BP_DIRECT	GO:0007019~microtubule depolymerization	12	0.200434	0.000574075	KIF18A, KIF18B, NCKAP5L, STMN1, KATNB1, STMN3, KIF24, BMERB1, KIF2C, STMN4, NCKAP5, CKAP5	5230	16	19414	2.78403	0.993878	0.0566038	0.0559149
GOTERM_BP_DIRECT	GO:0006606~protein import into nucleus	45	0.751629	0.00062596	CDKN1A, IPO11, NUP107, NXT1, TRAF3IP2, NUP188, PPP1R10, CSE1L, ADAR, PIK3R1, PTTG1IP, STK4, PHB2, IPO5, SHH, IPO8, PPP3R1, IPO9, NUP85, SIX2, TPR, NUP62, LMNA, FAM53C, AKT1, KPNA7, FAM53B, KPNA4, NUP88, KPNA2, AKIRIN2, SYK, NUP155, RANBP17, STAT3, RANBP6, SNUPN, PML, NUP93, TMCO6, POLA2, CRY2, TXNIP, NUP62CL, SQSTM1	5230	105	19414	1.59088	0.996138	0.0598393	0.059111
GOTERM_BP_DIRECT	GO:1905821~positive regulation of chromosome condensation	8	0.133623	0.000627119	NCAPH2, NCAPG2, NCAPG, NCAPD2, NCAPD3, SMC4, NCAPH, SMC2	5230	8	19414	3.71205	0.996177	0.0598393	0.059111
GOTERM_BP_DIRECT	GO:0006271~DNA strand elongation involved in DNA replication	8	0.133623	0.000627119	POLD3, POLA1, RFC3, RFC4, MCM7, POLD2, MCM3, MCM4	5230	8	19414	3.71205	0.996177	0.0598393	0.059111
GOTERM_BP_DIRECT	GO:0008608~attachment of spindle microtubules to kinetochore	11	0.183731	0.000654551	SGO1, ABRAXAS1, NUF2, ZNF207, TEX14, BUB3, KNL1, SPC24, NDC80, AURKB, SPC25	5230	14	19414	2.91661	0.997004	0.061142	0.0603979
GOTERM_BP_DIRECT	GO:0030174~regulation of DNA-dependent DNA replication initiation	11	0.183731	0.000654551	CDT1, MCM7, WDR18, GMNN, MCM3, MCM4, MCM5, NBN, MCM6, MCM2, TICRR	5230	14	19414	2.91661	0.997004	0.061142	0.0603979
GOTERM_BP_DIRECT	GO:0036297~interstrand cross-link repair	21	0.35076	0.000677349	FANCI, DCLRE1B, DCLRE1A, CENPX, FANCL, FANCA, FANCC, NUCKS1, FANCB, FANCE, FANCG, FANCF, RAD51AP1, MSH6, RAD51D, NEIL3, RAD51, FANCD2, ERCC1, FAN1, ATR	5230	38	19414	2.05139	0.997553	0.0613986	0.0606514
GOTERM_BP_DIRECT	GO:0070301~cellular response to hydrogen peroxide	31	0.517789	0.000678297	OSER1, PCNA, TNFAIP3, PARK7, RELA, HDAC6, IL18BP, MAPK7, AIFM1, CYP1B1, SIRPA, FYN, ECT2, ANKZF1, KDM6B, NQO1, ANXA1, BNIP3, SPHK1, PRKCD, SIRT1, KLF2, SETX, ERN1, NET1, IMPACT, APEX1, CDK1, FXN, EZH2, NFE2L2	5230	65	19414	1.77036	0.997573	0.0613986	0.0606514
GOTERM_BP_DIRECT	GO:0009062~fatty acid catabolic process	10	0.167029	0.000713089	PLA2G15, FAAH, ECI2, NUDT19, CEL, LPIN1, DECR2, LPIN2, LPIN3, PPARD	5230	12	19414	3.09337	0.998218	0.0613986	0.0606514
GOTERM_BP_DIRECT	GO:0034501~protein localization to kinetochore	10	0.167029	0.000713089	MTBP, ZWILCH, ZW10, CHAMP1, CDK1, TTK, BUB3, KNL1, SPDL1, AURKB	5230	12	19414	3.09337	0.998218	0.0613986	0.0606514
GOTERM_BP_DIRECT	GO:0016572~histone phosphorylation	10	0.167029	0.000713089	RPS6KA4, CCNA2, RPS6KA5, CDK5, INCENP, CDK2, PRKCD, ATM, BAZ1B, MAP3K12	5230	12	19414	3.09337	0.998218	0.0613986	0.0606514
GOTERM_BP_DIRECT	GO:0071897~DNA biosynthetic process	19	0.317354	0.00071566	POLQ, LIG1, SPHK1, LIG4, LIG3, TYMS, TENT4B, POLE4, POLD3, CENPF, LOX, POLD1, POLD2, POLI, TK2, TK1, CCN2, POLH, POLG	5230	33	19414	2.13724	0.998259	0.0613986	0.0606514
GOTERM_BP_DIRECT	GO:0006284~base-excision repair	19	0.317354	0.00071566	PRMT6, POLQ, FEN1, LIG1, OGG1, RPA1, HMGA1, APEX2, RPA2, XRCC1, SIRT6, UNG, NEIL3, WRN, NEIL2, NTHL1, RPA3, APEX1, DNA2	5230	33	19414	2.13724	0.998259	0.0613986	0.0606514
GOTERM_BP_DIRECT	GO:0034080~CENP-A containing nucleosome assembly	9	0.150326	0.000719569	MIS18A, CENPW, NASP, CENPI, HJURP, CENPN, CENPP, CENPA, ITGB3BP	5230	10	19414	3.34084	0.998318	0.0613986	0.0606514
GOTERM_BP_DIRECT	GO:1905820~positive regulation of chromosome separation	9	0.150326	0.000719569	PLSCR1, NCAPH2, NCAPG2, NCAPG, NCAPD2, NCAPD3, SMC4, NCAPH, SMC2	5230	10	19414	3.34084	0.998318	0.0613986	0.0606514
GOTERM_BP_DIRECT	GO:0045599~negative regulation of fat cell differentiation	29	0.484383	0.000814916	TRIO, INSIG1, LRP3, RORA, GATA3, GATA2, FOXO1, ZFP36L2, GPER1, E2F1, CCN4, ENPP1, WWTR1, WNT10B, ANKRD26, TGFB1, JAG1, SMAD3, MSX2, AXIN1, TLCD3B, SIRT1, SIRT2, BMP2, DDIT3, ID4, TRIB3, BMAL1, TRIB2	5230	60	19414	1.79416	0.999279	0.068872	0.0680338
GOTERM_BP_DIRECT	GO:0001558~regulation of cell growth	36	0.601303	0.000861781	URI1, CLSTN1, KIF14, JADE1, LTBP4, TMEM97, JADE2, FOXM1, CRKL, SOCS2, ING5, IGFBPL1, SPOCK1, EPM2A, XBP1, CDK11A, EGLN2, CISH, IGFBP5, IGFBP4, IGFBP3, CRIM1, TMC8, KAZALD1, ATAD3A, MTOR, IL17RB, MAD2L2, NET1, CEACAM1, LAMTOR2, CHPT1, SGK3, EBAG9, SGK2, BCAR1	5230	80	19414	1.67042	0.999524	0.0715245	0.0706541
GOTERM_BP_DIRECT	GO:0030036~actin cytoskeleton organization	72	1.20261	0.000864508	FHL3, RND3, AMOT, CSRP2, POF1B, OPHN1, PHACTR2, RAC3, HMCN1, SPTAN1, CAP1, GAS2L3, PDPK1, TMOD3, ACTN1, ARHGEF17, ARHGEF18, MRTFA, SPTB, MRAS, CLDN3, PALLD, EHBP1L1, FSCN1, RHOU, FSCN2, SMTNL2, CRK, ARHGEF5, KANK1, TNXB, SHC1, SRF, SDAD1, CORO1A, EHBP1, FGD1, FGD2, CORO1C, CDC42, FGD3, SDCBP, FGD5, ABLIM2, DNAJB6, ABLIM3, PACSIN2, FLNA, INPP5K, WASF1, WASF2, SPTBN1, SH2B2, SPTBN2, VASP, STARD13, …	5230	189	19414	1.41411	0.999536	0.0715245	0.0706541
GOTERM_BP_DIRECT	GO:0006303~double-strand break repair via nonhomologous end joining	20	0.334057	0.000878541	DCLRE1B, DCLRE1A, SMARCAL1, XRCC6, MRE11, KDM2A, XRCC5, PRKDC, ATP23, HMGB2, LIG4, SETMAR, XRCC1, HMGB1, MLH1, PRPF19, POLA1, PAXX, ERCC1, ATM	5230	36	19414	2.06225	0.99959	0.0715245	0.0706541
GOTERM_BP_DIRECT	GO:0000132~establishment of mitotic spindle orientation	20	0.334057	0.000878541	ITGB1, GPSM2, DYNLT1, FBXW11, NDE1, PLK1, HTT, CENPA, NDC80, GJA1, SAPCD2, ZW10, SPRY2, SPRY1, SPDL1, MISP, CDK5RAP2, ENKD1, MAD2L1, NDEL1	5230	36	19414	2.06225	0.99959	0.0715245	0.0706541
GOTERM_BP_DIRECT	GO:0016241~regulation of macroautophagy	27	0.450977	0.000973094	PRKAA2, GBA1, VPS26B, HDAC6, CAPNS1, ATP6V1E1, ATP6V0E2, ATP6V1D, ATP6V1C1, ATP6V0A1, ATP6V1G1, ATP6V0B, ATP6V0E1, EXOC8, ATG14, MTOR, ERN1, CDK5, RHEB, ATP6V1B2, EXOC4, ULK1, ATP13A2, PIK3C3, ATP6V0D1, ATP6V0D2, GAPDH	5230	55	19414	1.82228	0.999823	0.0777949	0.0768481
GOTERM_BP_DIRECT	GO:0090398~cellular senescence	27	0.450977	0.000973094	H2AX, CDKN1A, CDKN1B, CITED2, SRF, SMC6, BRCA2, MNT, WRN, NUP62, LMNA, FBXO4, PRMT6, MAP2K3, MAP2K4, MAP2K1, PRKCD, NSMCE2, MAPK14, TBX3, PML, MAPK10, MAPK11, ID2, CDK2, ULK3, ATM	5230	55	19414	1.82228	0.999823	0.0777949	0.0768481
GOTERM_BP_DIRECT	GO:0044818~mitotic G2/M transition checkpoint	13	0.217137	0.00100191	BARD1, MRE11, ABRAXAS1, INTS3, BRCA1, BRCC3, CHFR, BABAM2, CHEK1, RBBP8, NABP2, NABP1, NBN	5230	19	19414	2.53982	0.999863	0.0793834	0.0784172
GOTERM_BP_DIRECT	GO:0007411~axon guidance	72	1.20261	0.0010216	SEMA5A, RET, SEMA5B, NRP1, TRIO, SLC7A11, SHH, RPS6KA5, OPHN1, TUBB3, DPYSL5, KIF5B, BOC, KIF5A, NPTN, DAG1, NRCAM, EMB, ARHGEF40, NEO1, EPHB4, EPHB3, SEMA6B, SEMA6C, PLEKHG4, EPHA7, EPHA6, SEMA6A, FOXD1, UNC5A, DSCAM, PALLD, FEZ1, ANOS1, EPHA2, CSF1R, LAMA5, NOTCH3, SEMA7A, SEMA3C, EPHA10, SEMA3D, SEMA3B, LAMA3, CRMP1, SEMA3F, GATA3, EFNA5, KALRN, IGSF9, PRTG, EFNB3, FLRT3, DVL1, SLIT1, FYN, PLX…	5230	190	19414	1.40667	0.999885	0.0802275	0.0792511
GOTERM_BP_DIRECT	GO:0006275~regulation of DNA replication	24	0.400869	0.0010407	INO80C, INO80E, PCNA, ESCO1, DSCC1, EHMT2, ACTR5, MCRS1, GMNN, ACTL6A, JADE1, NUCKS1, ESCO2, JADE2, SMC3, ORC5, CCNA2, ING5, RUVBL2, ORC3, RUVBL1, ID3, FBXO5, NFRKB	5230	47	19414	1.89551	0.999903	0.0810103	0.0800244
GOTERM_BP_DIRECT	GO:0035924~cellular response to vascular endothelial growth factor stimulus	19	0.317354	0.00114033	MAP2K3, NRP1, XBP1, EGR3, ANXA1, SEMA6A, SPHK1, DAB2IP, HSPB1, MAPK14, RELA, VEGFA, ERN1, DLL4, NR4A1, MAPKAPK2, SPRY2, AKT1, PRKD2	5230	34	19414	2.07438	0.99996	0.0869953	0.0859365
GOTERM_BP_DIRECT	GO:0006402~mRNA catabolic process	19	0.317354	0.00114033	ZHX2, RNH1, PNPT1, PARN, CNOT10, LSM5, ZFP36L2, LSM2, ERN1, RIDA, ZFP36, LSM6, AGO4, NUDT16, CNOT8, HSPA1B, HSPA1A, NUDT12, DIS3L2	5230	34	19414	2.07438	0.99996	0.0869953	0.0859365
GOTERM_BP_DIRECT	GO:0031122~cytoplasmic microtubule organization	25	0.417571	0.00115268	MAP10, CEP126, IFT172, STMN3, KATNB1, CIB1, CAMSAP1, CAMSAP2, PCM1, SLK, DVL1, CHP1, FSD1, PLK3, DYNC1H1, CRIPT, AXIN1, TUBG1, CLIP2, KATNAL1, KATNAL2, HOOK1, CCDC88C, TUBGCP5, TUBGCP3	5230	50	19414	1.85602	0.999964	0.0869953	0.0859365
GOTERM_BP_DIRECT	GO:0034976~response to endoplasmic reticulum stress	37	0.618006	0.0011568	PPP1R15A, ERO1A, PPP1R15B, CEBPB, CXCL8, UBA5, ALOX15, TMTC3, ATP2A1, PIK3R1, THBS1, AFF4, BBC3, HERPUD1, SCAMP5, PPP2CB, UFL1, DNAJB9, NRBF2, NIBAN1, BCAP31, MBTPS1, XBP1, WFS1, EIF2AK3, TNFRSF10B, PDIA4, ERN1, TMEM259, DDIT3, DNAJC10, CREBRF, NHLRC1, TRIB3, RNF183, MBTPS2, ATF4	5230	84	19414	1.63507	0.999965	0.0869953	0.0859365
GOTERM_BP_DIRECT	GO:0045184~establishment of protein localization	22	0.367463	0.00119913	WHRN, IST1, WBP2, RCC2, ITGA2, PLK1, RDX, KIF14, CRIPT, ADAM11, ANK3, MCC, NPNT, HINFP, CORO1C, CHMP1B, MDM2, FLNA, WDPCP, SMYD3, PHLDB2, CEP55	5230	42	19414	1.9444	0.999976	0.0894206	0.0883323
GOTERM_BP_DIRECT	GO:1902895~positive regulation of pri-miRNA transcription from RNA polymerase II promoter	26	0.434274	0.00125793	SRF, PDGFB, GATA3, GATA2, FOXO3, NR3C1, HIF1A, RELA, EGFR, MYB, NGFR, EGR1, TGFB2, JUN, TGFB1, SMAD3, NR1H2, STAT3, MRTFA, FOS, KLF4, SREBF2, FOSL1, AR, BMP2, KLF5	5230	53	19414	1.821	0.999986	0.0930243	0.0918921
GOTERM_BP_DIRECT	GO:2001237~negative regulation of extrinsic apoptotic signaling pathway	20	0.334057	0.00135331	ACVR1, TCF7L2, NRP1, HTT, CFLAR, PARK7, NOL3, THBS1, TGFBR1, RELA, SH3RF1, AR, LGALS3, GCLC, CTTN, RB1CC1, LMNA, ITGA6, GCLM, ZMYND11	5230	37	19414	2.00651	0.999994	0.0992502	0.0980423
GOTERM_BP_DIRECT	GO:0006306~DNA methylation	18	0.300651	0.00148131	KMT2E, ATF7IP, HELLS, DNMT1, KMT2A, MGMT, EHMT2, BAZ2A, ARID4B, CTCF, FOS, BMI1, PPM1D, GATAD2A, CYP1A1, BEND3, DNMT3B, EZH2	5230	32	19414	2.08803	0.999998	0.105704	0.104417
GOTERM_BP_DIRECT	GO:0046686~response to cadmium ion	14	0.23384	0.00148855	GPI, PRNP, CDKN1B, PCNA, GSS, NUDT1, SORD, ALAD, GCLC, NPC1, MTF1, ERCC1, KIT, CDK1	5230	22	19414	2.36221	0.999998	0.105704	0.104417
GOTERM_BP_DIRECT	GO:0016242~negative regulation of macroautophagy	11	0.183731	0.00148895	USP36, SMG1, PINK1, NPC1, POLDIP2, HMOX1, AKT1, TSC1, SMCR8, QSOX1, MTOR	5230	15	19414	2.72217	0.999998	0.105704	0.104417
GOTERM_BP_DIRECT	GO:2000001~regulation of DNA damage checkpoint	11	0.183731	0.00148895	BARD1, ETAA1, BABAM2, RNASEH2B, RAD51, FBXO4, RPA2, BRCA1, BRCC3, BRCA2, WDR76	5230	15	19414	2.72217	0.999998	0.105704	0.104417
GOTERM_BP_DIRECT	GO:0043087~regulation of GTPase activity	39	0.651411	0.00153335	PLXND1, STMN3, CBLB, RASAL1, EFNA5, IQGAP3, FGD1, RASIP1, RAP1GAP, FGD2, RASGRP3, PYCARD, FGD3, FGD5, ALS2CL, SIPA1L1, SYNGAP1, CHN1, MLST8, RICTOR, EVI5, EPHB3, PLXNA3, PROM2, VAV3, NTRK2, RDX, DAB2IP, ARHGAP27, GPR137B, MTOR, VAV2, TRAPPC6A, ALS2, BCL6, RASA3, AJUBA, CRK, ARHGEF5	5230	91	19414	1.59088	0.999999	0.107991	0.106677
GOTERM_BP_DIRECT	GO:0045454~cell redox homeostasis	22	0.367463	0.00175446	ERO1A, NQO1, EGLN2, TXNRD3, GLRX3, SLC2A10, NOS3, TXNRD1, GLRX5, GSR, BOLA1, TXN, PRDX3, PRDX2, GCLC, APEX1, DDIT3, PRDX1, SELENOT, DLD, NFE2L1, NFE2L2	5230	43	19414	1.89919	1	0.122107	0.120621
GOTERM_BP_DIRECT	GO:1990090~cellular response to nerve growth factor stimulus	19	0.317354	0.0017613	NTRK2, APP, HSPA5, PARP1, CSTF2, MAGI2, CSNK1D, CIB1, CSNK1E, TRPV1, CBL, FOXO3, DYNC1LI2, KAT2A, RAPGEF1, E2F1, AKT1, RAPGEF2, CRK	5230	35	19414	2.01511	1	0.122107	0.120621
GOTERM_BP_DIRECT	GO:0060236~regulation of mitotic spindle organization	13	0.217137	0.00189251	GPSM2, DYNC1H1, STIL, BORA, CLTC, PKD1, GNAI1, TPX2, PSRC1, NUP62, TACC3, FSD1, MAP9	5230	20	19414	2.41283	1	0.130187	0.128603
GOTERM_BP_DIRECT	GO:0008360~regulation of cell shape	58	0.968766	0.00195205	PLXND1, WDR1, SH3KBP1, F11R, LIMD1, RND3, RND1, EPS8, PALM, RAC3, TBCCD1, ANXA1, TPM1, DAPK3, SHROOM3, ARHGEF18, RHOF, HCK, CFDP1, KIT, CDC42EP3, MYH9, CDC42EP1, PLEKHO1, RHOU, ALDOA, CRK, RHOQ, CSF1R, PALM3, RHOBTB3, ARHGAP18, CORO1A, COCH, RHOBTB1, FGD1, FGD2, RHOBTB2, GNA13, FGD3, FGD5, PTK2B, FYN, PLXNA3, CCL24, DMTN, MYO10, RDX, FN1, PARVA, VEGFA, FMNL3, DIAPH1, DLG1, FES, DLC1, BRWD1, BRWD3	5230	150	19414	1.43532	1	0.132515	0.130902
GOTERM_BP_DIRECT	GO:0032869~cellular response to insulin stimulus	42	0.70152	0.00195622	HDAC5, ERRFI1, C2CD5, INSIG2, IRS1, PRKDC, INSIG1, PDE3B, SYAP1, IRS2, PIK3R1, SLC2A4, FOXO1, SLC9A1, ZFP36L1, UCP2, AKT1, ENPP1, INPP5K, YWHAG, PCK2, XBP1, PARP1, GOT1, PDPK1, STAT1, CFLAR, APRT, GCLC, CEACAM1, PKM, RAB31, RAB15, CDK4, TRIB3, LPIN1, CPEB2, FBP1, LPIN2, LPIN3, GPLD1, RHOQ	5230	101	19414	1.54362	1	0.132515	0.130902
GOTERM_BP_DIRECT	GO:0042327~positive regulation of phosphorylation	20	0.334057	0.00202927	CSF1R, NRP1, APP, DSCAM, EGF, FZD7, PTGES3, GLMN, BCL10, PSEN1, THBS1, BTBD10, EGFR, VEGFA, AR, SDCBP, KIT, GRB10, ITGA6, PPARGC1B	5230	38	19414	1.95371	1	0.135397	0.133749
GOTERM_BP_DIRECT	GO:0006139~nucleobase-containing compound metabolic process	20	0.334057	0.00202927	PRPS2, DUT, DDX11, SRBD1, CRMP1, NUDT2, CTPS1, BRIP1, ATIC, PNP, OAS2, OAS3, TK2, POLR3H, ERH, TK1, UPP1, SLC29A1, ATRIP, ATR	5230	38	19414	1.95371	1	0.135397	0.133749
GOTERM_BP_DIRECT	GO:0000082~G1/S transition of mitotic cell cycle	30	0.501086	0.00213054	ITGB1, CDKN1A, CDKN1B, IQGAP3, CCND3, E2F1, RBBP8, EIF4EBP1, PIM2, SKP2, POLE, PLK3, PLK2, CDC7, CDC25A, HINFP, LATS2, CDC34, DBF4, CDK6, NASP, CCNE2, CDK4, CDK2, ID4, BCL2, RHOU, CACUL1, CDKN3, EZH2	5230	66	19414	1.68729	1	0.139018	0.137326
GOTERM_BP_DIRECT	GO:0060021~palate development	30	0.501086	0.00213054	CSRNP1, WFIKKN1, INSIG2, PAK1IP1, IFT172, INSIG1, NPRL3, COL11A2, LOXL3, SHH, TMEM107, EPHB3, TFAP2A, OSR2, TIPARP, ARID5B, CPLANE1, INHBA, TGFBR1, TBX3, DHRS3, TGFBR2, SKI, PYGO2, FRAS1, ASPH, SNAI1, WDPCP, IRF6, ANP32B	5230	66	19414	1.68729	1	0.139018	0.137326
GOTERM_BP_DIRECT	GO:0007346~regulation of mitotic cell cycle	30	0.501086	0.00213054	ANAPC13, CDKN1A, GMNN, ASCL1, CKS1B, TTC28, CDC20, SDCBP, FZR1, CDC23, PIM3, FBXO5, PIM2, DLGAP5, RPRM, TMEM8B, CDK11A, AFAP1L2, ANAPC7, DAPK3, PLK1, SIRT1, RPA3, BIRC5, ANAPC4, SIK1, ANAPC5, TTLL12, ANAPC1, TP73	5230	66	19414	1.68729	1	0.139018	0.137326
GOTERM_BP_DIRECT	GO:0006351~transcription, DNA-templated	73	1.21931	0.00218929	PHF2, CALCOCO1, BTG1, CCNT1, NAB2, FHL2, FHL3, SCX, JMJD1C, HR, PWP1, MED12, MED13, PPP1R13L, ZXDC, SLC39A8, TEAD4, KDM2A, AIP, CBFA2T2, CBFA2T3, PIAS2, CCNA2, RRAGC, POLR1A, EWSR1, MTF1, POLR1B, POLR1D, POLR1E, PTMA, KDM7A, SMARCD1, KDM3A, SMARCD2, DNMT1, SMARCD3, PLAG1, CEBPG, BAZ2A, MED12L, RELA, MUC1, BTAF1, ABLIM2, TAF1B, ABLIM3, NSD1, NRIP1, E2F1, HOXC9, SCAI, BRD4, MAPK3, ATF7IP, AKIRIN2, …	5230	198	19414	1.36858	1	0.141426	0.139705
GOTERM_BP_DIRECT	GO:0006469~negative regulation of protein kinase activity	31	0.517789	0.00219933	HSPB1, PARK7, SHB, DEPTOR, UBASH3B, QARS1, CAMK2N1, CAMK2N2, DVL1, AKT1, INPP5K, CHP1, SFN, SMYD3, YWHAG, RTRAF, WWTR1, GADD45B, PDPK1, DTNBP1, WARS1, CEACAM1, GNAQ, AKT1S1, TRIB3, SMCR8, TRIB1, TRIB2, PPIA, CEP43, PLEC	5230	69	19414	1.66773	1	0.141426	0.139705
GOTERM_BP_DIRECT	GO:0043066~negative regulation of apoptotic process	171	2.85619	0.00223398	ANKLE2, MRE11, TFRC, ZFAND6, SCX, CIB1, PARK7, PHB2, RPS6KA3, ADORA1, PIM1, AKT1, PIM3, SOX9, PIM2, CCN1, IER3, BNIP3L, MSX2, MITF, MAPK8IP3, DKK1, ATAD3A, PRLR, CLDN7, VDAC1, ATF5, FAIM, CERKL, CSF1R, SHC1, PRKDC, PSEN1, VTCN1, PIK3R1, FOXO1, SLC9A1, SOCS2, PRDX3, SOCS3, PRDX2, FIGNL1, NTSR1, MCL1, BARD1, TFAP2A, PLK3, PRNP, XBP1, STIL, NIBAN2, EGR3, SMAD3, CBX4, UBE2B, HSPA5, WFS1, PLK2, PLK1, …	5230	522	19414	1.21602	1	0.142621	0.140885
GOTERM_BP_DIRECT	GO:0042073~intraciliary transport	18	0.300651	0.00229481	DYNC2I2, TUB, DYNC2I1, TRAF3IP1, IFT140, IFT172, ARL3, IFT122, RABL2B, FUZ, WDR35, LCA5L, IFT74, IFT52, IFT88, IFT81, WDPCP, IFT57	5230	33	19414	2.02475	1	0.145264	0.143496
GOTERM_BP_DIRECT	GO:0009267~cellular response to starvation	33	0.551194	0.00230812	RIPOR1, BMPR2, WDR45B, EHMT2, GBA1, KRT20, WDR45, PPM1D, ZFYVE1, FOXO1, FLCN, MAP1LC3B, WRN, LAMP2, GAS2L1, FNIP1, FADS1, WNT4, KLF10, AKR1C3, WIPI2, ATG14, DNAJC15, SIRT1, SREBF2, MTOR, ELAPOR1, STK24, RRAGC, RRAGB, RRAGD, JMY, DSC2	5230	75	19414	1.6333	1	0.145264	0.143496
GOTERM_BP_DIRECT	GO:1903146~regulation of mitophagy	12	0.200434	0.00239573	USP36, BNIP3L, PINK1, CTTN, FZD5, FBXW7, CSNK2A2, ATP13A2, VDAC1, DNM1L, SREBF2, HDAC6	5230	18	19414	2.4747	1	0.148669	0.14686
GOTERM_BP_DIRECT	GO:0061709~reticulophagy	12	0.200434	0.00239573	UFL1, RETREG3, TEX264, UBA5, RB1CC1, ULK3, ATG2A, ULK2, ULK1, SNX30, SNX7, RETREG1	5230	18	19414	2.4747	1	0.148669	0.14686
GOTERM_BP_DIRECT	GO:0032543~mitochondrial translation	40	0.668114	0.00244484	MRPS17, MRPS16, FASTKD2, MRPS14, MRPS11, MRPS34, MRPL19, MRPL16, MRPL17, MRPS10, MRPL15, MRPL13, MRPL57, MRPL35, MRPL54, MRPL11, MRPL4, MRPL20, MRPL3, MRPL42, MRPL40, MRPL1, IARS2, PTCD3, MRPS26, MRPS27, MRPL27, MRPL49, MRPS18B, GATB, MRPL28, MRPS21, MRPS7, MRPL24, MRPS5, MRPL22, MRPL30, LARS2, MRPS9, MRPL50	5230	96	19414	1.54669	1	0.150663	0.148829
GOTERM_BP_DIRECT	GO:2001243~negative regulation of intrinsic apoptotic signaling pathway	16	0.267246	0.00250633	HELLS, URI1, DDX3X, RTKN2, PLAUR, NOL3, MAPK8IP1, HERPUD1, PINK1, FIGNL1, NDUFS3, BCL2, AKT1, VDAC2, BCL2L2, MCL1	5230	28	19414	2.12117	1	0.151852	0.150004
GOTERM_BP_DIRECT	GO:0000422~mitophagy	22	0.367463	0.00251355	ATG3, FIS1, GABARAPL2, GABARAPL1, WDR45B, ATG9B, BNIP3, ATG9A, MAP1LC3B2, WIPI2, SNX30, WDR45, ATG12, PINK1, MAP1LC3B, RB1CC1, ULK3, ATG2A, ULK2, ULK1, SNX7, SQSTM1	5230	44	19414	1.85602	1	0.151852	0.150004
GOTERM_BP_DIRECT	GO:1905515~non-motile cilium assembly	27	0.450977	0.00251958	CEP126, IFT172, IFT52, IFT74, PCM1, ARL13B, TMEM107, NPHP3, IFT57, CC2D2A, BBS4, ENKD1, DYNC2H1, KCNF1, MKKS, IFT140, CEP131, IFT122, FUZ, IFT80, CSNK1D, RPGRIP1L, TTC8, IFT88, TMEM17, TMEM216, MKS1	5230	58	19414	1.72802	1	0.151852	0.150004
GOTERM_BP_DIRECT	GO:0006687~glycosphingolipid metabolic process	14	0.23384	0.00258391	GLTP, B3GALNT1, ABCA2, CERK, CREM, GBA2, SUMF1, GALC, NEU3, GM2A, CPTP, SMPD1, KIT, B4GALNT1	5230	23	19414	2.25951	1	0.151852	0.150004
GOTERM_BP_DIRECT	GO:0051302~regulation of cell division	14	0.23384	0.00258391	PLK3, CIB1, SGF29, RBL2, KAT2A, RBL1, TADA2A, KIF18B, YEATS2, TADA3, WDR5, EFHC1, FSD1, KAT14	5230	23	19414	2.25951	1	0.151852	0.150004
GOTERM_BP_DIRECT	GO:0007088~regulation of mitotic nuclear division	14	0.23384	0.00258391	PRMT5, CUL7, CDCA2, BORA, DAPK3, PKMYT1, MKI67, CDC25C, CDC42, PIN1, NEK2, FBXO5, KIF20B, OBSL1	5230	23	19414	2.25951	1	0.151852	0.150004
GOTERM_BP_DIRECT	GO:0035024~negative regulation of Rho protein signal transduction	14	0.23384	0.00258391	ITGB1, KANK1, RIPOR1, HEG1, TNFAIP1, RASIP1, FLCN, BCL6, KCTD10, DLC1, STMN1, KCTD13, ABL2, SCAI	5230	23	19414	2.25951	1	0.151852	0.150004
GOTERM_BP_DIRECT	GO:0070059~intrinsic apoptotic signaling pathway in response to endoplasmic reticulum stress	19	0.317354	0.00264405	ERO1A, PPP1R15A, CEBPB, DAB2IP, ATP2A3, ITPR1, TNFRSF10B, ATP2A1, SELENOK, PML, BBC3, ERN1, AIFM1, DDIT3, DNAJC10, BCL2, TRIB3, CHAC1, ATF4	5230	36	19414	1.95914	1	0.153355	0.151488
GOTERM_BP_DIRECT	GO:0006261~DNA-dependent DNA replication	19	0.317354	0.00264405	RFC5, POLQ, WDHD1, RFC3, RFC4, RFC2, WDR18, GINS4, RPA1, POLE4, POLD3, POLD4, POLD1, POLE2, POLD2, REV3L, MCMBP, POLE, POLG	5230	36	19414	1.95914	1	0.153355	0.151488
GOTERM_BP_DIRECT	GO:0001755~neural crest cell migration	23	0.384166	0.00272567	SEMA6B, SEMA5A, ACVR1, RET, SEMA6C, SEMA5B, LAMA5, NRP1, SEMA7A, SEMA6A, SEMA3C, SEMA3D, SEMA4B, SEMA3B, SEMA3F, HIF1A, CORO1C, OVOL2, SHH, KITLG, ERBB4, ANXA6, RADIL	5230	47	19414	1.81653	1	0.157062	0.155151
GOTERM_BP_DIRECT	GO:0006493~protein O-linked glycosylation	30	0.501086	0.00280252	GALNT12, GALNT11, POGLUT1, ST6GALNAC2, GALNT16, GALNT18, POMT1, TRAK1, FUT3, FUT9, GCNT3, A4GALT, LARGE1, LARGE2, FKTN, B3GALNT1, GALNT6, GALNT2, GALNT1, B3GALT4, OGA, B3GALT5, POMGNT2, B3GALT9, B3GNT5, B3GNT4, EOGT, B3GNT3, GALNTL6, OGT	5230	67	19414	1.66211	1	0.160449	0.158496
GOTERM_BP_DIRECT	GO:0031507~heterochromatin assembly	31	0.517789	0.00287044	H2AX, KMT2D, HDAC5, UHRF1, CTBP1, DOT1L, BAZ2A, HMGB1, BMI1, MACROH2A2, PPM1D, SPTY2D1, MACROH2A1, LMNB2, LMNB1, H2AC11, H2AC13, RBBP4, KCNQ1OT1, LMNA, SCMH1, RBBP7, H2AZ2, H2AC8, SIRT1, SIRT2, H2AJ, BCL6, H2AC20, MORF4L2, EZH2	5230	70	19414	1.64391	1	0.163284	0.161296
GOTERM_BP_DIRECT	GO:0071260~cellular response to mechanical stimulus	33	0.551194	0.00297141	MTPN, SLC2A1, SCX, BCL10, F11R, SLC9A1, WNT11, CHEK1, DAG1, ANKRD1, PIEZO1, SOX9, SLC38A2, MAPK3, MAP3K2, CASP8AP2, MAP2K4, TGFB1, MAP3K1, GADD45A, BNIP3, ITGA2, TNFRSF10B, TNFRSF10A, CYBA, TMEM150C, BMP6, NFKB1, GCLC, FAS, TLR5, MAP3K14, PLEC	5230	76	19414	1.61181	1	0.167951	0.165907
GOTERM_BP_DIRECT	GO:0048009~insulin-like growth factor receptor signaling pathway	17	0.283949	0.00299361	MAP2K1, IGFBP5, SHC1, PDPK1, IRS1, CRIM1, EIF2AK3, PIK3R1, IGF2R, AR, ERCC1, ERCC2, GRB10, AKT1, GRB2, PLCB1, MAPK3	5230	31	19414	2.03564	1	0.168135	0.166089
GOTERM_BP_DIRECT	GO:0010628~positive regulation of gene expression	167	2.78938	0.00305548	APP, TFRC, SCX, PARK7, PRDM1, C14ORF93, RBPJ, ACTG1, GJA1, CDH3, RPS6KA2, LAMP3, ZC3H12A, TRIM24, KPNA7, AKT1, SOX9, CCN2, OSR2, MAP2K1, TLE1, RPL23, TRAPPC2B, MITF, ANK3, TICAM1, DKK1, RUNX2, OVOL2, ADAM2, AR, OLFM1, CLDN3, MAF, HGS, ERP29, PKP1, PGR, ATF3, ATF4, DNMT1, MAZ, PDGFB, PIK3R3, FBLN1, PSEN1, GATA2, HIF1A, IQGAP3, CALCR, TTC21B, KCNQ1OT1, ZBTB7B, SLC38A2, NTSR1, TFAP2A, EGR1, TGFB1, S…	5230	512	19414	1.21076	1	0.17053	0.168455
GOTERM_BP_DIRECT	GO:0007080~mitotic metaphase plate congression	21	0.35076	0.00326438	CDCA5, VPS4B, KIF14, CDCA8, KIF22, EML3, CENPE, KIF18A, CCNB1, PSRC1, CDC23, KIFC1, CHMP1B, ZW10, NUP62, RRS1, CHMP4B, KIF2C, SPDL1, CHMP6, CHMP5	5230	42	19414	1.85602	1	0.179962	0.177771
GOTERM_BP_DIRECT	GO:0007062~sister chromatid cohesion	15	0.250543	0.00326502	MRE11, ESCO1, FBXW7, DDX11, PLK1, ESCO2, KIF22, TENT4A, SMC3, SMC1A, PHB2, REC8, STAG1, RAD51C, MCMBP	5230	26	19414	2.14156	1	0.179962	0.177771
GOTERM_BP_DIRECT	GO:0000423~macromitophagy	13	0.217137	0.00333925	TAFAZZIN, LRBA, GBA1, ATG14, PHB2, ATG13, PINK1, MAP1LC3B, SPATA33, SQSTM1, OGT, RETREG1, ATG4D	5230	21	19414	2.29793	1	0.182917	0.180691
GOTERM_BP_DIRECT	GO:0006282~regulation of DNA repair	27	0.450977	0.00336565	INO80C, INO80E, SF3B3, ABRAXAS1, BRCC3, BRCA1, SGF29, BABAM2, RUVBL2, RUVBL1, USP1, ATXN7L3, NFRKB, POLH, IER3, BARD1, MCRS1, ACTR5, ACTL6A, SIRT7, SUPT7L, TAF6L, KAT2A, TADA3, TADA1, TAF6, UBE2V1	5230	59	19414	1.69873	1	0.183232	0.181002
GOTERM_BP_DIRECT	GO:0043161~proteasome-mediated ubiquitin-dependent protein catabolic process	77	1.28612	0.00344617	ZFAND2A, FAF1, UBE2D3, KIF14, GBA1, ARRB2, TNFAIP1, HERC2, NAGLU, PBK, UBXN7, AKT1, SKP2, FBXO9, EPM2A, APC2, NHLRC3, FBXW11, FBXW7, AXIN1, ARMC8, KCTD5, SIRT1, SIRT2, KLHL42, CDC34, KCTD10, HECW2, DDIT3, KCTD13, PELI1, NHLRC1, RBCK1, KCTD17, DTL, CLOCK, RNF122, PSMD12, WDR26, RHOBTB3, NEDD4L, RNF4, FBXL22, AURKA, RMND5B, DNAJB2, PPP2CB, ZNRF1, SH3BGRL, RMND5A, ZSWIM8, FEM1C, TBL1X, RFFL, DCAF11,…	5230	214	19414	1.33564	1	0.186472	0.184202
GOTERM_BP_DIRECT	GO:0050821~protein stabilization	81	1.35293	0.003473	USP36, SWSAP1, HIP1, MCM8, PARK7, PHB2, DNAAF10, RASSF1, CHEK2, RUVBL2, RUVBL1, LAMP2, PIM1, ZNF207, FLOT2, MFSD1, CHP1, GET1, PIM2, GOLGA7, SOX4, CCT3, MORC3, COG7, CSNK2A1, CAMLG, VBP1, FBXW7, RPL23, PRKCD, TSC1, ATP1B1, MAPK8IP3, PDRG1, PFDN2, PLPP3, PPIB, GAPDH, TELO2, USP13, URI1, GRN, STXBP1, SEL1L, RPL11, PIK3R1, STK4, RTN4, SAV1, DVL1, FLNA, TBL1X, TAF9B, CCT5, ZBED3, ATF7IP, WNT10B, CRTA…	5230	227	19414	1.32456	1	0.186784	0.184511
GOTERM_BP_DIRECT	GO:0030097~hemopoiesis	29	0.484383	0.00356982	CSF1R, SELPLG, TAFAZZIN, RTKN2, ROGDI, WBP1L, ASH2L, PBXIP1, CRIP2, GATA2, BMI1, BRCA2, ZFP36L2, FLCN, MKNK2, TGFB2, JAG1, TIPARP, GLRX5, ZNF160, KLF3, EPOR, RUNX2, RUNX1, MEIS1, PINK1, MELK, KIT, OGT	5230	65	19414	1.65614	1	0.190835	0.188512
GOTERM_BP_DIRECT	GO:0001833~inner cell mass cell proliferation	10	0.167029	0.00375559	GINS1, CHEK1, GINS4, NCAPG2, SBDS, BRCA2, PALB2, PELO, ZPR1, NDEL1	5230	14	19414	2.65146	1	0.199563	0.197135
GOTERM_BP_DIRECT	GO:1904263~positive regulation of TORC1 signaling	16	0.267246	0.0039106	OTUD5, MIOS, CTNS, KLHL22, GPR137B, FLCN, STAMBPL1, RRAGB, LARS1, RRAGD, SESN2, WAC, SIK3, GPR137, AKT1, TELO2	5230	29	19414	2.04803	1	0.206563	0.204049
GOTERM_BP_DIRECT	GO:0030838~positive regulation of actin filament polymerization	24	0.400869	0.00397611	VASP, CCL24, ALOX15, FMN1, MTOR, PYCARD, FCHSD1, HCK, DLG1, BAIAP2L1, FCHSD2, CTTN, NPHS1, ARPC2, BIN1, CDC42EP3, NCK2, MLST8, PTK2B, CDC42EP1, SNX9, GRB2, EVL, RICTOR	5230	51	19414	1.74685	1	0.208781	0.20624
GOTERM_BP_DIRECT	GO:0007165~signal transduction	388	6.48071	0.00404745	GMFB, RAPH1, FNBP1L, ELK3, GPR173, GJA1, SYNGAP1, DPYSL5, STMN1, NAMPT, AKT1, PRKACB, PRKAB2, CSNK2A1, FNBP1, CLEC11A, PRKCD, HPCAL4, GTPBP1, SIGIRR, AR, BCAM, CLOCK, OPTN, ENPEP, CRABP2, CRABP1, AKAP17A, GATA3, HIF1A, IQGAP3, SFN, RSU1, S100A11, RHBDL1, STARD13, CDC7, BRAF, TOLLIP, TRIP6, TNFSF9, GPR27, RET, GPI, ARHGAP1, ADM, SHB, LMBR1, IMPA1, IMPA2, SMPD1, TCP11L2, TIMP1, JAK2, DFFA, ANXA1, M…	5230	1283	19414	1.12258	1	0.211277	0.208706
GOTERM_BP_DIRECT	GO:0030041~actin filament polymerization	20	0.334057	0.00424316	GSN, WAS, COBL, WASL, TTC17, DIAPH1, PREX1, DIAPH2, DLG1, DIAPH3, CTTN, ARPC2, PSTPIP2, MICALL2, MSRB2, SPIRE1, JAK2, WASF1, WASHC3, MSRB1	5230	40	19414	1.85602	1	0.21842	0.215762
GOTERM_BP_DIRECT	GO:0006418~tRNA aminoacylation for protein translation	14	0.23384	0.00425814	AARS1, MARS2, DARS2, YARS1, WARS1, FARS2, WARS2, LARS2, GARS1, QARS1, LARS1, NARS2, IARS2, VARS1	5230	24	19414	2.16536	1	0.21842	0.215762
GOTERM_BP_DIRECT	GO:0006541~glutamine metabolic process	14	0.23384	0.00425814	SLC38A1, GFPT1, CAD, GMPS, ASNS, CTPS2, CTPS1, PFAS, GLS, GLUD1, PPAT, UCP2, PHGDH, NIT2	5230	24	19414	2.16536	1	0.21842	0.215762
GOTERM_BP_DIRECT	GO:0001570~vasculogenesis	28	0.46768	0.00454531	NRP1, CUL7, PAXIP1, CITED2, NPR2, ADM, RASIP1, ZFP36L1, AMOT, SHH, HEY2, JUNB, TEAD2, NTRK2, EGFL7, TGFB1, FZD4, TIPARP, FBXW7, HEG1, GLMN, TBX6, TGFBR2, WARS2, VEGFA, MYO1E, AGGF1, EPHA2	5230	63	19414	1.6498	1	0.231187	0.228373
GOTERM_BP_DIRECT	GO:0046718~viral entry into host cell	41	0.684817	0.00456152	ITGB1, SCARB1, NRP1, SELPLG, ITGB5, TFRC, CXCR4, SLC3A2, IDE, F11R, SLC7A1, PVR, EGFR, DPP4, EFNB3, CTSL, SMPD1, HYAL2, DAG1, TNFRSF14, LDLR, CD55, CTSB, VPS18, CXADR, SIVA1, DYNLT1, ITGA2, PLSCR1, NPC1, ZNF639, CDK1, ITGA5, NECTIN4, CD46, NECTIN3, HSPA1B, NECTIN2, HSPA1A, EPHA2, NECTIN1	5230	102	19414	1.4921	1	0.231187	0.228373
GOTERM_BP_DIRECT	GO:0043276~anoikis	9	0.150326	0.00461123	TFDP1, DAPK2, E2F1, AKT1, BMF, SIK1, IKBKG, MAP3K7, MTOR	5230	12	19414	2.78403	1	0.231187	0.228373
GOTERM_BP_DIRECT	GO:1990440~positive regulation of transcription from RNA polymerase II promoter in response to endoplasmic reticulum stress	9	0.150326	0.00461123	XBP1, CEBPB, CREB3L3, ATF6B, HSPA5, DDIT3, MBTPS2, ATF3, ATF4	5230	12	19414	2.78403	1	0.231187	0.228373
GOTERM_BP_DIRECT	GO:0016236~macroautophagy	30	0.501086	0.00469598	ILRUN, MTMR3, EI24, VPS4B, ZFYVE1, MAP1LC3B, MVB12A, HMOX1, VPS36, GABARAPL2, GABARAPL1, ATG10, MAP1LC3B2, STAM, VPS37B, ATG14, MTOR, ATG12, NPC1, ATG16L2, ATG16L1, TBC1D5, HGS, CHMP4B, ULK1, PIK3C3, CHMP6, SQSTM1, VPS28, TECPR1	5230	69	19414	1.61393	1	0.234113	0.231264
GOTERM_BP_DIRECT	GO:0051402~neuron apoptotic process	33	0.551194	0.00479326	DLX1, APP, AARS1, NPR2, STXBP1, XIAP, GBA1, PSEN1, CORO1A, HIF1A, CASP9, CASP7, SYNGAP1, ERBB3, AIFM1, FAM162A, NAE1, NGFR, EPHA7, HSPA5, BNIP3, SIAH1, LIG4, NFATC4, CIT, NR4A2, CDK5, DNAJC5, BCL2, ATM, NES, GAPDH, TNFRSF21	5230	78	19414	1.57048	1	0.237628	0.234736
GOTERM_BP_DIRECT	GO:0042177~negative regulation of protein catabolic process	22	0.367463	0.00487009	NQO1, RIC1, SMAD3, SF3B3, SERPINE2, TMEM132A, DAB2IP, PARK7, GRIN2C, ATRAID, EGFR, RELA, SIRT2, AZIN1, PHF20L1, SNX3, MAD2L2, FLNA, PIN1, FYN, RILP, MAD2L1	5230	46	19414	1.77533	1	0.240095	0.237173
GOTERM_BP_DIRECT	GO:0030148~sphingolipid biosynthetic process	24	0.400869	0.00533833	CERKL, CERS4, SAMD8, CERS6, PPM1L, SGMS1, SPHK1, ELOVL2, SPNS2, ELOVL6, SGMS2, ELOVL7, HACD3, HACD2, ACER2, FA2H, ALDH3B2, ORMDL2, ALDH3B1, PRKD2, SPTSSB, KDSR, PLPP3, PLPP2	5230	52	19414	1.71325	1	0.261725	0.25854
GOTERM_BP_DIRECT	GO:0010212~response to ionizing radiation	19	0.317354	0.00552068	H2AX, PAXIP1, ABRAXAS1, INTS3, BRAT1, AEN, BRCA1, BRCC3, TICRR, RAD54B, ALAD, BABAM2, MRNIP, SMPD1, NABP2, RAD54L, NABP1, ATM, TOPBP1	5230	38	19414	1.85602	1	0.262505	0.25931
GOTERM_BP_DIRECT	GO:0042276~error-prone translesion synthesis	8	0.133623	0.00552375	POLD3, MAD2L2, POLE2, POLD2, REV3L, POLI, POLH, PRIMPOL	5230	10	19414	2.96964	1	0.262505	0.25931
GOTERM_BP_DIRECT	GO:0034727~piecemeal microautophagy of nucleus	8	0.133623	0.00552375	RB1CC1, ULK3, ATG2A, ULK2, ULK1, SNX30, SNX7, ATG13	5230	10	19414	2.96964	1	0.262505	0.25931
GOTERM_BP_DIRECT	GO:0006998~nuclear envelope organization	13	0.217137	0.00556009	SUN2, SUN1, DMPK, NUP155, SPAG4, LEMD3, LMNB2, LMNB1, NUP93, PARP11, TMEM201, REEP4, LMNA	5230	22	19414	2.19348	1	0.262505	0.25931
GOTERM_BP_DIRECT	GO:0043523~regulation of neuron apoptotic process	13	0.217137	0.00556009	EGR1, G6PD, EGLN3, EGLN2, SIGMAR1, LANCL1, KIF14, GATA3, PARK7, DKK1, AKT1S1, ATP13A2, NAE1	5230	22	19414	2.19348	1	0.262505	0.25931
GOTERM_BP_DIRECT	GO:0070131~positive regulation of mitochondrial translation	11	0.183731	0.0055613	TRUB2, COA3, MRPS27, FASTKD2, UQCC2, FASTKD3, C1QBP, RPUSD3, RMND1, MPV17L2, METTL8	5230	17	19414	2.40191	1	0.262505	0.25931
GOTERM_BP_DIRECT	GO:0051298~centrosome duplication	11	0.183731	0.0055613	STIL, NDE1, CDK2, CHORDC1, CCP110, CEP192, BRCA2, PKD2, CKAP5, NDC80, SAC3D1	5230	17	19414	2.40191	1	0.262505	0.25931
GOTERM_BP_DIRECT	GO:0007584~response to nutrient	26	0.434274	0.00566649	TFRC, GIPR, TNFRSF11B, SLC8A1, OXCT1, CNR1, LIPG, CYP1B1, SLC37A4, ARSB, NQO1, ACSL1, STAT1, AGL, BCKDHB, IGFBP2, AKR1C3, MTOR, ASS1, TGFBR2, GCLC, DAD1, ERCC1, GCLM, OGT, SLC27A4	5230	58	19414	1.66402	1	0.266055	0.262817
GOTERM_BP_DIRECT	GO:0042752~regulation of circadian rhythm	28	0.46768	0.00587591	TOP2A, PRKAA2, PRKDC, MAGED1, ADCY1, NOCT, KLF10, KDM2A, USP9X, FBXW7, SIRT6, CSNK1D, NR1D2, NR1D1, CSNK1E, MTOR, PML, PER2, MAPK10, PER1, ID2, CRY2, BHLHE40, TIMELESS, CDK1, CLOCK, SPSB4, EZH2	5230	64	19414	1.62402	1	0.274436	0.271096
GOTERM_BP_DIRECT	GO:0045815~positive regulation of gene expression, epigenetic	20	0.334057	0.00593782	N6AMT1, PHF2, SMARCD1, RBM14, SMARCB1, KMT2A, WBP2, CDCA4, ASH2L, SGF29, SIRT7, MACROH2A1, SERTAD1, SERTAD2, RBBP5, CHEK1, WDR5, PADI2, PABPC1L, MEN1	5230	41	19414	1.81075	1	0.274439	0.271099
GOTERM_BP_DIRECT	GO:1901796~regulation of signal transduction by p53 class mediator	20	0.334057	0.00593782	PRMT6, PLK3, PRMT5, SETD9, PAK1IP1, NOP2, RPL11, URB2, MTOR, AURKB, AURKA, CHEK2, CHEK1, TRIM24, RRS1, AKT1, ATM, KMT5A, RFFL, NOP53	5230	41	19414	1.81075	1	0.274439	0.271099
GOTERM_BP_DIRECT	GO:0030501~positive regulation of bone mineralization	21	0.35076	0.00629718	TFAP2A, ACVR1, OSR2, WNT10B, TGFB1, BMPR2, SMAD3, TGFB3, VDR, FZD9, ANO6, ATP2B1, ATRAID, BMP7, BMP6, SLC8A1, BMP2, RXRA, FAM20C, CCN1, WNT4	5230	44	19414	1.77166	1	0.289347	0.285825
GOTERM_BP_DIRECT	GO:0035194~posttranscriptional gene silencing by RNA	7	0.11692	0.00632558	HELZ2, MOV10, MARF1, CELF1, AGO2, HELZ, DICER1	5230	8	19414	3.24804	1	0.289347	0.285825
GOTERM_BP_DIRECT	GO:2000379~positive regulation of reactive oxygen species metabolic process	17	0.283949	0.00658696	CDKN1A, GADD45A, AKR1C1, DCXR, PDGFB, AKR1C3, MAPK14, THBS1, TGFBR2, RNF41, DHRS4, ZC3H12A, TSPO, CYP1B1, PTK2B, GRB2, NFE2L2	5230	33	19414	1.91227	1	0.291478	0.287931
GOTERM_BP_DIRECT	GO:0045931~positive regulation of mitotic cell cycle	17	0.283949	0.00658696	APP, DUSP3, POLDIP2, SPHK1, ASNS, PRKCA, BRCA2, SHB, MEIS2, CDC25B, AURKA, SMOC2, CCNB1, MDM2, EIF4EBP1, BIRC5, NKX3-1	5230	33	19414	1.91227	1	0.291478	0.287931
GOTERM_BP_DIRECT	GO:1901289~succinyl-CoA catabolic process	6	0.100217	0.00658808	NUDT7, SUCLA2, NUDT8, NUDT19, SUCLG2, SUCLG1	5230	6	19414	3.71205	1	0.291478	0.287931
GOTERM_BP_DIRECT	GO:0090650~cellular response to oxygen-glucose deprivation	6	0.100217	0.00658808	DLL4, AIFM1, TSC1, CBL, AQP3, ATF4	5230	6	19414	3.71205	1	0.291478	0.287931
GOTERM_BP_DIRECT	GO:0010032~meiotic chromosome condensation	6	0.100217	0.00658808	NCAPH2, NCAPD2, NCAPD3, SMC4, NCAPH, SMC2	5230	6	19414	3.71205	1	0.291478	0.287931
GOTERM_BP_DIRECT	GO:0051383~kinetochore organization	6	0.100217	0.00658808	CDT1, CENPH, NUF2, SMC4, NDC80, SMC2	5230	6	19414	3.71205	1	0.291478	0.287931
GOTERM_BP_DIRECT	GO:0045995~regulation of embryonic development	22	0.367463	0.00660211	INO80C, LAMA5, INO80E, ACTR5, MCRS1, LAMA3, ACTL6A, SGF29, KAT2A, TADA2A, RACGAP1, YEATS2, RUVBL2, NOCT, TADA3, RUVBL1, WDR5, CDK1, PHLDA2, NFRKB, KAT14, NFE2L2	5230	47	19414	1.73755	1	0.291478	0.287931
GOTERM_BP_DIRECT	GO:0006513~protein monoubiquitination	23	0.384166	0.00685655	RNF10, UBE2B, FANCL, UBE2D3, FANCA, KLHL22, FANCC, PEX2, KLHL12, FANCB, FANCE, CBL, PEX12, FANCG, FANCF, UBE2R2, UBE2T, UBE2O, TRIM37, DTL, KBTBD8, RAD18, TRIM56	5230	50	19414	1.70754	1	0.301213	0.297547
GOTERM_BP_DIRECT	GO:0051382~kinetochore assembly	10	0.167029	0.00715553	CENPE, CENPF, CENPW, CENPH, CENPX, CENPK, CENPN, CENPA, DLGAP5, CENPC	5230	15	19414	2.4747	1	0.30574	0.302019
GOTERM_BP_DIRECT	GO:0030307~positive regulation of cell growth	37	0.618006	0.00716101	N6AMT1, MTPN, DDX3X, BRAT1, CIB1, DNPH1, EGFR, SLC9A1, CDC42, SDCBP, RPS6KA3, EXOSC9, MLST8, ADNP2, PTK2B, AKT1, RICTOR, SFN, TAF9B, EXOSC2, TGFB2, NCBP1, CSNK2A1, SPHK1, KLHL22, ACSL4, CYBA, TGFBR1, MTOR, ADAM17, ZNF639, BCL2, FXN, HDGFL2, CEP43, CRK, HBEGF	5230	92	19414	1.49289	1	0.30574	0.302019
GOTERM_BP_DIRECT	GO:0034260~negative regulation of GTPase activity	18	0.300651	0.00719039	BCAS3, MKKS, RCC2, RDX, RAP1GDS1, DAB2IP, ARL2, TSC1, RRP1B, ARRB2, F11R, AMOT, TTC8, SPRY2, SH3BP4, SPRY1, CPEB2, BBS4	5230	36	19414	1.85602	1	0.30574	0.302019
GOTERM_BP_DIRECT	GO:0009966~regulation of signal transduction	25	0.417571	0.00723053	CCNK, FURIN, SOCS2, SPRED3, PPP1R2, SPRED2, IGFBPL1, GPC1, NUP62, GRK6, GPC2, GPC5, GPC4, GPC6, YWHAG, TSPYL2, AFAP1L2, NCOA5, KAZALD1, VEPH1, SPRY3, RGS12, ZMYND11, CRK, MGLL	5230	56	19414	1.65716	1	0.30574	0.302019
GOTERM_BP_DIRECT	GO:0007163~establishment or maintenance of cell polarity	25	0.417571	0.00723053	RHOBTB3, SPINT2, RND3, RHOBTB1, RND1, RHOBTB2, CDC42, PARD6B, PARD6A, CTNNA1, NPHP3, RAC3, CAP2, ACTR3, CAP1, PARVA, RPGRIP1L, RHOF, DLG1, KIAA1614, FAT1, FSCN1, RHOU, FSCN2, RHOQ	5230	56	19414	1.65716	1	0.30574	0.302019
GOTERM_BP_DIRECT	GO:0060391~positive regulation of SMAD protein import into nucleus	12	0.200434	0.00726967	NUP93, BMP2, TGFB1, BMPR2, RBPMS, PARP1, TGFB3, JAK2, KIAA0319, BMP7, TGFBR1, BMP6	5230	20	19414	2.22723	1	0.30574	0.302019
GOTERM_BP_DIRECT	GO:0060716~labyrinthine layer blood vessel development	12	0.200434	0.00726967	FBXW8, HEY1, FZD5, HEY2, VASH2, AKT1, VASH1, CCN1, PLCD3, RBPJ, JUNB, OVOL2	5230	20	19414	2.22723	1	0.30574	0.302019
GOTERM_BP_DIRECT	GO:0045055~regulated exocytosis	12	0.200434	0.00726967	SYNGR1, RAB31, SYNGR2, RAB3A, TMED10, RAB11FIP1, CDK5, DNAJC5, MYH9, SYNGR3, ABCA12, RAB11FIP5	5230	20	19414	2.22723	1	0.30574	0.302019
GOTERM_BP_DIRECT	GO:0032006~regulation of TOR signaling	12	0.200434	0.00726967	FLCN, TBCK, RRAGC, RRAGB, TMEM127, DDIT4, GPAT3, GBA1, RFFL, FAM83D, TELO2, FBXO9	5230	20	19414	2.22723	1	0.30574	0.302019
GOTERM_BP_DIRECT	GO:0007005~mitochondrion organization	35	0.5846	0.00733989	STOML2, RAB3A, TAFAZZIN, EPAS1, PARK7, GABPB1, PHB2, HSD17B10, PRDX3, MSTO1, LONP1, RAB29, DNM1L, EPM2A, PTCD2, CLUH, CXADR, AGTPBP1, PARP1, NOS3, LIG3, BCS1L, ATAD3A, FANCG, NIPSNAP2, CAMKMT, SELENON, PINK1, CDK5, ADCK1, MTFR1, PYROXD2, MTFR2, FXN, SLC25A36	5230	86	19414	1.51072	1	0.30656	0.302829
GOTERM_BP_DIRECT	GO:0051289~protein homotetramerization	26	0.434274	0.00735828	CRTC2, USP16, SHMT1, APIP, CBY1, SAMHD1, PKD2, HSD17B10, ACACB, ACACA, CRYZ, GLS, THG1L, GOLGA2, ME1, TK1, CBR4, TRPM4, VASP, OSBPL2, TRPV1, MCOLN1, EVL, HPRT1, ALDOA, ALDH9A1	5230	59	19414	1.63582	1	0.30656	0.302829
GOTERM_BP_DIRECT	GO:0051321~meiotic cell cycle	32	0.534491	0.00752066	H2AX, MRE11, MCMDC2, YTHDC2, PKMYT1, SMC3, RAD51AP1, STK35, EXO1, RBBP8, SPIN1, RAD54L, NEK2, NBN, BUB3, SUN2, XRCC2, RPA1, SMC1A, REC8, SIRT2, SGO2, MARF1, RSPH1, RAD51, ZW10, DMC1, ZNF318, CDK2, TUBGCP5, TUBGCP3, MNS1	5230	77	19414	1.54267	1	0.310248	0.306472
GOTERM_BP_DIRECT	GO:0021987~cerebral cortex development	32	0.534491	0.00752066	H2AX, KIF14, SLC2A1, WDR62, ASCL1, HIF1A, CRKL, ATIC, CCDC85C, MDK, BLOC1S2, SLC38A2, BBS4, AKIRIN2, NTRK2, MKKS, BNIP3, NDE1, CSNK2A2, TSC1, TRAPPC9, ASPM, COL3A1, TUBB2A, TH, KIF26A, TACC3, TACC1, FAT4, PLCB1, CRK, GART	5230	77	19414	1.54267	1	0.310248	0.306472
GOTERM_BP_DIRECT	GO:0009611~response to wounding	30	0.501086	0.00756077	NRP1, RIPOR1, TMPRSS4, PDGFB, SLC1A2, ADM, PHB2, ZFP36L2, AURKA, KLK6, ZFP36L1, SOX2, ZFP36, NAGLU, MDK, CCN2, MAP2K4, TGFB2, TGFB1, PLLP, F2R, FN1, VASH1, GRIN2C, NMNAT1, CDK5, NFIB, DDIT3, CYP1A1, ID3	5230	71	19414	1.56847	1	0.310248	0.306472
GOTERM_BP_DIRECT	GO:0010942~positive regulation of cell death	19	0.317354	0.00770848	CDKN1B, RAMP3, LRP1, CELF1, FAF1, AKR1C3, KATNB1, NOD1, DKK1, DUSP6, ACER2, SLFN11, CALCR, ACOX2, ZC3H12A, UCP2, CCN2, KCNK2, NKX3-1	5230	39	19414	1.80843	1	0.310248	0.306472
GOTERM_BP_DIRECT	GO:0008340~determination of adult lifespan	15	0.250543	0.00772649	GBA1, SIRT6, IDE, COQ7, BBC3, RAD54B, MSH6, WRN, MSH2, NAGLU, ERCC1, ERCC2, RAD54L, B4GALNT1, ATM	5230	28	19414	1.9886	1	0.310248	0.306472
GOTERM_BP_DIRECT	GO:0035307~positive regulation of protein dephosphorylation	15	0.250543	0.00772649	ANKLE2, TGFB1, CDCA2, PRKCD, GBA1, PPP2R5D, PTPA, PINK1, SMPD1, DLC1, ADORA1, PIN1, CALM3, CALM1, PPIA	5230	28	19414	1.9886	1	0.310248	0.306472
GOTERM_BP_DIRECT	GO:0045740~positive regulation of DNA replication	15	0.250543	0.00772649	BCAR3, MAP2K4, CDT1, PCNA, ATAD5, DHX9, EGF, FAF1, TNFAIP1, EGFR, CDC42, CDK1, KCTD13, DNA2, LPIN1	5230	28	19414	1.9886	1	0.310248	0.306472
GOTERM_BP_DIRECT	GO:0048843~negative regulation of axon extension involved in axon guidance	15	0.250543	0.00772649	SEMA6B, SEMA5A, SEMA6C, SEMA5B, NRP1, SEMA7A, SEMA6A, SEMA3C, SEMA3D, SEMA4B, SEMA3B, SEMA3F, HDAC6, SLIT1, PLXNA3	5230	28	19414	1.9886	1	0.310248	0.306472
GOTERM_BP_DIRECT	GO:0097009~energy homeostasis	22	0.367463	0.00880636	PRKAA2, SUV39H1, STAT3, BMP8A, PRCP, NR1D2, OMA1, PASK, METRNL, ACACB, SIRT1, MEX3C, FOXO1, FLCN, MLXIPL, NR4A3, TRPV4, LEPR, IGF2BP2, TMEM18, SQSTM1, PPARD	5230	48	19414	1.70135	1	0.351938	0.347655
GOTERM_BP_DIRECT	GO:0008630~intrinsic apoptotic signaling pathway in response to DNA damage	23	0.384166	0.00904171	MOAP1, PRKDC, BRCA1, PIK3R1, MLH1, SIRT1, PML, NFATC4, CASP9, MSH6, CHEK2, E2F1, BCL2, HMOX1, ATM, SFN, SKIL, IKBKE, BCL2L2, IER3, MCL1, EPHA2, TP73	5230	51	19414	1.67406	1	0.351938	0.347655
GOTERM_BP_DIRECT	GO:0060411~cardiac septum morphogenesis	9	0.150326	0.0091699	JAG1, HEY1, CHD7, HEY2, MDM2, MKS1, BMP7, DHRS3, BMP5	5230	13	19414	2.56988	1	0.351938	0.347655
GOTERM_BP_DIRECT	GO:0032479~regulation of type I interferon production	9	0.150326	0.0091699	POLA1, RNF26, IRF7, DTX4, RELA, NFKB1, RELB, TRIM56, NFKB2	5230	13	19414	2.56988	1	0.351938	0.347655
GOTERM_BP_DIRECT	GO:0071470~cellular response to osmotic stress	9	0.150326	0.0091699	DDX3X, TRPV4, LRRC8C, MLST8, LRRC8D, SLC2A4, PKD2, MTOR, RELB	5230	13	19414	2.56988	1	0.351938	0.347655
GOTERM_BP_DIRECT	GO:2000279~negative regulation of DNA biosynthetic process	9	0.150326	0.0091699	NPPC, DNAJC2, CDKN1A, DACH1, BMPR2, NIBAN2, CHEK1, ANKRD1, KCNK2	5230	13	19414	2.56988	1	0.351938	0.347655
GOTERM_BP_DIRECT	GO:1900025~negative regulation of substrate adhesion-dependent cell spreading	9	0.150326	0.0091699	KANK1, DMTN, RCC2, SPRY4, TACSTD2, FBLN1, MELTF, EFNA5, CORO1C	5230	13	19414	2.56988	1	0.351938	0.347655
GOTERM_BP_DIRECT	GO:0010718~positive regulation of epithelial to mesenchymal transition	24	0.400869	0.00922245	WWTR1, TGFB2, TGFB1, TNXB, SMAD3, TGFB3, BMP7, TGFBR1, MTOR, TGFBR2, LOXL2, MAD2L2, TIAM1, OLFM1, SDCBP, BMP2, RGCC, MDK, GLIPR2, ZNF703, SNAI1, ADAM8, EZH2, BCL9L	5230	54	19414	1.6498	1	0.351938	0.347655
GOTERM_BP_DIRECT	GO:0006919~activation of cysteine-type endopeptidase activity involved in apoptotic process	33	0.551194	0.00922253	RET, BEX3, HIP1, PDCD6, ATP2A3, RPS27L, NOD1, ROBO1, BBC3, CASP9, PYCARD, BCL2L13, AIFM1, FAM162A, PMAIP1, JAK2, IFT57, NKX3-1, NGFR, CASP8AP2, EGLN3, SMAD3, F2R, HIP1R, EIF2AK3, CFLAR, F3, PML, SENP1, ACER2, DLC1, COL4A3, ANP32B	5230	81	19414	1.51231	1	0.351938	0.347655
GOTERM_BP_DIRECT	GO:0022900~electron transport chain	25	0.417571	0.00935451	STEAP4, MAOB, NCF2, AKR1B1, ADH5, LOXL2, AKR7A2, ME1, COX11, PHGDH, ME2, GFUS, CYB5A, GPX2, AOC2, GSR, CYBA, PDIA5, DHRS3, THAP11, ALDH4A1, ASPH, P4HA2, FDX1, CYB561	5230	57	19414	1.62809	1	0.351938	0.347655
GOTERM_BP_DIRECT	GO:0032212~positive regulation of telomere maintenance via telomerase	17	0.283949	0.009376	CCT3, ACD, XRCC5, PARN, MAPK15, AURKB, CCT6A, PKIB, TNKS2, DKC1, FBXO4, POT1, NEK2, ATM, CCT5, ATR, MAPK3	5230	34	19414	1.85602	1	0.351938	0.347655
GOTERM_BP_DIRECT	GO:0001938~positive regulation of endothelial cell proliferation	31	0.517789	0.00939979	SEMA5A, NRP1, ECM1, BMPR2, PDCD6, HMGB2, PDGFB, PIK3CD, HIF1A, POLD4, AKT1, CCL24, JUN, EGFL7, EGR3, EGF, VASH2, VEGFC, PRKCA, CYBA, F3, SIRT1, TGFBR1, BMP6, PGF, VEGFA, NR4A1, PDCL3, BMP2, AGGF1, PRKD2	5230	75	19414	1.53431	1	0.351938	0.347655
GOTERM_BP_DIRECT	GO:0070936~protein K48-linked ubiquitination	31	0.517789	0.00939979	UBE2D3, TNFAIP3, UBE2D1, NEDD4L, RNF6, NT5C2, RNF4, ZNRF1, ARIH2, RFFL, SKP2, TRIM65, MARCHF6, TRIM45, FBXO9, UBE2H, HACE1, DTX3L, UBE2B, UBE2C, FBXO38, UBE2E3, BFAR, NMI, KBTBD6, CDC34, UBE2R2, UBE2T, PELI1, TRIM38, KBTBD7	5230	75	19414	1.53431	1	0.351938	0.347655
GOTERM_BP_DIRECT	GO:0050680~negative regulation of epithelial cell proliferation	28	0.46768	0.00951114	B4GALT1, MAGED1, IFT172, STK4, SAV1, SOX2, FLCN, IFT52, IFT74, RIDA, DUSP10, TRIM24, SOX9, IFT57, NKX3-1, MEN1, WNT10B, TGFB2, TGFB1, DAB2IP, PEX2, IFT80, MCC, AR, DLG1, CDK6, EPPK1, PPARD	5230	66	19414	1.57481	1	0.351938	0.347655
GOTERM_BP_DIRECT	GO:0060749~mammary gland alveolus development	11	0.183731	0.00951827	SOCS2, AR, ERBB4, EGF, ID2, TNFRSF11A, PRLR, ESR1, PHB2, AREG, VEGFA	5230	18	19414	2.26847	1	0.351938	0.347655
GOTERM_BP_DIRECT	GO:0034497~protein localization to pre-autophagosomal structure	11	0.183731	0.00951827	STX17, ATG16L1, WDR45B, ATG9B, LRBA, ATG9A, PIK3C3, WIPI2, WDR45, ATG13, ATG4D	5230	18	19414	2.26847	1	0.351938	0.347655
GOTERM_BP_DIRECT	GO:0007051~spindle organization	11	0.183731	0.00951827	ASPM, RANBP1, SPATA17, SPAG5, TTK, AUNIP, KIF11, KNSTRN, CKAP5, AURKB, AURKA	5230	18	19414	2.26847	1	0.351938	0.347655
GOTERM_BP_DIRECT	GO:0035269~protein O-linked mannosylation	11	0.183731	0.00951827	DPM3, FKRP, B4GAT1, POMT1, TMTC3, RXYLT1, POMGNT2, LARGE1, LARGE2, TMTC4, FKTN	5230	18	19414	2.26847	1	0.351938	0.347655
GOTERM_BP_DIRECT	GO:0051642~centrosome localization	11	0.183731	0.00951827	SUN2, TMEM201, DYNC1LI2, SUN1, NDE1, KIF5B, BICD2, SYNE2, DLGAP5, AURKA, NDEL1	5230	18	19414	2.26847	1	0.351938	0.347655
GOTERM_BP_DIRECT	GO:0001764~neuron migration	46	0.768331	0.0100826	TOP2B, NRP1, SRF, CEP85L, CXCR4, GATA3, PSEN1, GATA2, CELSR1, ASCL1, NTN1, CELSR2, SH3RF1, CRKL, GJA1, PCM1, SPOCK1, NRCAM, FYN, LARGE1, KIAA0319, NEO1, BBS4, NDEL1, NTRK2, USP9X, NDE1, DCDC2, NAV1, NR2F2, POMGNT2, NR4A2, ASPM, PEX7, COL3A1, TUBB2A, CDK5, MAP1B, PEX5, DDIT4, RAPGEF2, ASTN2, CRK, LRP12, CDK5R2, SDCCAG8	5230	122	19414	1.39962	1	0.370542	0.366032
GOTERM_BP_DIRECT	GO:0043524~negative regulation of neuron apoptotic process	56	0.93536	0.0101449	GPI, NRP1, PLXND1, GBE1, KIF14, SIX1, GBA1, ARRB2, PARK7, IL27RA, FOXQ1, NPPC, SYNGAP1, MDK, JAK2, F2R, LIG4, SIRT1, TMBIM4, MSH2, DNAJC5, BIRC5, ADAM8, DLX1, AARS1, CEBPB, GRN, STXBP1, PSEN1, CLN8, CORO1A, HIF1A, ERBB3, PTK2B, HMOX1, NTRK2, JUN, TGFB3, WFS1, XRCC2, PCDHGC3, FZD9, BRAF, NFATC4, THAP11, NR4A2, GCLC, PINK1, CLCF1, PPT1, BCL2, HDGF, GCLM, NES, RETREG1, CPEB4	5230	154	19414	1.34983	1	0.370542	0.366032
GOTERM_BP_DIRECT	GO:0043393~regulation of protein binding	14	0.23384	0.0101467	HDAC5, APP, PRMT7, SNAPIN, SMARCD3, PLK1, CBLB, PSEN1, TGFBR1, CDC42, BTBD1, UBASH3B, LARGE1, CRK	5230	26	19414	1.99879	1	0.370542	0.366032
GOTERM_BP_DIRECT	GO:0008643~carbohydrate transport	19	0.317354	0.0105437	SLC35A1, SLC35A4, SLC37A1, SLC35B4, SLC35A3, SLC35D1, SLC2A10, SLC35C1, SLC2A1, SLC50A1, MFSD12, TMEM241, SLC2A8, PEA15, RFT1, SLC17A5, AKT1, SLC37A4, SLC35A5	5230	40	19414	1.76322	1	0.383464	0.378797
GOTERM_BP_DIRECT	GO:0001934~positive regulation of protein phosphorylation	74	1.23601	0.010603	APP, CDKN1A, TFRC, CIB1, KNDC1, CRKL, FLCN, CCND3, GPER1, CHEK2, RB1CC1, NPTN, LEPR, AKT1, SOX9, CCN2, CCN1, TRIM65, NKX3-1, MAP2K3, MAP2K4, EPHA7, LIMCH1, PLAUR, AXIN1, CSNK1D, ATG14, SIRT1, PGF, MOB3C, ADAM17, CLDN3, INCENP, ERP29, BIRC5, FAM20A, WDFY2, SQSTM1, PPIA, CSF1R, SEMA7A, FAXDC2, BRAT1, PIK3R3, CDCA8, STK4, EFNA5, RASGRP1, IQGAP3, EGFR, AURKB, CAMKK2, FXR2, ERBB4, DVL1, FNIP1, PROM2, …	5230	213	19414	1.28963	1	0.384044	0.37937
GOTERM_BP_DIRECT	GO:0007399~nervous system development	135	2.25489	0.0107656	SEMA5A, APP, SEMA5B, SMARCB1, GMFB, TMEM41B, STMN3, BZW2, CYB5D2, RAPGEFL1, CDC20, NAGLU, DPYSL4, OPHN1, DPYSL5, DPF1, ZC3H12A, ADORA1, ADNP2, DIP2B, SOX4, SEMA6B, MYLIP, HES6, SEMA6A, DSCAM, MAP1S, TMOD2, MAGI2, MYT1, SDCBP2, OLFM1, DOK4, MAP1B, FEZ1, SCN8A, NINJ1, WDPCP, IGSF8, UNC119B, SEMA7A, NUMBL, PCDH10, MST1R, NDRG2, EFNA5, KALRN, BRINP2, EFNB3, ATXN1, ADGRG6, ST8SIA4, SRGAP2, N4BP3, ECT2…	5230	418	19414	1.19887	1	0.388349	0.383623
GOTERM_BP_DIRECT	GO:0071549~cellular response to dexamethasone stimulus	15	0.250543	0.011288	ERRFI1, TGFB1, CFLAR, BMI1, FBXO32, NR3C1, ASS1, CASP9, ATP5F1A, GJB2, TFAP4, DDIT4, SMYD3, JAK2, PCK2	5230	29	19414	1.92002	1	0.403075	0.398169
GOTERM_BP_DIRECT	GO:0034198~cellular response to amino acid starvation	21	0.35076	0.0113101	CDKN1A, SZT2, MIOS, KICS2, NPRL3, EIF2AK3, EIF2AK4, MTOR, FLCN, IMPACT, RRAGC, RRAGB, LARS1, BMT2, SESN2, UCP2, FAS, SLC38A2, ATF3, ATF4, MAPK3	5230	46	19414	1.69463	1	0.403075	0.398169
GOTERM_BP_DIRECT	GO:0006096~glycolytic process	21	0.35076	0.0113101	GPI, TPI1, PGAM1, OGDHL, ENO1, ENO2, HK2, DHTKD1, LDHA, PKM, HOOK1, TMEM237, UCP2, OGDH, PGK1, ALDOC, ALDOA, GAPDH, PFKM, PGM1, IER3	5230	46	19414	1.69463	1	0.403075	0.398169
GOTERM_BP_DIRECT	GO:0032526~response to retinoic acid	22	0.367463	0.0115689	CDKN2D, SP100, RARG, TFRC, IGFBP2, KLF4, ASCL1, AQP3, GDAP1, DKK1, BMP6, GDAP2, IGF2R, ACER2, CYP26A1, GJB2, RXRA, SYNJ1, RARA, CTSH, TRIM16, STRA6	5230	49	19414	1.66663	1	0.409274	0.404293
GOTERM_BP_DIRECT	GO:0051256~mitotic spindle midzone assembly	8	0.133623	0.0116685	MAP10, RACGAP1, INCENP, KIF4A, CDCA8, BIRC5, KIF23, AURKB	5230	11	19414	2.69967	1	0.409274	0.404293
GOTERM_BP_DIRECT	GO:0060674~placenta blood vessel development	8	0.133623	0.0116685	FOSL1, SOCS3, MAP2K1, RBM15, SPINT1, NR2F2, PKD2, PKD1	5230	11	19414	2.69967	1	0.409274	0.404293
GOTERM_BP_DIRECT	GO:0032330~regulation of chondrocyte differentiation	8	0.133623	0.0116685	SCIN, MAF, MDK, SIX2, TRPS1, MBOAT2, CCN2, PTHLH	5230	11	19414	2.69967	1	0.409274	0.404293
GOTERM_BP_DIRECT	GO:0016575~histone deacetylation	23	0.384166	0.0117575	HDAC5, RBM14, MIDEAS, PRDM5, HDAC11, BAZ2A, SIRT6, SIRT7, TRERF1, SIRT1, GATAD2B, SIRT2, HDAC6, GATAD2A, RBBP4, SIN3B, MORF4L2, BRMS1L, MIER1, RBBP7, TBL1X, MTA3, RCOR1	5230	52	19414	1.64187	1	0.410772	0.405773
GOTERM_BP_DIRECT	GO:0048146~positive regulation of fibroblast proliferation	24	0.400869	0.0118846	NGFR, CDKN1A, RNASEH2B, JUN, TGFB1, DHX9, SPHK1, PDGFB, LIF, FN1, LIG4, FBLN1, SIRT6, CDC6, BMI1, ESR1, EGFR, PML, FOSL2, CCNA2, CCNB1, CDK6, CDK4, E2F1	5230	55	19414	1.6198	1	0.413584	0.40855
GOTERM_BP_DIRECT	GO:0001701~in utero embryonic development	74	1.23601	0.0119315	ITGB1, GPI, FKBP10, ELL, ZFAND5, CHD7, OTUD7B, BMI1, PKD1, CMIP, AMOT, FLCN, GJA1, SH3PXD2A, TCTN1, ACVR1, PRMT1, HEG1, AXIN1, LIG4, SLC30A1, RPGRIP1L, TENT5C, TGFBR1, EPN1, TGFBR2, AR, KAT2A, ALS2, MSH2, KIFBP, SYF2, MYH9, ANKS6, LY6E, RNASEH2B, SRF, HM13, GATA3, GNA13, CCNB2, EPB41L5, C5, FUT8, CCNB1, RDH10, INPP5K, ARNT2, STIL, SMAD3, UBE2B, TGFB3, NOS3, XRCC2, TBX3, KLF2, HINFP, TMEM231, VEGF…	5230	214	19414	1.2836	1	0.413596	0.408562
GOTERM_BP_DIRECT	GO:0006364~rRNA processing	50	0.835143	0.0122378	POP5, POP7, WDR3, SUV39H1, CHD7, PWP1, TENT4B, RRP9, RPS17, RPS16, RPS19, MTREX, PELP1, WDR36, WDR75, IMP4, UTP18, DKC1, MRTO4, SBDS, GEMIN4, NHP2, RPL27, RPP25, RNASEL, HEATR1, RPL11, NOLC1, NOC4L, RBFA, NOL6, EXOSC5, EXOSC9, DROSHA, BRIX1, UTP20, LYAR, EXOSC2, NOP56, NOP14, WDR18, RRP1B, PA2G4, NPM3, BYSL, ISG20, RPS28, RPS27, LAS1L, NOP53	5230	136	19414	1.36472	1	0.41622	0.411155
GOTERM_BP_DIRECT	GO:0016239~positive regulation of macroautophagy	16	0.267246	0.0122418	EPM2A, BNIP3L, PRKAA2, BNIP3, GNAI3, TSC1, SUPT5H, HIF1A, SIRT1, C9ORF72, PINK1, SESN2, WAC, HMOX1, IKBKG, MAP3K7	5230	32	19414	1.85602	1	0.41622	0.411155
GOTERM_BP_DIRECT	GO:0042771~intrinsic apoptotic signaling pathway in response to DNA damage by p53 class mediator	16	0.267246	0.0122418	CDKN1A, ATAD5, SHISA5, RPS27L, AEN, BRCA2, SIRT1, PML, BBC3, PYCARD, MSH2, CHEK2, DDIT4, TMEM109, TP73, PHLDA3	5230	32	19414	1.85602	1	0.41622	0.411155
GOTERM_BP_DIRECT	GO:0006298~mismatch repair	16	0.267246	0.0122418	RNASEH2B, PCNA, LIG1, RPA1, RPA2, MLH1, MLH3, MSH6, POLD3, MSH2, EXO1, MSH3, RPA3, PMS2, PMS1, TP73	5230	32	19414	1.85602	1	0.41622	0.411155
GOTERM_BP_DIRECT	GO:0001578~microtubule bundle formation	16	0.267246	0.0122418	MAP1S, NCKAP5L, PLK1, NAV1, AAAS, PSRC1, FES, MAP1B, ZNF207, CHP1, CCSER2, KIF20A, GAS2L1, MARK4, NCKAP5, CDK5RAP2	5230	32	19414	1.85602	1	0.41622	0.411155
GOTERM_BP_DIRECT	GO:0035264~multicellular organism growth	36	0.601303	0.0129216	RARG, PLAG1, NPR2, SLC1A2, ADARB1, ZFP36L1, TNKS2, PPP1R13L, SLITRK6, SPTBN2, WWTR1, STIL, SLC12A5, RMI1, HEG1, XRCC2, SLC4A10, ARID5B, PALB2, MTOR, KLF2, WDR11, EXT1, AR, COL3A1, TTC8, KAT2A, ETNK2, ERCC1, ERCC2, RARA, APBA1, ATM, ATF5, STK40, PLEC	5230	92	19414	1.45254	1	0.437657	0.43233
GOTERM_BP_DIRECT	GO:0016055~Wnt signaling pathway	68	1.13579	0.0130645	LMBR1L, INVS, CALCOCO1, DDX3X, CTNND2, TMEM131L, PKD2, CELSR2, PKD1, FRAT2, SPIN1, CCN4, FAM53B, RAC3, WLS, EPM2A, TLE4, APC2, TLE2, TLE1, CSNK2A1, FBXW11, CSNK2A2, AXIN1, CSNK1D, MITF, CSNK1E, KREMEN2, WNT9A, TMEM170B, SKIC8, DDIT3, CSNK2B, AMER1, PRKAA2, DLX3, XIAP, KLHL12, RTF1, APCDD1, NDRG2, WNT11, HMGXB4, TNKS2, GSC, GRK6, DVL1, LEO1, NPHP3, GPC4, WNT4, ZBED3, TCF7L2, WWOX, WNT10B, ZRANB1, …	5230	195	19414	1.29446	1	0.440815	0.43545
GOTERM_BP_DIRECT	GO:0010839~negative regulation of keratinocyte proliferation	13	0.217137	0.0133555	VDR, IFT172, IFT80, OVOL1, IFT74, IFT52, ZEB1, CD109, EPPK1, SFN, IRF6, IFT57, FGFR2	5230	24	19414	2.01069	1	0.447234	0.441791
GOTERM_BP_DIRECT	GO:0046580~negative regulation of Ras protein signal transduction	13	0.217137	0.0133555	TGFB2, SPRY4, DAB2IP, RASAL1, PPP2CB, RABGEF1, SYNGAP1, RASA3, NUP62, SPRY3, SPRY2, SPRY1, FBP1	5230	24	19414	2.01069	1	0.447234	0.441791
GOTERM_BP_DIRECT	GO:0008284~positive regulation of cell proliferation	170	2.83949	0.0134296	KLB, VIPR1, IRS1, ROGDI, RTKN2, SCX, CIB1, IRS2, CRKL, CCAR1, CDC20, CAPNS1, NAMPT, AKT1, SOX9, FBXO5, CCN2, IL6R, SOX4, OSR2, TIPIN, CSNK2A1, RPL23, F2R, CLEC11A, CEP131, MATK, LIFR, PRLR, RUNX2, PGF, CDC25B, AR, TIAM1, ADAM17, GAREM1, CLDN7, KIF20B, ATF3, KMT2D, CSF1R, SHC1, MAZ, NOP2, PDGFB, NOLC1, TNFRSF11A, MST1R, DPP4, PRDX3, SDCBP, BLOC1S2, ZNF703, TRPM4, WNT10B, WWTR1, AKIRIN2, XBP1, TGFB…	5230	541	19414	1.16645	1	0.448022	0.44257
GOTERM_BP_DIRECT	GO:0031333~negative regulation of protein complex assembly	18	0.300651	0.013654	DDX3X, HSPA5, TRAF3IP1, RIOK3, STXBP1, TMC8, GBA1, DNAJC15, SVIP, SORL1, HDAC6, CDC42, IMPACT, PEX5, LAMP2, CLDN7, ULK1, NOP53	5230	38	19414	1.75834	1	0.453803	0.44828
GOTERM_BP_DIRECT	GO:0051865~protein autoubiquitination	31	0.517789	0.0142115	RNF10, RNF11, UHRF1, UBE2D3, LTN1, RNF19B, BRCC3, BRCA1, RNF4, BRCA2, CBL, SH3RF1, RNF157, BABAM2, RNF112, BARD1, DTX3L, UBE2B, BFAR, KLHL24, RNF41, DDB2, RAD51, UBE2T, MDM2, ERCC8, TRIM37, RNF183, RAD18, TRIM11, RNF122	5230	77	19414	1.49446	1	0.467804	0.46211
GOTERM_BP_DIRECT	GO:0071364~cellular response to epidermal growth factor stimulus	20	0.334057	0.0145244	ERRFI1, DUSP3, MCM7, PDPK1, SYAP1, DAB2IP, CFLAR, FOS, PTPN12, KNSTRN, EGFR, ZFP36L2, ZFP36L1, ZFP36, GAREM1, ERBB4, AKT1, INPP5K, SOX9, ZPR1	5230	44	19414	1.68729	1	0.467804	0.46211
GOTERM_BP_DIRECT	GO:0044597~daunorubicin metabolic process	7	0.11692	0.0146551	AKR7A2, AKR1B10, AKR1C1, AKR1C3, AKR1B1, AKR1C2, CBR4	5230	9	19414	2.88715	1	0.467804	0.46211
GOTERM_BP_DIRECT	GO:0071499~cellular response to laminar fluid shear stress	7	0.11692	0.0146551	XBP1, MAPK7, KLF4, SREBF2, ASS1, KLF2, NFE2L2	5230	9	19414	2.88715	1	0.467804	0.46211
GOTERM_BP_DIRECT	GO:0035825~reciprocal DNA recombination	7	0.11692	0.0146551	BARD1, BRIP1, MRE11, RBBP8, BRCA1, TOPBP1, NBN	5230	9	19414	2.88715	1	0.467804	0.46211
GOTERM_BP_DIRECT	GO:0061469~regulation of type B pancreatic cell proliferation	7	0.11692	0.0146551	NR4A1, ERRFI1, NR4A3, CDK4, BIRC5, NR1D1, MEN1	5230	9	19414	2.88715	1	0.467804	0.46211
GOTERM_BP_DIRECT	GO:0006177~GMP biosynthetic process	7	0.11692	0.0146551	ATIC, IMPDH1, PPAT, GMPS, GART, PAICS, PFAS	5230	9	19414	2.88715	1	0.467804	0.46211
GOTERM_BP_DIRECT	GO:1990481~mRNA pseudouridine synthesis	7	0.11692	0.0146551	TRUB1, TRUB2, DKC1, PUS1, RPUSD2, PUS7, PUS7L	5230	9	19414	2.88715	1	0.467804	0.46211
GOTERM_BP_DIRECT	GO:0032933~SREBP signaling pathway	7	0.11692	0.0146551	INSIG2, INSIG1, ERLIN1, SCAP, ERLIN2, SREBF2, EIF2A	5230	9	19414	2.88715	1	0.467804	0.46211
GOTERM_BP_DIRECT	GO:0032488~Cdc42 protein signal transduction	7	0.11692	0.0146551	CDC42, SHTN1, WAS, RHOU, NTN1, RHOBTB1, RHOBTB2	5230	9	19414	2.88715	1	0.467804	0.46211
GOTERM_BP_DIRECT	GO:0048478~replication fork protection	7	0.11692	0.0146551	ZRANB3, SMARCAL1, BLM, TIPIN, TIMELESS, DONSON, BRCA2	5230	9	19414	2.88715	1	0.467804	0.46211
GOTERM_BP_DIRECT	GO:0060333~interferon-gamma-mediated signaling pathway	14	0.23384	0.0148176	SP100, IFNGR1, STAT1, HLA-B, HLA-C, HLA-A, NMI, HLA-E, HCK, IRF7, IRF6, JAK2, JAK1, HLA-DQB1	5230	27	19414	1.92476	1	0.471296	0.465561
GOTERM_BP_DIRECT	GO:0006913~nucleocytoplasmic transport	23	0.384166	0.015088	NDC1, RANBP1, NUP205, NUP107, NXT1, NUP188, NUP210, ANP32A, NUP155, AXIN1, AAAS, GLE1, NUP93, CDK5, RSRC1, NUP85, TPR, NUP62, NUP35, NUP88, NUP62CL, NUP58, NUP37	5230	53	19414	1.61089	1	0.47606	0.470266
GOTERM_BP_DIRECT	GO:0043627~response to estrogen	25	0.417571	0.0151118	KMT2D, CITED2, WBP2, ARPC1B, CITED4, GBA1, ASH2L, TNFRSF11B, GATA3, BRCA1, HAPLN3, CYP27B1, RBBP5, CTNNA1, HMOX1, ARSB, GSTM3, BCAS3, MME, TGFB3, IGFBP2, ESR1, TGFBR2, GAL, CD24	5230	59	19414	1.5729	1	0.47606	0.470266
GOTERM_BP_DIRECT	GO:0002062~chondrocyte differentiation	24	0.400869	0.0151283	OSR2, WNT10B, SLC26A2, TGFB1, NPR2, COL11A2, ARID5A, SCX, LTBP3, MAPK14, HIF1A, RUNX2, RUNX1, DLL4, COL3A1, BMP2, NFIB, SIX2, TGFBI, SOX9, CCN2, MEF2D, FGFR3, GPLD1	5230	56	19414	1.59088	1	0.47606	0.470266
GOTERM_BP_DIRECT	GO:0071168~protein localization to chromatin	11	0.183731	0.0153027	MMS22L, MRNIP, MSH2, PARP1, MCM8, MCM9, PLK1, TONSL, ESCO2, ESR1, EZH2	5230	19	19414	2.14908	1	0.478157	0.472338
GOTERM_BP_DIRECT	GO:0010165~response to X-ray	11	0.183731	0.0153027	IKBIP, BLM, RAD51, ANXA1, MSH2, ERCC1, XRCC2, ERCC8, LIG4, BRCC3, BRCA2	5230	19	19414	2.14908	1	0.478157	0.472338
GOTERM_BP_DIRECT	GO:0007265~Ras protein signal transduction	36	0.601303	0.0154633	CDKN1A, DNMT1, PARK7, PLD1, RASGRP1, NTN1, IQGAP3, RERG, RAPGEFL1, RASGRP3, CRKL, RABGEF1, SDCBP, RASSF1, SYNGAP1, G3BP1, RALGDS, RALGPS1, RALGPS2, BRAP, JUN, PLK2, RFXANK, CCNA2, DOK1, SHTN1, RIT1, KITLG, MRAS, DOK3, DOK4, CDK2, RAPGEF1, RAPGEF2, GRB2, SOS2	5230	93	19414	1.43692	1	0.481479	0.475619
GOTERM_BP_DIRECT	GO:0007015~actin filament organization	55	0.918657	0.0158664	HIP1, SH3KBP1, WASL, RND3, RND1, POF1B, NCK2, RAC3, TMSB10, TMOD1, CAP1, TMOD3, ACTN1, TPM1, TMOD2, SHROOM2, SHROOM3, EMP2, RHOF, FSCN1, EVL, RHOU, TAGLN3, ARHGEF2, ALDOA, RHOQ, WAS, RHOBTB3, CORO1A, RHOBTB1, CORO1C, RHOBTB2, CDC42, MYO6, CTNNA1, WHAMM, PPARGC1B, PACSIN1, ZBED3, CAP2, GSN, HIP1R, MYO19, SORBS3, MAD2L2, MYO1E, DIAPH2, DLG1, MYO1B, SH3D21, TRPV4, MYO5C, FAT1, BCL2, BCAR1	5230	154	19414	1.32573	1	0.492301	0.48631
GOTERM_BP_DIRECT	GO:0070979~protein K11-linked ubiquitination	15	0.250543	0.0160066	ANAPC13, UBE2H, ANAPC7, UBE2B, UBE2C, UBE2E3, RNF26, UBE2D3, RNF4, FZR1, CDC23, UBE2T, ANAPC4, ANAPC5, ANAPC1	5230	30	19414	1.85602	1	0.493003	0.487003
GOTERM_BP_DIRECT	GO:0071480~cellular response to gamma radiation	15	0.250543	0.0160066	H2AX, EGR1, CDKN1A, XRCC6, HSPA5, XRCC5, CYBA, GTF2H5, WRN, RAD51, CHEK2, MDM2, TMEM109, ATM, ATR	5230	30	19414	1.85602	1	0.493003	0.487003
GOTERM_BP_DIRECT	GO:0006417~regulation of translation	34	0.567897	0.016205	APP, MTPN, RBM8A, RPLP1, NOLC1, TYMS, FOXO3, ZFP36L1, RBM3, RGS2, FXR2, TCOF1, MKNK2, AKT1, RPL38, PELO, METTL18, EIF2A, PTCD3, ELP1, ELP2, TSC1, CNOT10, PA2G4, ELP4, ELP6, PUM3, IMPACT, DNAJC1, GEMIN5, ACO1, ABCE1, CNOT8, KBTBD8	5230	87	19414	1.45068	1	0.493003	0.487003
GOTERM_BP_DIRECT	GO:0060317~cardiac epithelial to mesenchymal transition	9	0.150326	0.016389	OLFM1, TGFB2, BMP2, HEY1, ADAM15, HEY2, TGFBR1, RTN4, TBX3	5230	14	19414	2.38632	1	0.493003	0.487003
GOTERM_BP_DIRECT	GO:0045842~positive regulation of mitotic metaphase/anaphase transition	9	0.150326	0.016389	CDC20, CDC23, ESPL1, ANAPC7, UBE2C, NSMCE2, ANAPC4, ANAPC5, DLGAP5	5230	14	19414	2.38632	1	0.493003	0.487003
GOTERM_BP_DIRECT	GO:0006287~base-excision repair, gap-filling	9	0.150326	0.016389	FEN1, PCNA, LIG1, POLD1, APEX1, ADPRS, LIG3, POLE, POLG	5230	14	19414	2.38632	1	0.493003	0.487003
GOTERM_BP_DIRECT	GO:0051310~metaphase plate congression	9	0.150326	0.016389	CENPE, CENPF, MAP1S, INCENP, KIF2C, KIF22, FAM83D, NDC80, GEM	5230	14	19414	2.38632	1	0.493003	0.487003
GOTERM_BP_DIRECT	GO:0035721~intraciliary retrograde transport	9	0.150326	0.016389	DYNC2I2, DYNC2LI1, DYNC2H1, DYNC2I1, IFT43, IFT140, TTC21B, IFT122, WDR35	5230	14	19414	2.38632	1	0.493003	0.487003
GOTERM_BP_DIRECT	GO:0010389~regulation of G2/M transition of mitotic cell cycle	9	0.150326	0.016389	CDKN1A, RNASEH2B, CENPF, CDK6, CDK4, PKIA, CDK2, KIF14, AURKA	5230	14	19414	2.38632	1	0.493003	0.487003
GOTERM_BP_DIRECT	GO:0071539~protein localization to centrosome	12	0.200434	0.0176262	NEDD1, PCM1, STIL, SPAG5, CCDC14, CEP131, CEP83, CEP192, CSNK1D, SNX10, BBS4, AURKA	5230	22	19414	2.02475	1	0.51994	0.513612
GOTERM_BP_DIRECT	GO:0032204~regulation of telomere maintenance	12	0.200434	0.0176262	PIF1, SMG1, SLF1, EID3, NSMCE4A, XRCC5, LMNA, NSMCE2, NSMCE1, TERF2IP, SMC6, SMG5	5230	22	19414	2.02475	1	0.51994	0.513612
GOTERM_BP_DIRECT	GO:0061512~protein localization to cilium	17	0.283949	0.0176916	DYNC2H1, TUB, ARF4, FAM149B1, IFT140, ARL3, IFT122, TULP3, CSNK1D, SNX10, WDR35, TTC21B, BBS9, ATP6V1D, RAB11FIP3, BBS4, FSIP2	5230	36	19414	1.75291	1	0.51994	0.513612
GOTERM_BP_DIRECT	GO:0006266~DNA ligation	6	0.100217	0.017929	TOP2A, XRCC6, LIG1, MGMT, LIG4, LIG3	5230	7	19414	3.18175	1	0.51994	0.513612
GOTERM_BP_DIRECT	GO:0016562~protein import into peroxisome matrix, receptor recycling	6	0.100217	0.017929	USP9X, PEX5, PEX2, PEX10, PEX1, PEX12	5230	7	19414	3.18175	1	0.51994	0.513612
GOTERM_BP_DIRECT	GO:0046605~regulation of centrosome cycle	6	0.100217	0.017929	CCNL2, WDR62, ATF5, CCNL1, MARK4, AURKA	5230	7	19414	3.18175	1	0.51994	0.513612
GOTERM_BP_DIRECT	GO:2001032~regulation of double-strand break repair via nonhomologous end joining	6	0.100217	0.017929	MRNIP, NSD2, POT1, USP51, DEK, SIRT7	5230	7	19414	3.18175	1	0.51994	0.513612
GOTERM_BP_DIRECT	GO:0035735~intraciliary transport involved in cilium assembly	6	0.100217	0.017929	DYNC2LI1, IFT74, PCM1, IFT81, CEP131, SSX2IP	5230	7	19414	3.18175	1	0.51994	0.513612
GOTERM_BP_DIRECT	GO:0006312~mitotic recombination	6	0.100217	0.017929	RAD51, MSH2, MSH3, ERCC1, DMC1, RAD54B	5230	7	19414	3.18175	1	0.51994	0.513612
GOTERM_BP_DIRECT	GO:0046600~negative regulation of centriole replication	6	0.100217	0.017929	RBM14, KAT2A, TRIM37, BRCA1, MDM1, CDK5RAP2	5230	7	19414	3.18175	1	0.51994	0.513612
GOTERM_BP_DIRECT	GO:0046949~fatty-acyl-CoA biosynthetic process	6	0.100217	0.017929	SLC25A1, GCDH, PPT1, PPT2, SLC27A2, ACACA	5230	7	19414	3.18175	1	0.51994	0.513612
GOTERM_BP_DIRECT	GO:0061077~chaperone-mediated protein folding	18	0.300651	0.0182482	CCT3, TRAP1, DFFA, CRTAP, CSNK2A1, HSPB1, PDIA4, DNAJB2, FKBP1A, CCT6A, PDCL3, DNAJB6, DNAJC5, CHORDC1, PPIB, FKBP4, CCT5, FKBP5	5230	39	19414	1.71325	1	0.527475	0.521055
GOTERM_BP_DIRECT	GO:0032956~regulation of actin cytoskeleton organization	36	0.601303	0.0183928	LRP1, STAU2, DIXDC1, RHOBTB3, NEDD9, ARHGAP18, CELSR1, EFNA5, F11R, RND3, CORO1A, IQGAP3, RHOBTB1, RND1, RHOBTB2, CDC42, BAIAP2L1, MLST8, RAC3, RICTOR, SIGLEC15, DMTN, PRKCD, DAPK3, HIP1R, ARHGEF19, RHOF, CORO2B, MTOR, HCK, DLC1, FSCN1, PAM, CRK, RHOQ, ARHGEF5	5230	94	19414	1.42163	1	0.528212	0.521783
GOTERM_BP_DIRECT	GO:0045732~positive regulation of protein catabolic process	36	0.601303	0.0183928	AMER1, CDKN1B, FAF1, LPCAT1, TNFAIP3, NEDD4L, CBLB, IDE, FOXO1, OAZ2, FZR1, GGA3, SOX9, RILP, IER3, BARD1, APC2, MYLIP, EGLN2, HACE1, CSNK2A1, SMURF1, TIPARP, PLK2, RDX, DAB2IP, AXIN1, SORL1, RNF41, HECW2, ASB9, CREBRF, DTL, VGLL4, VPS28, RAB7A	5230	94	19414	1.42163	1	0.528212	0.521783
GOTERM_BP_DIRECT	GO:0007612~learning	25	0.417571	0.0188907	NLGN3, APP, ARF4, ATP8A1, AAAS, SLC8A2, ATXN1, JPH3, PRKAR2B, CHST10, ATXN1L, PAK6, FYN, CIC, NTSR1, STRA6, NTRK2, SLC12A5, EIF2AK4, FOSL1, ARC, TH, SYNJ1, VDAC1, PLCB1	5230	60	19414	1.54669	1	0.539845	0.533275
GOTERM_BP_DIRECT	GO:1900026~positive regulation of substrate adhesion-dependent cell spreading	20	0.334057	0.0189195	DOCK5, NRP1, DMTN, NEDD9, BRAF, CIB1, CRKL, CDC42, PREX1, ARPC2, MDK, C1QBP, MYADM, FLNA, CSPG5, RAC3, HPSE, ARHGEF7, CRK, S100A10	5230	45	19414	1.6498	1	0.539845	0.533275
GOTERM_BP_DIRECT	GO:0031397~negative regulation of protein ubiquitination	24	0.400869	0.0190342	CAMLG, GLMN, PRMT3, TNFAIP3, PARK7, ARRB2, SIRT7, PER2, DNAJA1, UFL1, GCLC, CDK5, TSPO, SPRY2, AKT1, CHP1, FYN, RPL37, SQSTM1, OGT, SOX4, HSPA1B, VPS28, HSPA1A	5230	57	19414	1.56297	1	0.540888	0.534305
GOTERM_BP_DIRECT	GO:0001837~epithelial to mesenchymal transition	22	0.367463	0.0191389	TGFB2, DDX5, CUL7, TGFB1, LOXL3, RBPJ, HNRNPAB, BMP7, HIF1A, TGFBR1, LOXL2, EPB41L5, BMP2, PPP3R1, WNT11, SNAI1, FLNA, S100A4, SOX9, FAM83D, FGFR2, WNT4	5230	51	19414	1.60127	1	0.540888	0.534305
GOTERM_BP_DIRECT	GO:0031648~protein destabilization	22	0.367463	0.0191389	PRNP, MYLIP, XBP1, GSN, PRKDC, FBXW11, FBXW7, PLK1, HTT, PEX2, SIRT6, NR1D1, SIRT1, HDAC6, CHFR, BMP2, GGA3, CCDC88C, FBXO4, MDM2, CTSH, ISOC2	5230	51	19414	1.60127	1	0.540888	0.534305
GOTERM_BP_DIRECT	GO:1902894~negative regulation of pri-miRNA transcription from RNA polymerase II promoter	13	0.217137	0.0194937	ZNF512B, APP, TGFB1, SRF, PDGFB, ESR1, HIF1A, RELA, NFATC4, NFIB, RARA, SOX9, PPARD	5230	25	19414	1.93026	1	0.547427	0.540765
GOTERM_BP_DIRECT	GO:0045814~negative regulation of gene expression, epigenetic	13	0.217137	0.0194937	SUV39H2, SIRT6, SIRT7, BMI1, PPM1D, MACROH2A2, MACROH2A1, SDR16C5, TASOR, CHEK1, TRIM37, EZH2, PHF19	5230	25	19414	1.93026	1	0.547427	0.540765
GOTERM_BP_DIRECT	GO:0006970~response to osmotic stress	10	0.167029	0.020265	NFAT5, TSC22D4, PLK3, TSC22D3, KCNMA1, TSC22D2, SORD, NOLC1, PTK2B, LRRC8A	5230	17	19414	2.18356	1	0.549756	0.543065
GOTERM_BP_DIRECT	GO:0047496~vesicle transport along microtubule	10	0.167029	0.020265	RAB1A, FBXW11, NDE1, KIF5B, HTT, CDR2L, TRAK1, RASGRP1, DYNC1I1, NDEL1	5230	17	19414	2.18356	1	0.549756	0.543065
GOTERM_BP_DIRECT	GO:0007097~nuclear migration	10	0.167029	0.020265	CDC42, SUN2, DYNC1H1, FBXW11, LMNA, SLIT1, NTN1, LMNB2, SYNE2, LMNB1	5230	17	19414	2.18356	1	0.549756	0.543065
GOTERM_BP_DIRECT	GO:0042770~signal transduction in response to DNA damage	10	0.167029	0.020265	CASP9, ATAD5, GADD45A, CHEK2, CHEK1, GRB2, ATM, MAPK14, MAPK12, MAPK3	5230	17	19414	2.18356	1	0.549756	0.543065
GOTERM_BP_DIRECT	GO:0006103~2-oxoglutarate metabolic process	10	0.167029	0.020265	PHYH, GOT1, AADAT, GPT2, IDH1, GOT2, OGDH, OGDHL, D2HGDH, L2HGDH	5230	17	19414	2.18356	1	0.549756	0.543065
GOTERM_BP_DIRECT	GO:0035720~intraciliary anterograde transport	10	0.167029	0.020265	IFT52, IFT74, IFT88, IFT22, TRAF3IP1, IFT81, IFT172, IFT80, IFT57, CLUAP1	5230	17	19414	2.18356	1	0.549756	0.543065
GOTERM_BP_DIRECT	GO:0050773~regulation of dendrite development	10	0.167029	0.020265	DGKG, CDC20, CAMK1D, KNDC1, RTN4IP1, CSMD3, RAB17, CRK, CRKL, CAMSAP2	5230	17	19414	2.18356	1	0.549756	0.543065
GOTERM_BP_DIRECT	GO:0055089~fatty acid homeostasis	10	0.167029	0.020265	MLXIPL, XBP1, DGAT2, PRKAA2, GOT1, GPAM, POLD1, ADORA1, SIRT1, ABCD1	5230	17	19414	2.18356	1	0.549756	0.543065
GOTERM_BP_DIRECT	GO:0000083~regulation of transcription involved in G1/S transition of mitotic cell cycle	10	0.167029	0.020265	CDK17, CDK18, TFDP1, CDK5, E2F1, E2F2, CDK14, BACH1, HINFP, BRD4	5230	17	19414	2.18356	1	0.549756	0.543065
GOTERM_BP_DIRECT	GO:2001224~positive regulation of neuron migration	10	0.167029	0.020265	SHTN1, ZNF609, SEMA6A, MDK, DAB2IP, RAPGEF2, WDR62, ARHGEF2, KIF20B, FBXO31	5230	17	19414	2.18356	1	0.549756	0.543065
GOTERM_BP_DIRECT	GO:0001503~ossification	32	0.534491	0.0203468	IFITM1, ECM1, SLC26A2, THRA, NPR2, ALOX15, STC1, TNFRSF11A, EGFR, FSTL3, NPPC, CLEC3A, RPL38, ATP6V0A4, SOX9, CCN2, PPARGC1B, CLEC11A, FZD9, BMP8A, EIF2AK3, BMP8B, BMP7, KAZALD1, RUNX2, BMP5, RUNX1, EXT1, MGP, CDH11, BCL2, GPLD1	5230	82	19414	1.4486	1	0.549756	0.543065
GOTERM_BP_DIRECT	GO:0030512~negative regulation of transforming growth factor beta receptor signaling pathway	38	0.634709	0.0205219	ONECUT2, WFIKKN1, ONECUT1, HTRA1, ARID4B, LDLRAD4, MTMR4, PBLD, SPRED3, SPRED2, RBBP4, SAP130, PMEPA1, RBBP7, SKIL, BCL9L, XBP1, HSPA5, SMURF1, TGFB3, SLC2A10, PDPK1, LEMD3, SIRT1, VASN, SKI, FKBP1A, BMP2, ADAM17, EID2, BRMS1L, VEPH1, CD109, SPRY2, PIN1, SPRY1, OGT, HSPA1A	5230	101	19414	1.39661	1	0.549756	0.543065
GOTERM_BP_DIRECT	GO:0007179~transforming growth factor beta receptor signaling pathway	38	0.634709	0.0205219	ONECUT2, AMHR2, ITGB5, WFIKKN1, HPGD, CITED2, ONECUT1, LTBP4, FURIN, LTBP3, ARRB2, MTMR4, FLCN, FUT8, FNTA, SKIL, MAP3K7, ACVR1, TGFB2, JUN, TGFB1, SMAD3, PARP1, TGFB3, GDF15, USP9X, STAT3, SMAD9, FOS, NPNT, SIRT1, TGFBR1, PML, TGFBR2, SKI, COL3A1, ZYX, TAB1	5230	101	19414	1.39661	1	0.549756	0.543065
GOTERM_BP_DIRECT	GO:1903490~positive regulation of mitotic cytokinesis	5	0.0835143	0.0206298	POLDIP2, INCENP, CDCA8, BIRC5, AURKB	5230	5	19414	3.71205	1	0.549756	0.543065
GOTERM_BP_DIRECT	GO:1902975~mitotic DNA replication initiation	5	0.0835143	0.0206298	POLA1, GINS3, MCM3, MCM4, MCM2	5230	5	19414	3.71205	1	0.549756	0.543065
GOTERM_BP_DIRECT	GO:0035166~post-embryonic hemopoiesis	5	0.0835143	0.0206298	MYO1E, ERCC1, KLF4, JAK2, SLC37A4	5230	5	19414	3.71205	1	0.549756	0.543065
GOTERM_BP_DIRECT	GO:1903934~positive regulation of DNA primase activity	5	0.0835143	0.0206298	GINS1, PRIM2, GINS2, GINS3, GINS4	5230	5	19414	3.71205	1	0.549756	0.543065
GOTERM_BP_DIRECT	GO:0035066~positive regulation of histone acetylation	14	0.23384	0.0209633	APP, PAXIP1, TGFB1, ARID5A, BRCA1, DEK, BAZ1B, RPS6KA4, KAT2A, RPS6KA5, TADA2A, MYBBP1A, RUVBL2, MAPK3	5230	28	19414	1.85602	1	0.551075	0.544368
GOTERM_BP_DIRECT	GO:0051568~histone H3-K4 methylation	14	0.23384	0.0209633	KMT2D, PAXIP1, KMT2A, KMT2C, BOD1L1, KMT2B, SETMAR, ASH2L, PAGR1, SKIC8, RBBP5, WDR5, WDR5B, MEN1	5230	28	19414	1.85602	1	0.551075	0.544368
GOTERM_BP_DIRECT	GO:0006506~GPI anchor biosynthetic process	14	0.23384	0.0209633	PIGU, PIGO, PGAP2, PIGN, PGAP3, PIGQ, PIGZ, PIGW, PIGX, DPM3, PIGA, PIGM, PIGL, PIGF	5230	28	19414	1.85602	1	0.551075	0.544368
GOTERM_BP_DIRECT	GO:1902042~negative regulation of extrinsic apoptotic signaling pathway via death domain receptors	14	0.23384	0.0209633	ITPRIP, DDX3X, NOS3, SERPINE1, HMGB2, TNFAIP3, BRCA1, CFLAR, BMP5, PEA15, HMOX1, ARHGEF2, RFFL, FAIM	5230	28	19414	1.85602	1	0.551075	0.544368
GOTERM_BP_DIRECT	GO:0006464~cellular protein modification process	37	0.618006	0.0211302	LIPT2, ERO1A, RPN2, PRKDC, UBE2D3, NTAQ1, PLOD2, LOXL2, HLCS, ST8SIA4, ABL2, SEPHS1, RIMKLA, ST3GAL1, RIMKLB, ATG3, SLC35A1, YES1, ICMT, ADPRHL1, MCRS1, FBXO2, OGA, AP3B1, RABGGTB, PHKA2, RABGGTA, UEVLD, MSRA, TTLL5, CDC34, LOX, GGCX, CPE, ADPRS, TTLL12, UBE2M	5230	98	19414	1.40149	1	0.551075	0.544368
GOTERM_BP_DIRECT	GO:0030198~extracellular matrix organization	64	1.06898	0.0214539	ERO1A, ITGB1, COL18A1, APP, B4GALT1, ITGB5, POMT1, ITGAE, MMP25, MMP24, ADAMTS1, ADAMTSL4, ADAMTSL3, ITGAX, SLC39A8, SOX9, CCN1, CSGALNACT1, MMP1, ITGA2, MMP3, NPNT, SERPINB5, MMP10, MMP13, SPINT1, ELF3, MMP16, CRISPLD2, COL4A4, COL4A3, PXDN, COL4A5, ITGA6, ITGA5, MATN3, MATN2, COL13A1, COL11A2, FBLN1, FURIN, TNFRSF11B, HSD17B12, THSD4, ADAMTS13, DNAJB6, ADAMTS19, ADAMTS17, ATXN1L, NPHP3, MPZL3, …	5230	186	19414	1.27726	1	0.551075	0.544368
GOTERM_BP_DIRECT	GO:0001649~osteoblast differentiation	46	0.768331	0.0214929	SEMA7A, BMPR2, DHX9, CCDC47, COL11A2, CLTC, FHL2, HSD17B4, RRBP1, ADAR, SOX2, MRC2, UFL1, GJA1, WNT11, KCNQ1OT1, FIGNL1, TP53INP2, CCN4, AKT1, RDH14, CCN1, JUNB, MEF2D, WWTR1, WWOX, WNT10B, MSX2, IGFBP5, IGFBP3, IFT80, SIRT7, MAPK14, BMP6, RUNX2, MAPK11, BMP2, MYBBP1A, LOX, COL6A1, ID4, SNAI1, RBMX, LGR4, ASF1A, EPHA2	5230	127	19414	1.34452	1	0.551075	0.544368
GOTERM_BP_DIRECT	GO:0051315~attachment of mitotic spindle microtubules to kinetochore	8	0.133623	0.0215487	CDT1, CENPE, NUF2, CHAMP1, KIF2C, RMDN1, NDC80, CENPC	5230	12	19414	2.4747	1	0.551075	0.544368
GOTERM_BP_DIRECT	GO:2000146~negative regulation of cell motility	8	0.133623	0.0215487	TACSTD2, CTNNA1, WAS, PIN1, FBLN1, GATA3, SPINT2, CRK	5230	12	19414	2.4747	1	0.551075	0.544368
GOTERM_BP_DIRECT	GO:0090267~positive regulation of mitotic cell cycle spindle assembly checkpoint	8	0.133623	0.0215487	GEN1, INCENP, TPR, CDCA8, BIRC5, NDC80, AURKB, MAD2L1	5230	12	19414	2.4747	1	0.551075	0.544368
GOTERM_BP_DIRECT	GO:0022407~regulation of cell-cell adhesion	8	0.133623	0.0215487	EPHA7, MINK1, ADAM8, EFNA5, CELSR2, ZDHHC2, EPHB3, WNT4	5230	12	19414	2.4747	1	0.551075	0.544368
GOTERM_BP_DIRECT	GO:0045321~leukocyte activation	8	0.133623	0.0215487	PRDX2, TOLLIP, PRDX1, HLA-B, HLA-C, HLA-A, HLA-E, HLA-DQB1	5230	12	19414	2.4747	1	0.551075	0.544368
GOTERM_BP_DIRECT	GO:0048711~positive regulation of astrocyte differentiation	8	0.133623	0.0215487	SHH, BMP2, SERPINE2, BIN1, ID2, CLCF1, LIF, PRPF19	5230	12	19414	2.4747	1	0.551075	0.544368
GOTERM_BP_DIRECT	GO:0090656~t-circle formation	8	0.133623	0.0215487	SMARCAL1, BLM, WRN, EXO1, ERCC1, DNA2, NBN, TERF1	5230	12	19414	2.4747	1	0.551075	0.544368
GOTERM_BP_DIRECT	GO:0007229~integrin-mediated signaling pathway	41	0.684817	0.0218767	ITGB1, LAMA5, NRP1, SEMA7A, ITGB5, LAMA3, ADAM22, NEDD9, ITGAE, CDC42, FUT8, ADAMTS13, ADAMTS1, CTNNA1, ITGAX, PTK2B, CCN2, VAV3, SYK, ITGA2, RCC2, ADAM11, FN1, ERBIN, ADAM32, ADAM2, HCK, COL3A1, CEACAM1, ADAM15, ZYX, MYH9, ITGA6, ADAM8, CD47, ITGA5, PLPP3, TLN1, BCAR1, ITGB3BP, FERMT3	5230	111	19414	1.37112	1	0.557855	0.551066
GOTERM_BP_DIRECT	GO:0001958~endochondral ossification	15	0.250543	0.0220933	CSGALNACT1, COL13A1, NPR2, NAB2, SCX, IFT80, BMP6, RUNX2, EXT1, PEX7, MMP13, MMP16, BPNT2, MEF2D, FGFR3	5230	31	19414	1.79615	1	0.561765	0.554928
GOTERM_BP_DIRECT	GO:0071356~cellular response to tumor necrosis factor	49	0.81844	0.02227	CXCL8, ZFAND6, CIB1, GBA1, RORA, BRCA1, SLC2A4, IL18BP, PYCARD, AKAP12, ZFP36, SMPD4, GPER1, HYAL2, ZC3H12A, ANKRD1, CYP1B1, AKT1, NKX3-1, CYBA, FOS, NPNT, SIRT1, KAT2A, ARHGEF2, CACTIN, TNFRSF21, DHX9, GATA3, THBS1, TANK, ZFP36L2, RELA, ZFP36L1, ADAMTS13, INPP5K, CD58, MAPK3, PCK2, CCL24, DAB2IP, ERBIN, TRPV1, NR1D1, MAPK14, NFKB1, ASS1, KLF2, NFE2L2	5230	137	19414	1.32767	1	0.56464	0.557768
GOTERM_BP_DIRECT	GO:0035994~response to muscle stretch	11	0.183731	0.0233358	GPI, JUN, GSN, ANKRD1, TCAP, FOS, MAPK14, RELA, SLC8A1, NFKB1, SLC9A1	5230	20	19414	2.04163	1	0.588301	0.581142
GOTERM_BP_DIRECT	GO:0031065~positive regulation of histone deacetylation	11	0.183731	0.0233358	SDR16C5, SAP30BP, TGFB1, BCL6, CTBP1, SUV39H1, AKAP8L, BAZ2A, ZBTB7B, SIRT1, PML	5230	20	19414	2.04163	1	0.588301	0.581142
GOTERM_BP_DIRECT	GO:0060412~ventricular septum morphogenesis	17	0.283949	0.0235402	EGLN1, ACVR1, TGFB2, RBM15, BMPR2, CITED2, NOS3, RBPJ, TGFBR1, TBX3, SAV1, TGFBR2, ROBO1, WNT11, HEY1, HEY2, SOX4	5230	37	19414	1.70553	1	0.591772	0.58457
GOTERM_BP_DIRECT	GO:1903078~positive regulation of protein localization to plasma membrane	23	0.384166	0.0239444	ITGB1, PRNP, RAMP3, LRP1, PDPK1, ZDHHC5, CIB1, ZDHHC8, PIK3R1, AKAP5, EGFR, LGALS3, DLG1, CNPY4, GPER1, KIF5B, AGR2, AKT1, STX3, SQSTM1, SPTBN1, PLS1, EPHA2	5230	55	19414	1.55231	1	0.600234	0.592929
GOTERM_BP_DIRECT	GO:0043536~positive regulation of blood vessel endothelial cell migration	21	0.35076	0.0242547	MAP2K3, TGFB1, NOS3, PDPK1, PDGFB, VEGFC, HSPB1, PRKCA, HMGB1, GATA2, THBS1, HIF1A, SIRT1, AMOT, VEGFA, ATP5F1A, ADAM17, MIR210, AKT1, PRKD2, NFE2L2	5230	49	19414	1.59088	1	0.603851	0.596502
GOTERM_BP_DIRECT	GO:0045739~positive regulation of DNA repair	20	0.334057	0.0242743	INO80C, H2AX, INO80E, PCNA, ABRAXAS1, DHX9, ACTR5, MCRS1, ACTL6A, CEBPG, BRCA1, CCDC117, BRCC3, SIRT1, EGFR, BABAM2, RUVBL2, RUVBL1, ERCC8, NFRKB	5230	46	19414	1.61393	1	0.603851	0.596502
GOTERM_BP_DIRECT	GO:0036211~protein modification process	32	0.534491	0.0242929	ERO1A, RPN2, PRKDC, UBE2D3, NTAQ1, PLOD2, LOXL2, ST8SIA4, ABL2, SEPHS1, RIMKLA, ST3GAL1, RIMKLB, PRMT6, SLC35A1, YES1, ICMT, PARP1, MCRS1, FBXO2, AP3B1, RABGGTB, PHKA2, RABGGTA, UEVLD, MSRA, CDC34, LOX, GGCX, CPE, TTLL12, UBE2M	5230	83	19414	1.43115	1	0.603851	0.596502
GOTERM_BP_DIRECT	GO:0010629~negative regulation of gene expression	100	1.67029	0.0256269	APP, PARK7, PRDM1, CRKL, GJA1, ZC3H12A, CPNE1, KPNA7, AKT1, SOX9, CCN2, EPM2A, FBXW7, SFMBT2, ZNF281, DICER1, OVOL2, OLFM1, CLDN3, MYADM, ERP29, PGR, RNASEH2B, DNMT1, PDGFB, PSEN1, GATA2, HIF1A, ACACB, IQGAP3, ZFP36L1, BRIP1, STC2, ZBTB7B, GAS2L1, WNT4, AKIRIN2, TGFB2, TGFB1, SMAD3, TIPARP, SETDB2, PARP14, ESR1, NFKB1, BMP2, OCLN, ID2, CDK1, ID3, RCOR1, CDKN1A, CXCL8, CITED2, CELF1, HMGB2, CTCF, …	5230	309	19414	1.20131	1	0.635233	0.627502
GOTERM_BP_DIRECT	GO:0006809~nitric oxide biosynthetic process	12	0.200434	0.0257106	NQO1, ARG2, GCH1, MTARC2, SPR, MTARC1, DDAH2, NOS3, CYP1B1, AKT1, RORA, TICAM1	5230	23	19414	1.93672	1	0.635531	0.627796
GOTERM_BP_DIRECT	GO:0006744~ubiquinone biosynthetic process	9	0.150326	0.0269415	COQ4, COQ3, COQ2, UBIAD1, PDSS1, COQ9, COQ7, COQ10B, COQ5	5230	15	19414	2.22723	1	0.655011	0.647039
GOTERM_BP_DIRECT	GO:0048489~synaptic vesicle transport	9	0.150326	0.0269415	SNAPIN, RAB3A, SYNJ1, CDK5, KIF5B, KIF5A, RAB27A, LIN7A, TMEM230	5230	15	19414	2.22723	1	0.655011	0.647039
GOTERM_BP_DIRECT	GO:2000434~regulation of protein neddylation	9	0.150326	0.0269415	COPS4, COPS3, COPS6, EPAS1, DCUN1D3, GPS1, DCUN1D2, COPS7A, HIF1A	5230	15	19414	2.22723	1	0.655011	0.647039
GOTERM_BP_DIRECT	GO:0042407~cristae formation	9	0.150326	0.0269415	LETM1, AFG3L2, APOO, SAMM50, CHCHD3, TAFAZZIN, IMMT, OMA1, MICOS10	5230	15	19414	2.22723	1	0.655011	0.647039
GOTERM_BP_DIRECT	GO:0060347~heart trabecula formation	9	0.150326	0.0269415	EGLN1, FKBP1A, HEY1, ADAMTS1, SRF, HEY2, ADGRG6, FHL2, OVOL2	5230	15	19414	2.22723	1	0.655011	0.647039
GOTERM_BP_DIRECT	GO:0051290~protein heterotetramerization	9	0.150326	0.0269415	NUDT21, RRM1, RRM2, PKD2, HSD17B8, PKD1, CBR4, GRIN1, FARSB	5230	15	19414	2.22723	1	0.655011	0.647039
GOTERM_BP_DIRECT	GO:0046697~decidualization	13	0.217137	0.0275054	PARP1, CITED2, VDR, LIF, STC1, EPOR, CYP27B1, GJB2, STC2, JUNB, CTSB, PPARD, MEN1	5230	26	19414	1.85602	1	0.6656	0.657499
GOTERM_BP_DIRECT	GO:0010508~positive regulation of autophagy	33	0.551194	0.0279805	PRKAA2, NPRL3, HMGB1, FOXO3, PIK3C2A, FOXO1, RFPL4A, FLCN, UFL1, ATG101, TRIM5, RB1CC1, TP53INP2, ZC3H12A, TP53INP1, SH3BP4, PIM2, TRIM65, XBP1, PLK2, BNIP3, TICAM1, SVIP, ATG13, TMEM59, ATG16L1, TRIM14, ULK2, ULK1, HPSE, TRIM38, SQSTM1, OPTN	5230	87	19414	1.40802	1	0.6656	0.657499
GOTERM_BP_DIRECT	GO:0018242~protein O-linked glycosylation via serine	7	0.11692	0.0283521	POGLUT2, POGLUT1, GALNT16, GALNT2, MGAT5B, GALNT1, POGLUT3	5230	10	19414	2.59843	1	0.6656	0.657499
GOTERM_BP_DIRECT	GO:0045540~regulation of cholesterol biosynthetic process	7	0.11692	0.0283521	SEC14L2, MBTPS1, ERLIN1, SCAP, DHCR7, ERLIN2, MBTPS2	5230	10	19414	2.59843	1	0.6656	0.657499
GOTERM_BP_DIRECT	GO:0010907~positive regulation of glucose metabolic process	7	0.11692	0.0283521	SLC45A3, IRS1, PMAIP1, AKT1, IRS2, SLC25A12, GPLD1	5230	10	19414	2.59843	1	0.6656	0.657499
GOTERM_BP_DIRECT	GO:0060670~branching involved in labyrinthine layer morphogenesis	7	0.11692	0.0283521	GCM1, SOCS3, SPINT1, FZD5, ADM, GRB2, FGFR2	5230	10	19414	2.59843	1	0.6656	0.657499
GOTERM_BP_DIRECT	GO:0044598~doxorubicin metabolic process	7	0.11692	0.0283521	AKR7A2, AKR1B10, AKR1C1, AKR1C3, AKR1B1, AKR1C2, CBR4	5230	10	19414	2.59843	1	0.6656	0.657499
GOTERM_BP_DIRECT	GO:0005980~glycogen catabolic process	7	0.11692	0.0283521	AGL, GAA, STBD1, PGM2, PYGM, PYGL, PFKM	5230	10	19414	2.59843	1	0.6656	0.657499
GOTERM_BP_DIRECT	GO:0043583~ear development	7	0.11692	0.0283521	RDH10, BCL2, SHROOM2, ECE1, GATA3, STRA6, BMP5	5230	10	19414	2.59843	1	0.6656	0.657499
GOTERM_BP_DIRECT	GO:1903715~regulation of aerobic respiration	7	0.11692	0.0283521	BNIP3, TRPV4, ARL2, IDE, HIF1A, NOP53, CBFA2T3	5230	10	19414	2.59843	1	0.6656	0.657499
GOTERM_BP_DIRECT	GO:0090084~negative regulation of inclusion body assembly	7	0.11692	0.0283521	DNAJB2, DNAJB1, DNAJB6, DNAJA4, SACS, HSPA1B, HSPA1A	5230	10	19414	2.59843	1	0.6656	0.657499
GOTERM_BP_DIRECT	GO:0033314~mitotic DNA replication checkpoint	7	0.11692	0.0283521	ORC1, HUS1, TOPBP1, NAE1, CDC6, CLSPN, TICRR	5230	10	19414	2.59843	1	0.6656	0.657499
GOTERM_BP_DIRECT	GO:0070633~transepithelial transport	7	0.11692	0.0283521	ABCC1, CXADR, ABCB1, ABCC2, SLC1A2, GPLD1, ABCG2	5230	10	19414	2.59843	1	0.6656	0.657499
GOTERM_BP_DIRECT	GO:0048041~focal adhesion assembly	14	0.23384	0.0288245	RCC2, ACTN1, ITGA2, STON1, CORO2B, CTTN, DLC1, TRIP6, CDH11, BCL2, PTK2B, WHAMM, ARHGEF7, AJUBA	5230	29	19414	1.79202	1	0.671361	0.66319
GOTERM_BP_DIRECT	GO:0006893~Golgi to plasma membrane transport	14	0.23384	0.0288245	EXOC8, OSBPL5, ARL3, RAB3IP, COMMD1, TTC17, RABEP1, GGA3, EXOC4, EXOC6, GOLGA7, CCDC93, LLGL1, VPS35L	5230	29	19414	1.79202	1	0.671361	0.66319
GOTERM_BP_DIRECT	GO:0000387~spliceosomal snRNP assembly	14	0.23384	0.0288245	PRMT5, PRMT7, GEMIN2, DDX20, LSM4, SNRPD1, GEMIN4, GEMIN5, SNRPE, GEMIN6, SNRPD3, SNRPF, SNRPC, GEMIN8	5230	29	19414	1.79202	1	0.671361	0.66319
GOTERM_BP_DIRECT	GO:0030030~cell projection organization	24	0.400869	0.0291612	ITGB1, GSN, CCDC78, CEP19, PRICKLE3, TSC1, AK7, NUBP2, TMEM231, TCHP, TMEM237, TCTN3, TCTN1, TMEM107, PDCL, HYLS1, WDPCP, CIBAR1, KCTD17, CEP43, CLUAP1, ATP6V1D, CCDC61, SDCCAG8	5230	59	19414	1.50998	1	0.677426	0.669181
GOTERM_BP_DIRECT	GO:0043392~negative regulation of DNA binding	15	0.250543	0.0297556	ILRUN, ZNF462, JUN, SP100, WFIKKN1, RSF1, TFAP4, NFIB, DDIT3, SUMO3, CPNE1, E2F1, HMOX1, NEK2, JAK2	5230	32	19414	1.74002	1	0.682873	0.674562
GOTERM_BP_DIRECT	GO:0032418~lysosome localization	15	0.250543	0.0297556	SPAG9, SNAPIN, RAB3A, SYTL4, HDAC6, FLCN, BLOC1S2, KIF5B, PLEKHM1, PLEKHM2, MYH9, KXD1, ARL8B, BORCS5, NDEL1	5230	32	19414	1.74002	1	0.682873	0.674562
GOTERM_BP_DIRECT	GO:0006611~protein export from nucleus	15	0.250543	0.0297556	EGR2, TGFB1, NXT1, ANKLE1, SMURF1, CSE1L, RANBP17, XPO7, ADAR, PKD1, XPO4, XPO5, CHP1, SFN, CCHCR1	5230	32	19414	1.74002	1	0.682873	0.674562
GOTERM_BP_DIRECT	GO:0001932~regulation of protein phosphorylation	22	0.367463	0.0300791	STAT2, FN1, HUS1, HSPB1, ATG14, PML, CORO1C, ITPKB, FLCN, SOCS3, RAD51, TADA2A, PRKAR1B, LOX, PRKAR2B, CCDC88C, TADA3, SESN2, PIN1, FNIP1, NOP53, EZH2	5230	53	19414	1.54085	1	0.682873	0.674562
GOTERM_BP_DIRECT	GO:2001235~positive regulation of apoptotic signaling pathway	16	0.267246	0.0303712	NGFR, MAGED1, PRKCD, DAB2IP, TPD52L1, TGFBR1, NFATC4, ING5, MIR210, CTSL, FAS, CTSH, JAK2, EEF1E1, CTSC, NKX3-1	5230	35	19414	1.69694	1	0.682873	0.674562
GOTERM_BP_DIRECT	GO:0051604~protein maturation	16	0.267246	0.0303712	MBTPS1, SNAPIN, GALNT2, FURIN, TSPAN33, SORL1, LMF2, CASP9, TSPAN15, CASP7, SERPINH1, TASP1, TSPAN5, MBTPS2, AASDHPPT, ZNG1E	5230	35	19414	1.69694	1	0.682873	0.674562
GOTERM_BP_DIRECT	GO:0034614~cellular response to reactive oxygen species	21	0.35076	0.030437	JUN, TPM1, AKR1C3, MPV17L2, PEX2, PEX10, FOS, PARK7, PEX12, PKD2, EGFR, SLC8A1, CAMKK2, PRDX3, PEX5, AKT1, ATM, SQSTM1, PDK2, PPARGC1B, MAPK3	5230	50	19414	1.55906	1	0.682873	0.674562
GOTERM_BP_DIRECT	GO:0042981~regulation of apoptotic process	80	1.33623	0.0304812	FANK1, USP36, TNFAIP8, HIP1, RTKN, CAAP1, YEATS4, CASP9, SLK, ING3, LGALS1, RASSF3, RUVBL2, RUVBL1, PEA15, TNFAIP8L1, TRIM24, AKT1, TNFAIP8L3, CCNL2, SOX9, JAK2, IFT57, CCNL1, SKP2, CTSB, DFFA, DAPK2, ACTN1, DAPK3, ACTL6A, SIRT1, LOX, MORF4L2, TRAF5, AKT1S1, RARA, BIRC5, BIRC3, BEX2, ANP32A, MAGED1, XIAP, NOD1, OMA1, BCL10, NOL3, LRP8, MALT1, RTN4, DEDD2, PRDX2, BCL2L13, WRN, ABL2, HS1BP3, NAE1, …	5230	243	19414	1.22207	1	0.682873	0.674562
GOTERM_BP_DIRECT	GO:0008219~cell death	17	0.283949	0.0307302	TGFB2, CDKN1B, PNPLA8, FAF1, BNIP3, EMP1, EMP2, BCL10, FOSL2, GZMM, ALS2, NUP62, PMP22, HMOX1, SUSD6, PRKD2, OPTN	5230	38	19414	1.66065	1	0.682873	0.674562
GOTERM_BP_DIRECT	GO:1900182~positive regulation of protein localization to nucleus	17	0.283949	0.0307302	NGFR, WWTR1, TCF7L2, TGFB1, PARP1, DTX3L, TFRC, PLK1, LIF, EIF2AK3, PARK7, PARP9, SESN2, CDK1, AKT1, FYN, JAK1	5230	38	19414	1.66065	1	0.682873	0.674562
GOTERM_BP_DIRECT	GO:0032147~activation of protein kinase activity	17	0.283949	0.0307302	PRNP, TGFB2, BORA, CAB39L, PRKCD, PDGFB, KIF14, AXIN1, EMP2, TGFBR2, CAMKK2, VEGFA, TPX2, DLG1, SESN2, CLSPN, ECT2	5230	38	19414	1.66065	1	0.682873	0.674562
GOTERM_BP_DIRECT	GO:0045880~positive regulation of smoothened signaling pathway	17	0.283949	0.0307302	DYNC2H1, TEDC1, TEDC2, TTC23, IFT172, ARMC9, DCDC2, KIF7, TXNDC15, SCUBE2, NDST1, SHH, STK36, ULK3, CTNNA1, PDCL, CIBAR1	5230	38	19414	1.66065	1	0.682873	0.674562
GOTERM_BP_DIRECT	GO:0006869~lipid transport	35	0.5846	0.0308722	SCARB1, NAXE, YJEFN3, ZDHHC5, VLDLR, CLN8, ABCA12, SERPINA5, APOO, APOL6, SCP2, GM2A, TSPO, APOD, APOL2, OSBPL8, ABCA2, CHKA, OSBPL5, ABCA3, OSBPL2, SIGMAR1, SPNS2, STARD10, VPS13B, NME4, ABCA7, TEX2, PLEKHA8, GULP1, SLCO2A1, SLC25A10, LRP10, SLC25A11, ABCG2	5230	94	19414	1.38214	1	0.682873	0.674562
GOTERM_BP_DIRECT	GO:0043433~negative regulation of sequence-specific DNA binding transcription factor activity	35	0.5846	0.0308722	SP100, PAXIP1, CEBPG, PHB2, PURA, MED13, E2F1, PIM1, FLNA, E2F2, HMOX1, MEN1, EGLN1, HES6, TCF7L2, PRNP, WFS1, FZD6, TBX6, ESR1, SIRT1, PBX1, PIAS2, MAD2L2, SIGIRR, TFDP1, ID2, DDIT3, BHLHE40, RLIM, MAP3K10, ID3, TRIB1, ZNF431, EZH2	5230	94	19414	1.38214	1	0.682873	0.674562
GOTERM_BP_DIRECT	GO:0019216~regulation of lipid metabolic process	18	0.300651	0.0308806	GOLM1, ABCA7, LSR, IRS2, NR1D2, SIRT6, NR1D1, DNAJC15, ADIPOR1, MACROH2A1, ZFP69, ID2, PSAP, RUBCNL, TNFAIP8L3, FGFR4, BBS4, PPARD	5230	41	19414	1.62968	1	0.682873	0.674562
GOTERM_BP_DIRECT	GO:0044154~histone H3-K14 acetylation	10	0.167029	0.0310117	ING5, KAT2A, BRPF1, TADA2A, YEATS2, TADA3, WDR5, PHF14, SGF29, KAT14	5230	18	19414	2.06225	1	0.682873	0.674562
GOTERM_BP_DIRECT	GO:0061621~canonical glycolysis	10	0.167029	0.0310117	PKM, TPI1, PGAM1, PGK1, FOXK1, ENO1, ENO2, PFKM, HK2, PFKP	5230	18	19414	2.06225	1	0.682873	0.674562
GOTERM_BP_DIRECT	GO:0006164~purine nucleotide biosynthetic process	10	0.167029	0.0310117	PRPS2, SLC4A7, ATIC, MTHFD1, IMPDH1, PPAT, ADSS1, HPRT1, GART, PFAS	5230	18	19414	2.06225	1	0.682873	0.674562
GOTERM_BP_DIRECT	GO:0006650~glycerophospholipid metabolic process	10	0.167029	0.0310117	PLA2G15, WWTR1, TAFAZZIN, LPCAT2, LPCAT1, PGP, GPAT3, LCLAT1, AGPAT3, AGPAT4	5230	18	19414	2.06225	1	0.682873	0.674562
GOTERM_BP_DIRECT	GO:0042176~regulation of protein catabolic process	10	0.167029	0.0310117	HGS, CHEK2, FAF1, MDM2, CENATAC, NEDD4L, FURIN, CHMP6, FAM83D, ZDHHC2	5230	18	19414	2.06225	1	0.682873	0.674562
GOTERM_BP_DIRECT	GO:0051492~regulation of stress fiber assembly	10	0.167029	0.0310117	CDC42, MKKS, TTC8, ALMS1, ASAP3, WAS, TSC1, BBS4, SLC9A1, ACTG1	5230	18	19414	2.06225	1	0.682873	0.674562
GOTERM_BP_DIRECT	GO:0045445~myoblast differentiation	11	0.183731	0.034011	ITGB1, SHH, DDX5, LGALS1, JAG1, MAML1, PLEKHM3, MAPK12, HINFP, BCL9L, PLEC	5230	21	19414	1.9444	1	0.73793	0.72895
GOTERM_BP_DIRECT	GO:0008154~actin polymerization or depolymerization	11	0.183731	0.034011	VASP, SVIL, SCIN, GSN, WIPF1, ABI1, WAS, DSTN, CAPG, EVL, WASL	5230	21	19414	1.9444	1	0.73793	0.72895
GOTERM_BP_DIRECT	GO:0002042~cell migration involved in sprouting angiogenesis	11	0.183731	0.034011	ITGB1, NR4A1, NRP1, EGR3, SRF, PIK3R3, AKT1, EPHB4, GPLD1, ROBO1, VEGFA	5230	21	19414	1.9444	1	0.73793	0.72895
GOTERM_BP_DIRECT	GO:0033554~cellular response to stress	11	0.183731	0.034011	PRDX3, PRDX2, EPAS1, PRDX1, MAP3K6, HIF1A, RELA, NFKB1, UBL7, RELB, NFKB2	5230	21	19414	1.9444	1	0.73793	0.72895
GOTERM_BP_DIRECT	GO:2000647~negative regulation of stem cell proliferation	11	0.183731	0.034011	RARG, CDKN2C, WNT11, NFIB, CD109, FBLN1, SFN, IRF6, OVOL1, RBPJ, OVOL2	5230	21	19414	1.9444	1	0.73793	0.72895
GOTERM_BP_DIRECT	GO:0060324~face development	11	0.183731	0.034011	SOX3, MKKS, MAP2K1, RARG, SRF, ZFAND5, CHD7, RARA, BRAF, BBS4, MAPK3	5230	21	19414	1.9444	1	0.73793	0.72895
GOTERM_BP_DIRECT	GO:0046330~positive regulation of JNK cascade	36	0.601303	0.0347642	APP, DIXDC1, XIAP, NOD1, HMGB1, RASGRP1, SH3RF1, EDA2R, CDC42, PYCARD, SDCBP, CRACR2A, RB1CC1, PTK2B, ZNF622, CCN2, ANKRD6, MAP2K4, MAP4K2, GADD45B, GADD45A, FZD7, TNFRSF19, MINK1, DAB2IP, AXIN1, TPD52L1, MAPK8IP3, MAPK8IP1, GADD45G, TRPV4, TRAF5, MAP3K10, F2RL1, PLCB1, CRK	5230	98	19414	1.36361	1	0.747553	0.738455
GOTERM_BP_DIRECT	GO:0090043~regulation of tubulin deacetylation	8	0.133623	0.0359906	KAT2A, TADA2A, YEATS2, TADA3, WDR5, NEK3, SGF29, KAT14	5230	13	19414	2.28434	1	0.747553	0.738455
GOTERM_BP_DIRECT	GO:0035313~wound healing, spreading of epidermal cells	8	0.133623	0.0359906	ITGB1, ADAM17, MSX2, COL5A1, ITGA5, AJUBA, ARHGAP24, HBEGF	5230	13	19414	2.28434	1	0.747553	0.738455
GOTERM_BP_DIRECT	GO:0061462~protein localization to lysosome	8	0.133623	0.0359906	SZT2, LMBRD1, KICS2, GLMP, MFSD1, SH3BP4, ATP13A2, RTN4	5230	13	19414	2.28434	1	0.747553	0.738455
GOTERM_BP_DIRECT	GO:0051444~negative regulation of ubiquitin-protein transferase activity	8	0.133623	0.0359906	CDC20, DTX3L, BUB1B, BUB3, PARK7, FBXO5, PSEN1, MAD2L1	5230	13	19414	2.28434	1	0.747553	0.738455
GOTERM_BP_DIRECT	GO:0035065~regulation of histone acetylation	8	0.133623	0.0359906	KMT2E, FLCN, EID1, TADA2A, NFYB, PARK7, CTCF, GATA2	5230	13	19414	2.28434	1	0.747553	0.738455
GOTERM_BP_DIRECT	GO:1990253~cellular response to leucine starvation	8	0.133623	0.0359906	IMPACT, RRAGB, LARS1, RRAGD, SESN2, EIF2AK4, MTOR, ATF4	5230	13	19414	2.28434	1	0.747553	0.738455
GOTERM_BP_DIRECT	GO:0009083~branched-chain amino acid catabolic process	8	0.133623	0.0359906	MCCC2, ALDH6A1, IVD, BCKDHB, MCCC1, SLC25A44, DLD, HIBCH	5230	13	19414	2.28434	1	0.747553	0.738455
GOTERM_BP_DIRECT	GO:0035331~negative regulation of hippo signaling	8	0.133623	0.0359906	MAP2K3, WWC1, LIMD1, MAPK14, AJUBA, MARK3, VGLL4, CIT	5230	13	19414	2.28434	1	0.747553	0.738455
GOTERM_BP_DIRECT	GO:0014912~negative regulation of smooth muscle cell migration	8	0.133623	0.0359906	NDRG4, IGFBP5, LRP1, APEX1, IGFBP3, SERPINE1, TRIB1, PPARD	5230	13	19414	2.28434	1	0.747553	0.738455
GOTERM_BP_DIRECT	GO:0045766~positive regulation of angiogenesis	56	0.93536	0.0360438	SEMA5A, ITGB1, NRP1, ECM1, BTG1, CXCL8, PDCD6, SERPINE1, PIK3CD, HSPB1, ADM, BRCA1, HK2, ZC3H12A, ITGAX, CYP1B1, CTSH, PDPK1, SPHK1, VASH2, PRKCA, EMP2, F3, SIRT1, PGF, TGFBR2, RUNX1, STIM1, DDAH1, NINJ1, PRKD2, ANGPTL4, GRN, GATA2, THBS1, HIF1A, RTN4, C5, MIR210, PTK2B, HMOX1, CCL24, XBP1, NOS3, STAT3, VEGFC, WARS2, VEGFA, PDCL3, SMOC2, ADM2, AGO2, RLN2, AGGF1, HPSE, NFE2L2	5230	164	19414	1.26753	1	0.747553	0.738455
GOTERM_BP_DIRECT	GO:0032436~positive regulation of proteasomal ubiquitin-dependent protein catabolic process	30	0.501086	0.0361111	ZFAND2A, RNF19B, GBA1, PSEN1, SH3RF1, AURKA, DDA1, DNAJB2, RNF19A, DVL1, ARIH2, AKT1, ARIH1, USP5, CSNK1A1, PLK1, AXIN1, CSNK1D, CSNK1E, CBFA2T3, SIRT2, CHFR, GCLC, MDM2, TRIB3, TRIB1, TRIB2, NOP53, HSPA1B, HSPA1A	5230	79	19414	1.40964	1	0.747553	0.738455
GOTERM_BP_DIRECT	GO:0072344~rescue of stalled ribosome	12	0.200434	0.0361648	SKIC8, MTRES1, NEMF, RNF25, SKIC3, TCF25, LTN1, ASCC2, ABCE1, PELO, ANKZF1, KLHDC10	5230	24	19414	1.85602	1	0.747553	0.738455
GOTERM_BP_DIRECT	GO:0043069~negative regulation of programmed cell death	12	0.200434	0.0361648	KANK2, BNIP3L, MECOM, WFS1, DPP9, BNIP3, NUP62, KIT, AMIGO2, TMEM109, TM7SF3, DCPS	5230	24	19414	1.85602	1	0.747553	0.738455
GOTERM_BP_DIRECT	GO:0051247~positive regulation of protein metabolic process	12	0.200434	0.0361648	MTPN, APP, TGFB1, MAPK7, UHRF1, WFS1, NR1H2, AKT1, GBA1, INHBA, KLF4, KLF2	5230	24	19414	1.85602	1	0.747553	0.738455
GOTERM_BP_DIRECT	GO:0046847~filopodium assembly	12	0.200434	0.0361648	FMNL3, DNM3, CDC42, FGD3, FGD5, SRF, ARHGEF4, RAB17, SRGAP2, FGD1, TGFBR1, FGD2	5230	24	19414	1.85602	1	0.747553	0.738455
GOTERM_BP_DIRECT	GO:0046835~carbohydrate phosphorylation	12	0.200434	0.0361648	EPM2A, PFKFB4, TKFC, PFKFB3, FGGY, FCSK, PFKM, XYLB, GALK2, HK2, KHK, GALK1	5230	24	19414	1.85602	1	0.747553	0.738455
GOTERM_BP_DIRECT	GO:0043525~positive regulation of neuron apoptotic process	23	0.384166	0.0363211	TFAP2A, NQO1, MAP2K4, PRNP, APP, TGFB2, GRN, EPHA7, FOXO3, ASCL1, NR3C1, NFATC4, BBC3, CDC42, CASP9, CDC34, AIFM1, CDK5, DDIT3, ATM, MYBL2, UBE2M, ATF4	5230	57	19414	1.49784	1	0.747553	0.738455
GOTERM_BP_DIRECT	GO:0071320~cellular response to cAMP	23	0.384166	0.0363211	WNT10B, APP, DMTN, IGFBP5, HSPA5, PTAFR, AKAP7, ITPR2, STC1, AHR, PKD2, SLC8A1, ASS1, ZFP36L1, RAP1B, APEX1, FDX1, RAPGEF1, CYP1B1, INPP5K, RAPGEF2, FBP1, HCN2	5230	57	19414	1.49784	1	0.747553	0.738455
GOTERM_BP_DIRECT	GO:0009636~response to toxic substance	29	0.484383	0.0372203	KDM5C, MAOB, SRF, PON2, AHR, SLC7A11, TYMS, BPHL, BRIP1, ADAMTS13, AIFM1, CYP1B1, MBP, MPST, NQO1, MGMT, EPHX2, SLC30A4, SLC6A14, FOS, ARHGAP33, RAD51, SLC7A8, BCL2, CDK1, SDC1, BLMH, ATF4, CES1	5230	76	19414	1.41644	1	0.747553	0.738455
GOTERM_BP_DIRECT	GO:0030199~collagen fibril organization	29	0.484383	0.0372203	FKBP10, COL18A1, TNXB, COL13A1, COL11A2, COL12A1, LOXL3, SCX, LOXL2, SERPINH1, CYP1B1, TGFB2, CRTAP, ANXA2, P3H4, TGFBR1, EXT1, COL3A1, COL5A1, P4HA1, LOX, P4HA2, COL4A4, COL5A3, COL4A3, PXDN, COL20A1, COL4A5, COL21A1	5230	76	19414	1.41644	1	0.747553	0.738455
GOTERM_BP_DIRECT	GO:0030163~protein catabolic process	29	0.484383	0.0372203	SERPINE2, LPCAT1, CBLB, IDE, CLN8, CLN6, RELA, DPP3, CASP7, ADAMTS13, GGA3, CHEK2, LONP1, TRIM24, AKT1, FYN, PGPEP1, NQO1, ST14, MME, SIAH1, DAB2IP, AXIN1, MTOR, IL17RA, EXT1, PPT1, TPP1, SQSTM1	5230	76	19414	1.41644	1	0.747553	0.738455
GOTERM_BP_DIRECT	GO:0051091~positive regulation of sequence-specific DNA binding transcription factor activity	42	0.70152	0.0372305	FANK1, HDAC5, APP, SP100, SMARCB1, SRF, CEBPG, TNFRSF11A, PARK7, PHB2, SAV1, PYCARD, TRIM5, AKT1, JAK2, IKBKE, PPARGC1B, NKX3-1, FZD1, WNT10B, FZD2, SMAD3, FZD4, PPP2R5B, ARID5B, ESR1, FOSL1, BMP2, PINK1, TFDP1, RGCC, DDIT3, TRAF5, KIT, JMY, TRIM14, PRKD2, TRIM37, TRIM38, PLPP3, MBTPS2, ARHGEF5	5230	118	19414	1.32124	1	0.747553	0.738455
GOTERM_BP_DIRECT	GO:0051988~regulation of attachment of spindle microtubules to kinetochore	6	0.100217	0.0372679	CDC42, SPAG5, RACGAP1, NEK2, ECT2, KNSTRN	5230	8	19414	2.78403	1	0.747553	0.738455
GOTERM_BP_DIRECT	GO:0036003~positive regulation of transcription from RNA polymerase II promoter in response to stress	6	0.100217	0.0372679	MUC1, MAPK7, NFE2L1, KLF2, ATF4, NFE2L2	5230	8	19414	2.78403	1	0.747553	0.738455
GOTERM_BP_DIRECT	GO:0090435~protein localization to nuclear envelope	6	0.100217	0.0372679	TMEM201, LMNA, PLK1, TOR1AIP2, LMNB2, LMNB1	5230	8	19414	2.78403	1	0.747553	0.738455
GOTERM_BP_DIRECT	GO:0032873~negative regulation of stress-activated MAPK cascade	6	0.100217	0.0372679	IGBP1, QARS1, PBK, FOXM1, PPIA, FOXO1	5230	8	19414	2.78403	1	0.747553	0.738455
GOTERM_BP_DIRECT	GO:0099641~anterograde axonal protein transport	6	0.100217	0.0372679	DLG2, KIF5B, KIF5A, HSPB1, RAB27B, MAPK8IP3	5230	8	19414	2.78403	1	0.747553	0.738455
GOTERM_BP_DIRECT	GO:0002115~store-operated calcium entry	6	0.100217	0.0372679	CRACR2A, CRACR2B, STIM1, STIM2, ORAI3, ORAI2	5230	8	19414	2.78403	1	0.747553	0.738455
GOTERM_BP_DIRECT	GO:0003149~membranous septum morphogenesis	6	0.100217	0.0372679	FZD1, TGFB2, FZD2, NSD2, FGFR2, TGFBR2	5230	8	19414	2.78403	1	0.747553	0.738455
GOTERM_BP_DIRECT	GO:0044208~'de novo' AMP biosynthetic process	6	0.100217	0.0372679	ATIC, PPAT, ADSS1, GART, PAICS, PFAS	5230	8	19414	2.78403	1	0.747553	0.738455
GOTERM_BP_DIRECT	GO:0010756~positive regulation of plasminogen activation	6	0.100217	0.0372679	PLGRKT, ANXA2, F12, MELTF, ENO1, S100A10	5230	8	19414	2.78403	1	0.747553	0.738455
GOTERM_BP_DIRECT	GO:0014029~neural crest formation	6	0.100217	0.0372679	TCOF1, PDCD6, POLR1B, NOLC1, KLHL12, KBTBD8	5230	8	19414	2.78403	1	0.747553	0.738455
GOTERM_BP_DIRECT	GO:0001778~plasma membrane repair	13	0.217137	0.0376557	RAB3A, VPS4B, MYOF, SYTL4, SYT7, CHMP1B, SMPD1, ANXA6, CHMP4B, MYH9, CHMP6, ARL8B, CHMP5	5230	27	19414	1.78728	1	0.747553	0.738455
GOTERM_BP_DIRECT	GO:0072332~intrinsic apoptotic signaling pathway by p53 class mediator	13	0.217137	0.0376557	WWOX, DDX5, EDA2R, PYCARD, MYBBP1A, PERP, JMY, ERCC2, E2F1, TP53BP2, E2F2, PMAIP1, PDK2	5230	27	19414	1.78728	1	0.747553	0.738455
GOTERM_BP_DIRECT	GO:0016570~histone modification	13	0.217137	0.0376557	PRMT6, PRMT1, JADE1, JADE2, PARK7, SIRT7, AURKB, ING5, UFL1, HLCS, LEO1, PADI2, PADI1	5230	27	19414	1.78728	1	0.747553	0.738455
GOTERM_BP_DIRECT	GO:0043616~keratinocyte proliferation	13	0.217137	0.0376557	CDKN1A, IFT172, IFT80, OVOL1, SDR16C5, IFT74, IFT52, ZEB1, CD109, SFN, IRF6, IFT57, PPARD	5230	27	19414	1.78728	1	0.747553	0.738455
GOTERM_BP_DIRECT	GO:0090200~positive regulation of release of cytochrome c from mitochondria	13	0.217137	0.0376557	HRK, MOAP1, BNIP3, PLAUR, BBC3, MLLT11, PYCARD, PINK1, FAM162A, GPER1, PMAIP1, BMF, DNM1L	5230	27	19414	1.78728	1	0.747553	0.738455
GOTERM_BP_DIRECT	GO:0001568~blood vessel development	20	0.334057	0.0383235	TCF7L2, EGFL7, BMPR2, DLX3, AMHR2, SPHK1, AHR, PSEN1, ANTXR1, FOXO1, TBX3, TGFBR2, CRKL, CEACAM1, COL5A1, MDM2, RAPGEF2, PLPP3, LARGE1, STRA6	5230	48	19414	1.54669	1	0.759113	0.749874
GOTERM_BP_DIRECT	GO:0000226~microtubule cytoskeleton organization	48	0.801737	0.0384562	CUL7, WDR47, CRMP1, FIGN, CAMSAP1, CAMSAP2, TUBA1C, TUBA1B, TUBB6, TUBB3, RNF19A, FIGNL1, MARK4, PCNT, MARK3, BBS4, CDK5RAP2, APC2, GAS2L3, MAP1S, TUBB, TBCD, CGN, TUBG1, EML1, KNSTRN, EML2, TUBA4A, PARD3B, EML3, TTLL5, DYNC1LI2, TUBB2A, CDK5, KIFBP, MAP7D1, MAP1B, MAP7D2, CCDC170, CDK1, SIK3, TACC3, BIRC5, TACC1, OBSL1, GAPDH, PHLDB2, ZPR1	5230	138	19414	1.29115	1	0.760024	0.750774
GOTERM_BP_DIRECT	GO:0051276~chromosome organization	14	0.23384	0.0386264	KDM4C, CENPW, NPR2, CDCA8, LIG4, HMGB1, SMC3, SMC4, GEM, NPPC, PTTG1, HAT1, RAD54L, PELO	5230	30	19414	1.73229	1	0.760024	0.750774
GOTERM_BP_DIRECT	GO:0048010~vascular endothelial growth factor receptor signaling pathway	14	0.23384	0.0386264	NRP1, XBP1, VEGFC, SULF1, MAPK14, PGF, VAV2, VEGFA, MAPKAPK3, MAPKAPK2, PTK2B, FYN, PRKD2, BCAR1	5230	30	19414	1.73229	1	0.760024	0.750774
GOTERM_BP_DIRECT	GO:0009411~response to UV	19	0.317354	0.038823	CDKN2D, ZRANB3, TIPIN, TP53I13, UBE2B, HUS1, SIRT6, PML, DDB2, PRIMPOL, MSH6, CASP7, POLD1, ERCC2, USP1, PCLAF, ERCC8, DTL, MEN1	5230	45	19414	1.56731	1	0.76055	0.751294
GOTERM_BP_DIRECT	GO:0060070~canonical Wnt signaling pathway	37	0.618006	0.0388246	RARG, VPS4B, DIXDC1, CBY1, STK4, FOXO1, MED12, SHH, FRAT1, WNT11, DVL1, SOX9, BCL9L, WNT4, FZD1, TCF7L2, WNT10B, TCF7L1, FZD2, FOXD1, FZD5, FZD4, FZD7, FZD6, SIAH1, FZD9, AXIN1, CSNK1E, WNT9A, KLF4, DKK1, NR4A2, EXT1, PYGO2, LATS2, SDC1, PLPP3	5230	102	19414	1.34653	1	0.76055	0.751294
GOTERM_BP_DIRECT	GO:0061436~establishment of skin barrier	15	0.250543	0.0391883	FLG, SRF, IL18, GBA1, ALOX12, LSR, KLF4, ABCA12, FA2H, CYP26B1, KRT16, STMN1, SFN, ALOXE3, PLEC	5230	33	19414	1.68729	1	0.763313	0.754023
GOTERM_BP_DIRECT	GO:1901998~toxin transport	18	0.300651	0.0391975	CCT3, NRP1, CRTC2, HSPA5, MTMR12, BNIP3, ANTXR2, ANTXR1, DNAJC17, BBC3, DNAJA1, RAB43, RAB40B, SLC7A8, RAB29, CCT5, ABCG1, ATP6V0A1	5230	42	19414	1.59088	1	0.763313	0.754023
GOTERM_BP_DIRECT	GO:0050919~negative chemotaxis	17	0.283949	0.0394133	SEMA6B, SEMA5A, SEMA6C, SEMA5B, SEMA7A, EPHA7, SEMA6A, SEMA3C, SEMA3D, SEMA4B, SEMA3B, SEMA3F, EFNA5, DPP4, FLRT3, SLIT1, PLXNA3	5230	39	19414	1.61807	1	0.763313	0.754023
GOTERM_BP_DIRECT	GO:0060173~limb development	17	0.283949	0.0394133	BMPR2, IFT172, CHD7, IFT122, IFT80, CPLANE2, SLC7A11, NR2F2, KREMEN2, DKK1, KAT2A, NAGLU, SMOC1, RARA, B4GALNT1, IRF6, PAM	5230	39	19414	1.61807	1	0.763313	0.754023
GOTERM_BP_DIRECT	GO:0060548~negative regulation of cell death	27	0.450977	0.0394817	VPS4B, PARK7, WNT11, CHMP1B, AGR2, ADNP2, CCN4, AGR3, TMEM109, CCN2, CCN1, SOX4, TEAD2, BNIP3L, BNIP3, PARP16, HSPG2, BMP7, DUS2, IMPACT, NPC1, CHMP4B, CHMP6, RAD18, HSPA1B, HSPA1A, CHMP5	5230	70	19414	1.43179	1	0.763313	0.754023
GOTERM_BP_DIRECT	GO:0018107~peptidyl-threonine phosphorylation	27	0.450977	0.0394817	PRKDC, TTK, CHEK1, AKT1, ACVR1, CSNK2A1, PDPK1, CDC42BPG, PRKCD, CAD, CSNK2A2, LMTK2, PRKCA, OXSR1, TGFBR1, MTOR, TGFBR2, CIT, CLK1, CDK5, CSNK2B, BCL2, CDK1, MAP3K10, PRKD2, ULK1, MAP3K12	5230	70	19414	1.43179	1	0.763313	0.754023
GOTERM_BP_DIRECT	GO:0051028~mRNA transport	32	0.534491	0.0397543	NUP205, RBM8A, NUP188, DHX9, MVP, CETN2, SRSF1, CETN3, AAAS, SUPT6H, BICD2, ZFP36L1, NXF1, ZFP36, NUP85, NUP62, IGF2BP3, NUP88, IGF2BP2, NDC1, HNRNPA3, NCBP1, NUP210, RANBP17, MAGOHB, NUP93, PARP11, ARC, NUP35, SRSF7, NUP58, NUP37	5230	86	19414	1.38123	1	0.766913	0.757579
GOTERM_BP_DIRECT	GO:0008286~insulin receptor signaling pathway	26	0.434274	0.040626	BCAR3, SHC1, IRS1, PIK3R3, IRS2, FOXO4, IDE, PIK3R1, PIK3C2A, SOGA1, FOXO1, SLC2A8, GRB14, GRB10, AKT1, SH2B2, PDK2, MAPK3, NDEL1, NCOA5, PDPK1, GRB2, SOS2, GPLD1, RHOQ, BCAR1	5230	67	19414	1.4405	1	0.782029	0.772512
GOTERM_BP_DIRECT	GO:0001655~urogenital system development	9	0.150326	0.0414023	ACVR1, OSR2, HELLS, ACD, GATA2, AMH, PBX1, EPHB3, CRKL	5230	16	19414	2.08803	1	0.788421	0.778826
GOTERM_BP_DIRECT	GO:0030278~regulation of ossification	9	0.150326	0.0414023	ESRRA, ACVR1, EGR2, SIX2, MAPK14, DHRS3, RUNX2, PBX1, MAPK3	5230	16	19414	2.08803	1	0.788421	0.778826
GOTERM_BP_DIRECT	GO:0032516~positive regulation of phosphoprotein phosphatase activity	9	0.150326	0.0414023	PTPA, PPP1R15A, PPP1R15B, MAGI2, CALM3, CALM1, JAK2, VRK3, MTOR	5230	16	19414	2.08803	1	0.788421	0.778826
GOTERM_BP_DIRECT	GO:0090399~replicative senescence	9	0.150326	0.0414023	CDKN1A, WRN, MME, CHEK2, ERCC1, CHEK1, SERPINE1, ATM, ATR	5230	16	19414	2.08803	1	0.788421	0.778826
GOTERM_BP_DIRECT	GO:0060382~regulation of DNA strand elongation	9	0.150326	0.0414023	INO80C, INO80E, RUVBL2, ACTR5, MCRS1, ACTL6A, RUVBL1, NUCKS1, NFRKB	5230	16	19414	2.08803	1	0.788421	0.778826
GOTERM_BP_DIRECT	GO:0022008~neurogenesis	24	0.400869	0.0429146	DAGLA, XRCC5, PRDM6, XRCC2, ROGDI, CXCR4, LIG4, NAV1, NAV2, BTBD6, WDR62, ASCL1, TRAK1, EGFR, NPC1, ERBB3, BTBD1, ERBB4, SPOCK1, NDUFS2, FAT4, CHAC1, DAGLB, CDK5RAP2	5230	61	19414	1.46048	1	0.815469	0.805545
GOTERM_BP_DIRECT	GO:0071363~cellular response to growth factor stimulus	23	0.384166	0.0440436	ACVR1, DTYMK, URI1, BMPR2, AMHR2, SHC1, SPHK1, PDGFB, PPP2R5B, CIB1, KLF4, THBS1, LRP8, TGFBR1, TGFBR2, SLC4A7, MAPK7, TH, MAP1B, FEZ1, CPNE3, FGFR3, FGFR2	5230	58	19414	1.47202	1	0.833354	0.823212
GOTERM_BP_DIRECT	GO:0034446~substrate adhesion-dependent cell spreading	23	0.384166	0.0440436	NTNG1, RAB1A, LAMA5, NRP1, LAMB3, FZD4, LAMB2, ATRNL1, FZD7, KIF14, NTN4, FN1, BRAF, PARVA, LAMC1, PIK3R1, ANTXR1, AKIP1, MICALL2, RADIL, SRGAP2, EPHB3, FERMT3	5230	58	19414	1.47202	1	0.833354	0.823212
GOTERM_BP_DIRECT	GO:0007420~brain development	84	1.40304	0.0449629	IFT172, ROGDI, IRS2, ARRB2, BMI1, BRCA2, PTPRG, RGS2, QARS1, PPFIA1, NRCAM, PHGDH, CIC, SCYL2, CDK5RAP2, MEN1, EPHA7, ANAPC7, MAP1S, SPHK1, MINK1, SHROOM2, HSPG2, EML1, TGFBR2, PYGO2, PITPNM1, DNAJC30, B3GNT5, DDIT4, ATP6V0D1, PLCB1, PAFAH1B3, RTN3, NDRG4, PFKFB3, ABCB6, PRKDC, AMIGO1, AMIGO2, GNAI3, CXCR4, TULP3, ADCY1, MACROH2A2, RTN4, ACAT1, RIDA, WRN, SRR, ATXN1, UGP2, RBBP4, STK36, OXCT1, AT…	5230	261	19414	1.19468	1	0.845272	0.834985
GOTERM_BP_DIRECT	GO:0000038~very long-chain fatty acid metabolic process	10	0.167029	0.0451498	ABCD3, ACOX2, ACSL1, PEX5, ACOT2, ACOT1, SLC27A6, HSD17B4, PEX2, ABCD1	5230	19	19414	1.95371	1	0.845272	0.834985
GOTERM_BP_DIRECT	GO:2000786~positive regulation of autophagosome assembly	10	0.167029	0.0451498	MOAP1, SNX18, ATG2A, PIP4K2A, ULK1, PIP4K2C, WDR45, SNX30, SNX7, ELAPOR1	5230	19	19414	1.95371	1	0.845272	0.834985
GOTERM_BP_DIRECT	GO:2000811~negative regulation of anoikis	10	0.167029	0.0451498	ITGB1, NTRK2, TLE1, CEACAM6, PTRH2, CEACAM5, BCL2, PIK3R3, ITGA5, MCL1	5230	19	19414	1.95371	1	0.845272	0.834985
GOTERM_BP_DIRECT	GO:0045190~isotype switching	10	0.167029	0.0451498	MSH6, MSH2, ATAD5, EXO1, ERCC1, SWAP70, LIG4, NBN, MLH1, UNG	5230	19	19414	1.95371	1	0.845272	0.834985
GOTERM_BP_DIRECT	GO:0010468~regulation of gene expression	85	1.41974	0.0471574	APP, PRDM6, CHD7, PRDM5, YBX2, AHR, PRDM1, BMI1, AFF3, ATRAID, AFF4, SLC8A1, AFF1, SLC8A2, SOX2, SHH, POFUT2, TRIM5, ZC3H12A, TMEM107, DNMT3B, ADNP2, SIRPA, HMG20B, PHGDH, DNM1L, PHLDA2, JAK1, PIERCE1, TCF19, KDM6B, BRD2, IL18, ATP1B1, TGFBR1, TGFBR2, MARF1, LOX, TRIM14, NHLRC1, TRIM11, STK40, CGGBP1, RNASEL, STAU2, TSHZ1, TMPRSS4, PSEN1, PRDM11, NOL3, ASCL1, HIF1A, PTHLH, ZFP36L1, PPP2CB, FUT8, …	5230	265	19414	1.19066	1	0.850516	0.840165
GOTERM_BP_DIRECT	GO:0031929~TOR signaling	11	0.183731	0.047665	FLCN, EIF4EBP1, MEAK7, MLST8, AKT1, RICTOR, GATA3, RHEBL1, FNIP1, HIF1A, MTOR	5230	22	19414	1.85602	1	0.850516	0.840165
GOTERM_BP_DIRECT	GO:0070542~response to fatty acid	11	0.183731	0.047665	ALAD, INSIG2, GIPR, SCD, UCP2, ILDR1, MBP, CCN2, SOX9, FOXO3, FOXO1	5230	22	19414	1.85602	1	0.850516	0.840165
GOTERM_BP_DIRECT	GO:0001556~oocyte maturation	11	0.183731	0.047665	TUT7, RPS6KA2, DMC1, PTK2B, PABPC1L, TRIP13, FBXO5, BRCA2, FOXO3, REC8, CDC25B	5230	22	19414	1.85602	1	0.850516	0.840165
GOTERM_BP_DIRECT	GO:0007004~telomere maintenance via telomerase	11	0.183731	0.047665	PIF1, ACD, MRE11, DKC1, PTGES3, NHP2, RPA1, TERF2IP, POT1, TERF1, TELO2	5230	22	19414	1.85602	1	0.850516	0.840165
GOTERM_BP_DIRECT	GO:0051443~positive regulation of ubiquitin-protein transferase activity	11	0.183731	0.047665	ARRDC4, PINK1, FBXW7, DCUN1D3, PLK1, ARRDC3, AXIN1, PIN1, DCUN1D2, TRIB3, BMI1	5230	22	19414	1.85602	1	0.850516	0.840165
GOTERM_BP_DIRECT	GO:0045727~positive regulation of translation	31	0.517789	0.0479146	DDX3X, PRKDC, PTAFR, RPS27L, NAT10, PLD1, THBS1, RBM3, CTIF, FXR2, OTUD6B, CYP1B1, PTK2B, SOX4, NIBAN1, PRMT1, ITGA2, SAMD4A, LARP4B, PASK, EEF2, TENT5B, MIF4GD, LARP6, MTOR, PINK1, AGO2, GUF1, EIF3C, EIF3D, OGT	5230	84	19414	1.36992	1	0.850516	0.840165
GOTERM_BP_DIRECT	GO:0072089~stem cell proliferation	19	0.317354	0.0481757	OSR2, RARG, CDKN2C, ABCB1, LIG4, OVOL1, RBPJ, TBX3, RUNX2, PBX1, BYSL, SHH, WNT11, NFIB, CD109, SFN, SOX9, IRF6, NES	5230	46	19414	1.53324	1	0.850516	0.840165
GOTERM_BP_DIRECT	GO:0000076~DNA replication checkpoint	7	0.11692	0.0483725	CDT1, TIPIN, CDC45, TIMELESS, DNA2, CDC6, CLSPN	5230	11	19414	2.36221	1	0.850516	0.840165
GOTERM_BP_DIRECT	GO:0061314~Notch signaling involved in heart development	7	0.11692	0.0483725	DLL4, GALNT11, JAG1, HEY1, HEY2, SNAI1, RBPJ	5230	11	19414	2.36221	1	0.850516	0.840165
GOTERM_BP_DIRECT	GO:0000722~telomere maintenance via recombination	7	0.11692	0.0483725	RAD51D, RAD51, RAD51C, TEP1, NSMCE2, SMC6, BRCA2	5230	11	19414	2.36221	1	0.850516	0.840165
GOTERM_BP_DIRECT	GO:0046685~response to arsenic-containing substance	7	0.11692	0.0483725	ALAD, GCLC, CYP1A1, CYP1B1, TNFRSF11B, RNF4, ATR	5230	11	19414	2.36221	1	0.850516	0.840165
GOTERM_BP_DIRECT	GO:0032675~regulation of interleukin-6 production	7	0.11692	0.0483725	AFAP1L2, CEBPB, MAPKAPK2, HLA-B, CAPN2, SIRPA, CD47	5230	11	19414	2.36221	1	0.850516	0.840165
GOTERM_BP_DIRECT	GO:0045654~positive regulation of megakaryocyte differentiation	7	0.11692	0.0483725	SCIN, PITHD1, FAXDC2, HMGB2, GATA2, RAB7B, RCOR1	5230	11	19414	2.36221	1	0.850516	0.840165
GOTERM_BP_DIRECT	GO:0006482~protein demethylation	7	0.11692	0.0483725	PHF2, ALKBH4, KDM2A, RIOX1, PPME1, KDM7A, JMJD6	5230	11	19414	2.36221	1	0.850516	0.840165
GOTERM_BP_DIRECT	GO:0010226~response to lithium ion	7	0.11692	0.0483725	ARL13B, IMPA2, IGFBP2, PTK2B, ADCY1, ASCL1, NFE2L2	5230	11	19414	2.36221	1	0.850516	0.840165
GOTERM_BP_DIRECT	GO:0070314~G1 to G0 transition	7	0.11692	0.0483725	CYP27B1, ZBTB17, RIDA, RPL23, WDR6, PHGDH, EZH2	5230	11	19414	2.36221	1	0.850516	0.840165
GOTERM_BP_DIRECT	GO:0044829~positive regulation by host of viral genome replication	7	0.11692	0.0483725	TBC1D20, YTHDC2, STOM, NUCKS1, PIK3C3, PPIB, ZFYVE1	5230	11	19414	2.36221	1	0.850516	0.840165
GOTERM_BP_DIRECT	GO:0065008~regulation of biological quality	7	0.11692	0.0483725	ATP7B, MDM2, ADCY3, ADCY1, SLC29A1, RAB11FIP5, ADCY5	5230	11	19414	2.36221	1	0.850516	0.840165
GOTERM_BP_DIRECT	GO:0006098~pentose-phosphate shunt	7	0.11692	0.0483725	PRPS2, RPIA, G6PD, SHPK, PGD, TKT, DERA	5230	11	19414	2.36221	1	0.850516	0.840165
GOTERM_BP_DIRECT	GO:1902237~positive regulation of endoplasmic reticulum stress-induced intrinsic apoptotic signaling pathway	7	0.11692	0.0483725	DDIT3, NCK2, PMAIP1, RNF183, SERINC3, SIRT1, BBC3	5230	11	19414	2.36221	1	0.850516	0.840165
GOTERM_BP_DIRECT	GO:0009113~purine nucleobase biosynthetic process	5	0.0835143	0.0487132	SHMT1, PPAT, GMPS, GART, PAICS	5230	6	19414	3.09337	1	0.850516	0.840165
GOTERM_BP_DIRECT	GO:1901203~positive regulation of extracellular matrix assembly	5	0.0835143	0.0487132	MAD2L2, TGFB1, SMAD3, RGCC, SOX9	5230	6	19414	3.09337	1	0.850516	0.840165
GOTERM_BP_DIRECT	GO:0014037~Schwann cell differentiation	5	0.0835143	0.0487132	EGR2, ERBB3, GPC1, NAB2, ADGRG6	5230	6	19414	3.09337	1	0.850516	0.840165
GOTERM_BP_DIRECT	GO:0016202~regulation of striated muscle tissue development	5	0.0835143	0.0487132	MTPN, CENPF, TGFB1, SMAD3, LOX	5230	6	19414	3.09337	1	0.850516	0.840165
GOTERM_BP_DIRECT	GO:0046826~negative regulation of protein export from nucleus	5	0.0835143	0.0487132	BARD1, SP100, CDK5, PARK7, TXN	5230	6	19414	3.09337	1	0.850516	0.840165
GOTERM_BP_DIRECT	GO:0046654~tetrahydrofolate biosynthetic process	5	0.0835143	0.0487132	DHFR, DHFR2, ATIC, GCH1, GART	5230	6	19414	3.09337	1	0.850516	0.840165
GOTERM_BP_DIRECT	GO:0043504~mitochondrial DNA repair	5	0.0835143	0.0487132	MGME1, PARP1, LIG3, DNA2, PRIMPOL	5230	6	19414	3.09337	1	0.850516	0.840165
GOTERM_BP_DIRECT	GO:0010694~positive regulation of alkaline phosphatase activity	5	0.0835143	0.0487132	SMAD3, ITGA2, NPNT, PPARGC1B, GPLD1	5230	6	19414	3.09337	1	0.850516	0.840165
GOTERM_BP_DIRECT	GO:0007100~mitotic centrosome separation	5	0.0835143	0.0487132	NDE1, NUP62, KIF11, AURKA, NDEL1	5230	6	19414	3.09337	1	0.850516	0.840165
GOTERM_BP_DIRECT	GO:0006189~'de novo' IMP biosynthetic process	5	0.0835143	0.0487132	ATIC, PPAT, GART, PAICS, PFAS	5230	6	19414	3.09337	1	0.850516	0.840165
GOTERM_BP_DIRECT	GO:0010894~negative regulation of steroid biosynthetic process	5	0.0835143	0.0487132	BMP2, INSIG2, INSIG1, WNT4, BMP5	5230	6	19414	3.09337	1	0.850516	0.840165
GOTERM_BP_DIRECT	GO:0031536~positive regulation of exit from mitosis	5	0.0835143	0.0487132	TGFB1, UBE2C, CDCA5, BIRC5, PHB2	5230	6	19414	3.09337	1	0.850516	0.840165
GOTERM_BP_DIRECT	GO:1905475~regulation of protein localization to membrane	5	0.0835143	0.0487132	GPC1, GPC2, GPC5, GPC4, GPC6	5230	6	19414	3.09337	1	0.850516	0.840165
GOTERM_BP_DIRECT	GO:0007569~cell aging	12	0.200434	0.0492636	RWDD1, MORC3, WRN, MNT, CITED2, NUP62, PDCD4, BCL2, CDK1, BRCA2, SIRT1, TBX3	5230	25	19414	1.78178	1	0.850516	0.840165
GOTERM_BP_DIRECT	GO:0051090~regulation of sequence-specific DNA binding transcription factor activity	12	0.200434	0.0492636	MAPK10, KDM5A, HCK, JUND, SYK, FANCD2, STK36, FANCA, HMOX1, SGK3, CARF, MAPK3	5230	25	19414	1.78178	1	0.850516	0.840165
GOTERM_BP_DIRECT	GO:0007009~plasma membrane organization	12	0.200434	0.0492636	FER1L4, BAIAP2L1, OSBPL2, MYOF, TLCD2, ANK3, FAT4, TLCD1, A4GALT, LARGE1, SPTBN1, MTSS2	5230	25	19414	1.78178	1	0.850516	0.840165
GOTERM_BP_DIRECT	GO:0051000~positive regulation of nitric-oxide synthase activity	12	0.200434	0.0492636	DHFR, SCARB1, GCH1, NPR3, NOS1AP, PTK2B, AKT1, CALM3, NOD1, CALM1, ESR1, HIF1A	5230	25	19414	1.78178	1	0.850516	0.840165
GOTERM_BP_DIRECT	GO:0090316~positive regulation of intracellular protein transport	12	0.200434	0.0492636	CDC42, BCAS3, PLK3, PCM1, RIPOR1, ASPH, CEP131, TPR, RAB29, KIF20B, PCNT, OAZ2	5230	25	19414	1.78178	1	0.850516	0.840165
GOTERM_BP_DIRECT	GO:0071353~cellular response to interleukin-4	12	0.200434	0.0492636	ALAD, XBP1, TUBA1B, ADAMTS13, HSPA5, NFIL3, CDK4, SHPK, GATA3, CORO1A, PML, MCM2	5230	25	19414	1.78178	1	0.850516	0.840165
GOTERM_BP_DIRECT	GO:0016540~protein autoprocessing	13	0.217137	0.0501749	PCSK2, PARP1, F12, OMA1, ASRGL1, PISD, KLK6, AFG3L2, FAM111A, SHH, CTSL, CAPN2, FXN	5230	28	19414	1.72345	1	0.853101	0.842719
GOTERM_BP_DIRECT	GO:0070372~regulation of ERK1 and ERK2 cascade	13	0.217137	0.0501749	PRMT5, EPHA7, SYK, APIP, FN1, RASGRP1, YWHAZ, EGFR, CEACAM1, CCN1, FAM83D, FGFR2, EPHA2	5230	28	19414	1.72345	1	0.853101	0.842719
GOTERM_BP_DIRECT	GO:0042594~response to starvation	16	0.267246	0.0502606	BCAS3, ADM, FOXK1, CBL, FOXO3, YARS1, ACAT1, ZFP36, TBC1D5, OXCT1, DDIT3, ULK3, ULK2, ULK1, ACADM, PCK2	5230	37	19414	1.60521	1	0.853101	0.842719
GOTERM_BP_DIRECT	GO:0090630~activation of GTPase activity	44	0.734926	0.0503788	ARHGEF26, NEDD9, AGAP1, SIPA1L2, RASGRP1, RAP1GAP, CORO1C, CRKL, ARHGAP22, SYDE2, SIPA1L1, TBC1D30, PTK2B, ECT2, EVI5, TBC1D22A, TBC1D22B, GARNL3, NDEL1, APC2, BCAS3, RABGAP1L, GRTP1, RALGAPA2, RCC2, TBC1D8, ARHGEF19, TBC1D9, TSC1, TBC1D2B, ARHGAP24, MTSS2, TIAM1, TBC1D1, TBCK, TBC1D2, TBC1D3, TBC1D5, SGSM2, RUNDC1, CRK, ARHGEF5, EPHA2, SLC27A4	5230	127	19414	1.28606	1	0.853101	0.842719
GOTERM_BP_DIRECT	GO:0002040~sprouting angiogenesis	15	0.250543	0.0505643	NRP1, TGFB1, NAXE, YJEFN3, VEGFC, PARVA, THBS1, PGF, JMJD6, LOXL2, VEGFA, CDC42, PTK2B, E2F7, E2F8	5230	34	19414	1.63767	1	0.853101	0.842719
GOTERM_BP_DIRECT	GO:0048705~skeletal system morphogenesis	15	0.250543	0.0505643	LAMA5, CSRNP1, WWOX, SPEF2, TIPARP, ANKRD11, ZFAND5, COL11A2, ARID5B, FMN1, PSEN1, TGFBR1, NLE1, HYAL2, FGFR2	5230	34	19414	1.63767	1	0.853101	0.842719
GOTERM_BP_DIRECT	GO:0090503~RNA phosphodiester bond hydrolysis, exonucleolytic	15	0.250543	0.0505643	TOE1, PNPT1, CPSF3, ANGEL2, DIS3L, ANGEL1, PARN, PAN2, ISG20, EXOSC5, NOCT, ZC3H12A, CNOT8, DCPS, DIS3L2	5230	34	19414	1.63767	1	0.853101	0.842719
GOTERM_BP_DIRECT	GO:0001676~long-chain fatty acid metabolic process	14	0.23384	0.050567	CPT1A, ACSL1, ACAD9, ACSL4, ACSF2, CYP1A1, ACOT2, SLC27A6, ACOT1, SLC27A3, PAM, ALOXE3, SLC27A2, SLC27A4	5230	31	19414	1.67641	1	0.853101	0.842719
GOTERM_BP_DIRECT	GO:1903955~positive regulation of protein targeting to mitochondrion	14	0.23384	0.050567	USP36, FZD5, FBXW7, CSNK2A2, UBE2D3, ATG13, SREBF2, NPEPPS, PINK1, ABLIM3, MICALL2, ARIH2, RHOU, SAE1	5230	31	19414	1.67641	1	0.853101	0.842719
GOTERM_BP_DIRECT	GO:0010033~response to organic substance	14	0.23384	0.050567	DGKD, ANXA5, XRCC1, RELA, CDK6, CDK4, CDK2, TIMP2, S100P, TIMP1, HPSE, GART, CTSC, ABCG1	5230	31	19414	1.67641	1	0.853101	0.842719
GOTERM_BP_DIRECT	GO:0030522~intracellular receptor signaling pathway	14	0.23384	0.050567	STAT3, RORA, NR1D2, AHR, NR1D1, NR2F2, NR2C2, DCBLD2, NR4A2, AR, NR4A1, NR4A3, NR5A2, PPARD	5230	31	19414	1.67641	1	0.853101	0.842719
GOTERM_BP_DIRECT	GO:0007026~negative regulation of microtubule depolymerization	14	0.23384	0.050567	APC2, WDR47, CKAP2, KATNB1, CIB1, CAMSAP1, HDAC6, CAMSAP2, TPX2, MAP1B, BMERB1, ARHGEF2, GAS2L1, HDGFL3	5230	31	19414	1.67641	1	0.853101	0.842719
GOTERM_BP_DIRECT	GO:0031398~positive regulation of protein ubiquitination	29	0.484383	0.0513589	AMER1, PAXIP1, XIAP, UBE2D1, WBP1L, CBLB, BCL10, BRCA1, PTTG1IP, MALT1, DNAJB2, RASSF1, FBXO4, RNF111, FANCI, CENPX, HSPA5, WFS1, FBXW7, SPHK1, AXIN1, COMMD1, TICAM1, CHFR, FKBP1A, PINK1, PELI1, NHLRC1, BIRC3	5230	78	19414	1.38012	1	0.86318	0.852675
GOTERM_BP_DIRECT	GO:0048511~rhythmic process	29	0.484383	0.0513589	TOP2A, KDM5B, SUV39H2, KDM5C, DDX5, PRKAA2, PRKDC, DHX9, SUV39H1, CREM, AHR, DBP, DNM1L, CSNK2A1, USP9X, FBXW11, FBXW7, MTOR, NFKB2, MAPK10, PER1, CDK5, CRY2, CDK1, SIK1, OGT, DTL, SPSB4, EZH2	5230	78	19414	1.38012	1	0.86318	0.852675
GOTERM_BP_DIRECT	GO:0031532~actin cytoskeleton reorganization	23	0.384166	0.0528926	NRP1, ANXA1, CXADR, SHC1, CDC42BPG, MINK1, DTNBP1, PARVA, ANTXR1, EPS8, CLDN3, SIPA1L1, CTTN, PTK7, TRPV4, KIT, MICALL2, FLNA, MYH9, PLEK2, GRB2, RICTOR, PLEC	5230	59	19414	1.44707	1	0.887276	0.876477
GOTERM_BP_DIRECT	GO:0032868~response to insulin	28	0.46768	0.0531611	INSIG2, IRS1, GCNT1, SLC2A1, ADM, TNFRSF11A, KHK, EPM2AIP1, SESN2, GRB10, SCAP, HADH, ZBTB7B, ZBED3, EGR1, EGR2, IGFBP2, MEAK7, TSC1, FOS, MAPK14, SIRT1, MTOR, GAL, TRPV4, CRY2, KBTBD2, OGT	5230	75	19414	1.38583	1	0.890098	0.879265
GOTERM_BP_DIRECT	GO:0046854~phosphatidylinositol phosphorylation	22	0.367463	0.0544492	PI4K2B, SMG1, CISH, IPMK, TTC7B, PIK3CD, PIK3R3, PIK3R1, PIK3C2A, SOCS2, ITPKB, ITPKC, SOCS3, IMPA1, IMPA2, PI4KAP2, BPNT2, PIP4K2A, PIK3C3, PIP5K1B, PIP4K2C, PI4K2A	5230	56	19414	1.4583	1	0.909948	0.898873
GOTERM_BP_DIRECT	GO:0098609~cell-cell adhesion	64	1.06898	0.0546501	CTNND2, ITGAE, CELSR1, F11R, CELSR2, VSIG10, BAIAP2L1, CDH3, LGALS1, TRIM29, BOC, ITGAX, NRCAM, SOX9, ANXA9, NEO1, DSP, ANXA1, KIRREL2, ANXA2, TMOD3, ITGA2, IGDCC3, CDH11, PKP2, MYH9, PKP1, CDC42EP1, PKP4, ITGA6, ADAM8, TLN2, ITGA5, TLN1, DSC2, CD44, LAMA5, CSTA, TNXB, COL13A1, SHC1, LAMA3, PSEN1, LPP, NTN1, EGFR, PRTG, PERP, CTNNA1, CDH24, CD58, S100A11, MPZL2, VMP1, DLG1, KRT18, DLG2, NPHS1, FA…	5230	195	19414	1.21831	1	0.911588	0.900493
GOTERM_BP_DIRECT	GO:0006301~postreplication repair	8	0.133623	0.0555921	MSH2, UBE2B, NSMCE1, POLI, BRCA1, UBE2V1, RAD18, POLH	5230	14	19414	2.12117	1	0.915259	0.90412
GOTERM_BP_DIRECT	GO:0035563~positive regulation of chromatin binding	8	0.133623	0.0555921	CDT1, PYGO2, CTBP2, DTX3L, ZNF618, DDX11, GMNN, PARP9	5230	14	19414	2.12117	1	0.915259	0.90412
GOTERM_BP_DIRECT	GO:1904668~positive regulation of ubiquitin protein ligase activity	8	0.133623	0.0555921	CDC20, ENTREP1, FZR1, CDKN1B, UBE2C, PLK1, MASTL, PEX12	5230	14	19414	2.12117	1	0.915259	0.90412
GOTERM_BP_DIRECT	GO:0006978~DNA damage response, signal transduction by p53 class mediator resulting in transcription of p21 class mediator	8	0.133623	0.0555921	SP100, CDKN1A, MUC1, TFAP4, CHEK2, RPS27L, FOXM1, BRCA2	5230	14	19414	2.12117	1	0.915259	0.90412
GOTERM_BP_DIRECT	GO:2001022~positive regulation of response to DNA damage stimulus	8	0.133623	0.0555921	PAXIP1, ANKLE1, FXR2, NSMCE4A, PRKCD, NSMCE1, ATM, NKX3-1	5230	14	19414	2.12117	1	0.915259	0.90412
GOTERM_BP_DIRECT	GO:1904322~cellular response to forskolin	8	0.133623	0.0555921	FDX1, ADCY3, AHR, ADCY1, EFNA5, ADCY6, GNAI1, ADCY5	5230	14	19414	2.12117	1	0.915259	0.90412
GOTERM_BP_DIRECT	GO:0007175~negative regulation of epidermal growth factor-activated receptor activity	8	0.133623	0.0555921	ZFYVE28, ERRFI1, ZGPAT, GPRC5A, CBLB, PSEN1, CBL, CHMP6	5230	14	19414	2.12117	1	0.915259	0.90412
GOTERM_BP_DIRECT	GO:0016925~protein sumoylation	21	0.35076	0.0559991	EGR2, SLF1, CBX4, NSMCE2, NSMCE1, SMC6, PIAS2, PML, SENP1, IFIH1, EID3, NSMCE4A, SENP5, KIAA1586, SUMO3, MDM2, HMG20B, TRIM38, SAE1, STX1A, TRPM4	5230	53	19414	1.47081	1	0.918551	0.907372
GOTERM_BP_DIRECT	GO:0051496~positive regulation of stress fiber assembly	21	0.35076	0.0559991	NRP1, SMAD3, SDC4, TGFB3, LIMCH1, TPM1, BRAF, TSC1, SORBS3, TGFBR1, MTOR, AMOT, CDC42, RGCC, WNT11, EVL, CD47, CCN2, ARHGEF5, S100A10, WNT4	5230	53	19414	1.47081	1	0.918551	0.907372
GOTERM_BP_DIRECT	GO:0007417~central nervous system development	50	0.835143	0.0562365	SH3GL3, APP, ANKLE2, TRIO, CITED2, CHD7, SLC2A1, CELSR1, HAPLN3, GBA2, SOX3, RPS6KA3, SHH, NRCAM, JARID2, SH3GL1, SEMA6B, SZT2, LIG4, VPS13B, HPCAL4, BCAN, BTD, ALDH5A1, B3GNT5, MTF1, TAGLN3, ADAM22, CAPG, STK4, KALRN, KLK6, DHX30, SCIN, NHLH1, MBP, ARSB, SPTBN1, ARNT2, NGFR, GSN, TBX6, VAX2, TBX3, RNF103, ID3, TPP1, SERPINI1, NES, PAM	5230	148	19414	1.25407	1	0.920742	0.909537
GOTERM_BP_DIRECT	GO:0007219~Notch signaling pathway	41	0.684817	0.0564857	DLX1, APP, NOTCH3, CDKN1B, MAML1, IFT172, SEL1L, ONECUT1, SIX1, PSEN1, DTX3, ASCL1, DTX4, RBPJ, DLL4, NEURL1B, IFT74, APH1B, GMDS, HEY1, PERP, BLOC1S2, HEY2, S1PR3, SOX9, CHAC1, TGFB1, JAG1, DTX3L, GOT1, FBXW7, MIB2, WDR12, NLE1, EPN1, TGFBR2, BMP2, ADAM17, CDK6, FAT4, MAML3	5230	118	19414	1.28978	1	0.92312	0.911885
GOTERM_BP_DIRECT	GO:0007623~circadian rhythm	26	0.434274	0.0569234	SUV39H2, SUV39H1, ADCY1, TYMS, HEBP1, DBP, NFIL3, NRIP1, KLF10, NDUFA9, NTRK2, JUND, EGR3, HOMER1, ASS1, SETX, PER2, PER1, ID2, CRY2, BHLHE40, TIMELESS, TOP1, ATF5, BMAL1, CLOCK	5230	69	19414	1.39874	1	0.928562	0.917261
GOTERM_BP_DIRECT	GO:0008333~endosome to lysosome transport	20	0.334057	0.0575284	PLEKHF2, VPS18, SNAPIN, DTX3L, ATG14, TRAK1, RNF157, UEVLD, HMGXB4, HOOK1, BIN1, KIF13A, EPG5, RAB7B, RILP, SCYL2, VPS39, RAB7A, CHMP5, VPS16	5230	50	19414	1.48482	1	0.934995	0.923616
GOTERM_BP_DIRECT	GO:0010862~positive regulation of pathway-restricted SMAD protein phosphorylation	20	0.334057	0.0575284	ACVR1, TGFB2, TGFB1, TNXB, BMPR2, RBPMS, TGFB3, GDF15, BMP8A, BMP8B, TTK, INHBA, BMP7, TGFBR1, BMP6, TGFBR2, BMP5, SDCBP, BMP2, CSNK2B	5230	50	19414	1.48482	1	0.934995	0.923616
GOTERM_BP_DIRECT	GO:0007568~aging	49	0.81844	0.058429	TFRC, OGG1, NUDT1, ADM, ABAT, LOXL2, CASP9, FBXO4, DAG1, TSPO, TIMP1, CCN2, AMH, CTSC, IGFBP5, MME, IGFBP2, GFRA1, FOS, TGFBR2, RPN2, FOXO4, TYMS, FOXO3, AURKB, WRN, SRR, ATP5F1A, CNR1, UCP2, CTNNA1, SCAP, MBP, APOD, NQO1, TGFB1, JUND, TGFB3, ATP2B1, ASS1, GJB2, GCLC, KRT16, APEX1, ERCC2, CYP1A1, GRB2, GCLM, NFE2L2	5230	145	19414	1.25442	1	0.942541	0.93107
GOTERM_BP_DIRECT	GO:0001947~heart looping	25	0.417571	0.0588809	NDRG4, CITED2, SRF, IFT172, PSEN1, PKD2, HIF1A, IFT52, SHH, GJA1, ARL13B, DVL1, NPHP3, IFT57, BBS5, BBS4, MKKS, STIL, SMAD3, SETDB2, TBX6, TBX3, TGFBR2, OVOL2, CLUAP1	5230	66	19414	1.40608	1	0.942541	0.93107
GOTERM_BP_DIRECT	GO:0006111~regulation of gluconeogenesis	9	0.150326	0.0601911	NLN, SLC35B4, SESN2, ACADM, SIRT7, NR3C1, OGT, FBP1, PDK2	5230	17	19414	1.9652	1	0.942541	0.93107
GOTERM_BP_DIRECT	GO:0030048~actin filament-based movement	9	0.150326	0.0601911	MYO1B, WIPF1, WIPF2, MYO6, WAS, MYH9, MYO9B, WASL, WASF2	5230	17	19414	1.9652	1	0.942541	0.93107
GOTERM_BP_DIRECT	GO:0008631~intrinsic apoptotic signaling pathway in response to oxidative stress	9	0.150326	0.0601911	MELK, STK24, PRKCD, BCL2, CYP1B1, ZNF622, JAK2, PML, PDK1	5230	17	19414	1.9652	1	0.942541	0.93107
GOTERM_BP_DIRECT	GO:1900034~regulation of cellular response to heat	9	0.150326	0.0601911	DNAJC2, DNAJB1, DNAJB6, MAPKAPK2, CHORDC1, ATM, SIRT1, MTOR, ATR	5230	17	19414	1.9652	1	0.942541	0.93107
GOTERM_BP_DIRECT	GO:0031103~axon regeneration	9	0.150326	0.0601911	DHFR, JUN, RTN4RL1, BCL2, DAG1, CTNNA1, CSPG5, JAK2, MAPK8IP3	5230	17	19414	1.9652	1	0.942541	0.93107
GOTERM_BP_DIRECT	GO:0030194~positive regulation of blood coagulation	9	0.150326	0.0601911	PRDX2, DMTN, F12, F2R, SERPINE1, ST3GAL4, HPSE, THBS1, NFE2L2	5230	17	19414	1.9652	1	0.942541	0.93107
GOTERM_BP_DIRECT	GO:0030330~DNA damage response, signal transduction by p53 class mediator	9	0.150326	0.0601911	ACER2, PAXIP1, SESN2, MYO6, NBN, FOXO3, PPM1D, NDRG1, E2F7	5230	17	19414	1.9652	1	0.942541	0.93107
GOTERM_BP_DIRECT	GO:0021675~nerve development	9	0.150326	0.0601911	NGFR, AFG3L2, NRP1, NAGLU, DAG1, B4GALNT1, SEMA3F, DICER1, LARGE1	5230	17	19414	1.9652	1	0.942541	0.93107
GOTERM_BP_DIRECT	GO:0032206~positive regulation of telomere maintenance	9	0.150326	0.0601911	ACD, MRE11, PPP1R10, TERF2IP, POT1, SIRT6, NBN, TERF1, PML	5230	17	19414	1.9652	1	0.942541	0.93107
GOTERM_BP_DIRECT	GO:0030177~positive regulation of Wnt signaling pathway	17	0.283949	0.0617885	KANK1, ZRANB1, CSNK2A1, FZD4, TMEM132A, DIXDC1, TNFAIP3, PBXIP1, SULF1, SKI, SHH, BMP2, DEPDC1B, SPIN1, CCN4, FGFR2, WLS	5230	41	19414	1.53914	1	0.942541	0.93107
GOTERM_BP_DIRECT	GO:0045669~positive regulation of osteoblast differentiation	28	0.46768	0.0619448	IFITM1, CEBPB, BMPR2, LRP3, ATRAID, SCUBE2, SCUBE3, NPPC, MIR210, CCN4, FBXO5, CCN1, CLIC1, IL6R, WNT4, ACVR1, WWTR1, WNT10B, ZHX3, JUND, JAG1, MSX2, NPNT, BMP7, BMP6, RUNX2, BMP2, FAM20C	5230	76	19414	1.3676	1	0.942541	0.93107
GOTERM_BP_DIRECT	GO:0051409~response to nitrosative stress	4	0.0668114	0.0623497	GCLC, GCLM, ADH5, DUSP6	5230	4	19414	3.71205	1	0.942541	0.93107
GOTERM_BP_DIRECT	GO:1904772~response to tetrachloromethane	4	0.0668114	0.0623497	NQO1, CPT1A, IGF2R, EZH2	5230	4	19414	3.71205	1	0.942541	0.93107
GOTERM_BP_DIRECT	GO:0033600~negative regulation of mammary gland epithelial cell proliferation	4	0.0668114	0.0623497	GATA3, BRCA2, PHB2, ROBO1	5230	4	19414	3.71205	1	0.942541	0.93107
GOTERM_BP_DIRECT	GO:0042148~strand invasion	4	0.0668114	0.0623497	RAD51D, RAD51, XRCC2, DMC1	5230	4	19414	3.71205	1	0.942541	0.93107
GOTERM_BP_DIRECT	GO:0071709~membrane assembly	4	0.0668114	0.0623497	TLCD2, ANK3, TLCD1, SPTBN1	5230	4	19414	3.71205	1	0.942541	0.93107
GOTERM_BP_DIRECT	GO:2000074~regulation of type B pancreatic cell development	4	0.0668114	0.0623497	RHEB, AKT1, BMAL1, CLOCK	5230	4	19414	3.71205	1	0.942541	0.93107
GOTERM_BP_DIRECT	GO:0061723~glycophagy	4	0.0668114	0.0623497	GABARAPL1, GAA, STBD1, RB1CC1	5230	4	19414	3.71205	1	0.942541	0.93107
GOTERM_BP_DIRECT	GO:0072757~cellular response to camptothecin	4	0.0668114	0.0623497	BLM, RAD51, RECQL5, SPIDR	5230	4	19414	3.71205	1	0.942541	0.93107
GOTERM_BP_DIRECT	GO:1905686~positive regulation of plasma membrane repair	4	0.0668114	0.0623497	CASP7, AHNAK, ANXA2, S100A10	5230	4	19414	3.71205	1	0.942541	0.93107
GOTERM_BP_DIRECT	GO:0006574~valine catabolic process	4	0.0668114	0.0623497	ACAD8, ALDH6A1, HIBADH, HIBCH	5230	4	19414	3.71205	1	0.942541	0.93107
GOTERM_BP_DIRECT	GO:0007057~spindle assembly involved in female meiosis I	4	0.0668114	0.0623497	CCNB2, FBXO5, NDC80, AURKA	5230	4	19414	3.71205	1	0.942541	0.93107
GOTERM_BP_DIRECT	GO:0002265~astrocyte activation involved in immune response	4	0.0668114	0.0623497	APP, GRN, LRP1, PSEN1	5230	4	19414	3.71205	1	0.942541	0.93107
GOTERM_BP_DIRECT	GO:0032957~inositol trisphosphate metabolic process	4	0.0668114	0.0623497	ITPKB, IPMK, ITPK1, PLCB1	5230	4	19414	3.71205	1	0.942541	0.93107
GOTERM_BP_DIRECT	GO:0060534~trachea cartilage development	4	0.0668114	0.0623497	RARG, SRF, RARA, SOX9	5230	4	19414	3.71205	1	0.942541	0.93107
GOTERM_BP_DIRECT	GO:0046683~response to organophosphorus	4	0.0668114	0.0623497	RFC3, AKR1C1, TRIM16, TYMS	5230	4	19414	3.71205	1	0.942541	0.93107
GOTERM_BP_DIRECT	GO:0015823~phenylalanine transport	4	0.0668114	0.0623497	SLC7A5, SLC43A2, SLC3A2, SLC16A10	5230	4	19414	3.71205	1	0.942541	0.93107
GOTERM_BP_DIRECT	GO:0032765~positive regulation of mast cell cytokine production	4	0.0668114	0.0623497	NR4A3, SYK, KIT, BCL10	5230	4	19414	3.71205	1	0.942541	0.93107
GOTERM_BP_DIRECT	GO:0072719~cellular response to cisplatin	4	0.0668114	0.0623497	RAD51, DDX11, TIMELESS, HMOX1	5230	4	19414	3.71205	1	0.942541	0.93107
GOTERM_BP_DIRECT	GO:0015818~isoleucine transport	4	0.0668114	0.0623497	SLC7A5, SLC43A2, SLC43A1, SLC3A2	5230	4	19414	3.71205	1	0.942541	0.93107
GOTERM_BP_DIRECT	GO:0009264~deoxyribonucleotide catabolic process	4	0.0668114	0.0623497	NT5C, NT5M, SAMHD1, DERA	5230	4	19414	3.71205	1	0.942541	0.93107
GOTERM_BP_DIRECT	GO:0045132~meiotic chromosome segregation	4	0.0668114	0.0623497	SGO1, NUF2, SMC4, SMC2	5230	4	19414	3.71205	1	0.942541	0.93107
GOTERM_BP_DIRECT	GO:0072385~minus-end-directed organelle transport along microtubule	4	0.0668114	0.0623497	MREG, RAB6A, BICD1, BICD2	5230	4	19414	3.71205	1	0.942541	0.93107
GOTERM_BP_DIRECT	GO:1901970~positive regulation of mitotic sister chromatid separation	4	0.0668114	0.0623497	INCENP, CDCA8, BIRC5, AURKB	5230	4	19414	3.71205	1	0.942541	0.93107
GOTERM_BP_DIRECT	GO:0030155~regulation of cell adhesion	23	0.384166	0.0629356	RET, LAMA5, TNXB, CXCL8, SRF, FAF1, LAMA3, KIF14, PLAUR, IL18, CXCR4, C2CD4A, LMO7, PRLR, PKD1, PML, FES, PTK2B, ABL2, PKP4, SOX9, SERPINI1, CYTH1	5230	60	19414	1.42295	1	0.942541	0.93107
GOTERM_BP_DIRECT	GO:0008589~regulation of smoothened signaling pathway	10	0.167029	0.0629976	IFT81, IFT140, TTC21B, TCTN1, FBXL17, FUZ, RORA, RPGRIP1L, FGFR2, WDR11	5230	20	19414	1.85602	1	0.942541	0.93107
GOTERM_BP_DIRECT	GO:0001825~blastocyst formation	10	0.167029	0.0629976	PTPN18, KDM4C, ACTL6A, FURIN, MATR3, ZP3, SKIL, SUPT6H, RTN4, TM4SF1	5230	20	19414	1.85602	1	0.942541	0.93107
GOTERM_BP_DIRECT	GO:0007064~mitotic sister chromatid cohesion	10	0.167029	0.0629976	CDC20, ESCO1, DSCC1, CDCA5, ESCO2, PDS5B, SMC1A, SMC3, HASPIN, REC8	5230	20	19414	1.85602	1	0.942541	0.93107
GOTERM_BP_DIRECT	GO:0034067~protein localization to Golgi apparatus	10	0.167029	0.0629976	RIPOR1, COG7, ARL1, GCC2, CSNK1D, RAB6A, OBSL1, SORL1, BICD2, OPTN	5230	20	19414	1.85602	1	0.942541	0.93107
GOTERM_BP_DIRECT	GO:0008584~male gonad development	38	0.634709	0.0634102	AMHR2, CITED2, RNF38, HMGB2, NUDT1, RHOBTB3, GATA3, CBL, CRKL, GJA1, CTNNA1, CYP1B1, SOX9, PATZ1, NKX3-1, WNT4, TGFB2, AKR1C3, FANCA, ADAM32, ARID5B, GFRA1, INHBA, ESR1, TGFBR1, ADAM2, ASPM, AR, KITLG, NASP, MSH2, ADAM15, AGO4, ERCC1, KIT, BCL2, TLR5, MAMLD1	5230	109	19414	1.29411	1	0.942541	0.93107
GOTERM_BP_DIRECT	GO:0051897~positive regulation of protein kinase B signaling	44	0.734926	0.0634859	SEMA5A, RET, ITGB1, APP, HIP1, RAMP3, MAZ, PIK3CD, GATA3, MST1R, ARRB2, PARK7, TXN, THBS1, AREG, EGFR, RTN4, CALCR, C1QBP, FAM110C, CPNE1, RICTOR, TNFAIP8L3, STOX1, OSBPL8, TCF7L2, XBP1, TGFB1, IGFBP5, EGF, GDF15, AKR1C3, IL18, AKR1C2, F3, TGFBR1, VEGFA, PINK1, C1QTNF12, SPRY2, ADAM8, HPSE, MYORG, HBEGF	5230	129	19414	1.26612	1	0.942541	0.93107
GOTERM_BP_DIRECT	GO:0042593~glucose homeostasis	41	0.684817	0.0636134	GPI, CRTC2, PRKAA2, IRS1, PRCP, PYGL, PARK7, SLC2A4, ADIPOR1, HIF1A, ADIPOR2, CNR1, HECTD4, SESN2, LEPR, CCN4, AKT1, INPP5K, SLC37A4, SOX4, PDK2, NGFR, TCF7L2, TSC22D4, NMB, SLC16A1, IGFBP5, NCOA5, RMI1, WFS1, STAT3, DHPS, SIRT6, PPP1R3G, MLXIPL, KLF7, TRPV4, CRY2, SELENOT, FGFR4, PFKM	5230	119	19414	1.27894	1	0.942541	0.93107
GOTERM_BP_DIRECT	GO:0071526~semaphorin-plexin signaling pathway	15	0.250543	0.0640264	SEMA6B, SEMA5A, SEMA6C, SEMA5B, NRP1, SEMA7A, SEMA6A, SEMA3C, PLXND1, SEMA3D, SEMA4B, SEMA3B, SEMA3F, FLNA, PLXNA3	5230	35	19414	1.59088	1	0.942541	0.93107
GOTERM_BP_DIRECT	GO:0030100~regulation of endocytosis	15	0.250543	0.0640264	RAB5B, HIP1, SPHK1, HIP1R, STON1, ARFGAP1, OPHN1, BIN1, SNX17, PACSIN2, PACSIN3, ABL2, RAB17, RAB5A, PACSIN1	5230	35	19414	1.59088	1	0.942541	0.93107
GOTERM_BP_DIRECT	GO:0006099~tricarboxylic acid cycle	15	0.250543	0.0640264	FH, PDHA1, MDH1, IDH1, OGDHL, PDHB, DHTKD1, SUCLA2, NNT, OGDH, SUCLG2, SUCLG1, ACO1, DLAT, MDH1B	5230	35	19414	1.59088	1	0.942541	0.93107
GOTERM_BP_DIRECT	GO:0098656~anion transmembrane transport	15	0.250543	0.0640264	ABCC3, ABCC1, ABCC2, SLC4A10, SLC1A2, ABCC9, SLC4A7, LRRC8C, VDAC3, LRRC8D, VDAC2, LRRC8A, VDAC1, LRRC8B, SLC19A1	5230	35	19414	1.59088	1	0.942541	0.93107
GOTERM_BP_DIRECT	GO:1900181~negative regulation of protein localization to nucleus	11	0.183731	0.064553	ILRUN, FLCN, APP, LATS2, TRIM29, MAGED1, FBXO4, CTNNA1, OTUD7B, YWHAZ, MTOR	5230	23	19414	1.77533	1	0.942541	0.93107
GOTERM_BP_DIRECT	GO:0006471~protein ADP-ribosylation	11	0.183731	0.064553	ARF4, PARP1, TNKS2, TIPARP, SIRT6, PARP16, PARP14, PARP9, SIRT2, SIRT3, PARP8	5230	23	19414	1.77533	1	0.942541	0.93107
GOTERM_BP_DIRECT	GO:0030705~cytoskeleton-dependent intracellular transport	11	0.183731	0.064553	TUBA1C, TUBA1B, MYO10, HOOK1, KIF5B, TUBB, KIF13A, KIF5A, CCDC88C, KIF1C, KIF1B	5230	23	19414	1.77533	1	0.942541	0.93107
GOTERM_BP_DIRECT	GO:0048008~platelet-derived growth factor receptor signaling pathway	14	0.23384	0.0648063	CSRNP1, NRP1, TIPARP, ZFAND5, PDGFB, STON1, ARID5B, PIK3C2A, MYO1E, NR4A3, TXNIP, CSPG4, JAK2, BCAR1	5230	32	19414	1.62402	1	0.942541	0.93107
GOTERM_BP_DIRECT	GO:0043124~negative regulation of I-kappaB kinase/NF-kappaB signaling	22	0.367463	0.0650239	TLE1, RIOK3, STAT1, DAB2IP, TNFAIP3, OTUD7B, RORA, NR1D1, ARRB2, ESR1, SIRT1, TANK, PYCARD, PER1, TNIP1, CARD19, ZC3H12A, TRIM59, SLC39A8, CACTIN, ZMYND11, OPTN	5230	57	19414	1.43272	1	0.942541	0.93107
GOTERM_BP_DIRECT	GO:1902017~regulation of cilium assembly	12	0.200434	0.0652196	DYNC2LI1, ATG3, IFT88, ODF2, IFT140, VDAC3, DCDC2, WDPCP, FUZ, MAPK15, SYNE2, SDCCAG8	5230	26	19414	1.71325	1	0.942541	0.93107
GOTERM_BP_DIRECT	GO:0045742~positive regulation of epidermal growth factor receptor signaling pathway	12	0.200434	0.0652196	BCAR3, NEU3, AFAP1L2, HIP1, DGKD, GPER1, NUP62, PLAUR, HIP1R, AGR2, CBL, FAM83B	5230	26	19414	1.71325	1	0.942541	0.93107
GOTERM_BP_DIRECT	GO:0090314~positive regulation of protein targeting to membrane	13	0.217137	0.0652458	TCAF2, FIS1, PRNP, TCAF1, C2CD5, CEMIP, CIB1, ANK3, MIEF1, CDK5, STOM, CHP1, FYN	5230	29	19414	1.66402	1	0.942541	0.93107
GOTERM_BP_DIRECT	GO:0044344~cellular response to fibroblast growth factor stimulus	13	0.217137	0.0652458	KDM5B, EGR3, CXCL8, ZFP36L2, ZFP36L1, DLL4, SETX, NR4A1, GCLC, ZFP36, HYAL2, GCLM, CD44	5230	29	19414	1.66402	1	0.942541	0.93107
GOTERM_BP_DIRECT	GO:0070537~histone H2A K63-linked deubiquitination	6	0.100217	0.0655339	BARD1, BABAM2, USP16, ABRAXAS1, BRCA1, BRCC3	5230	9	19414	2.4747	1	0.942541	0.93107
GOTERM_BP_DIRECT	GO:0006930~substrate-dependent cell migration, cell extension	6	0.100217	0.0655339	SHTN1, SDCBP, NRP1, CTTN, OPHN1, NTN1	5230	9	19414	2.4747	1	0.942541	0.93107
GOTERM_BP_DIRECT	GO:1900407~regulation of cellular response to oxidative stress	6	0.100217	0.0655339	FUT8, PINK1, PNPLA8, AIFM2, ABCD1, NFE2L2	5230	9	19414	2.4747	1	0.942541	0.93107
GOTERM_BP_DIRECT	GO:0032471~negative regulation of endoplasmic reticulum calcium ion concentration	6	0.100217	0.0655339	BCAP31, FIS1, RAP1GDS1, ATP2A1, THADA, BBC3	5230	9	19414	2.4747	1	0.942541	0.93107
GOTERM_BP_DIRECT	GO:0007289~spermatid nucleus differentiation	6	0.100217	0.0655339	PYGO2, TMF1, HMGB2, TBPL1, NECTIN2, AGFG1	5230	9	19414	2.4747	1	0.942541	0.93107
GOTERM_BP_DIRECT	GO:0006265~DNA topological change	6	0.100217	0.0655339	TOP2A, TOP2B, TOP1MT, HMGB2, HMGB1, TOP1	5230	9	19414	2.4747	1	0.942541	0.93107
GOTERM_BP_DIRECT	GO:0006108~malate metabolic process	6	0.100217	0.0655339	FH, MDH1, ME1, D2HGDH, ME2, MDH1B	5230	9	19414	2.4747	1	0.942541	0.93107
GOTERM_BP_DIRECT	GO:0044805~late nucleophagy	6	0.100217	0.0655339	ATG9B, ATG9A, ULK3, ATG2A, ULK2, ULK1	5230	9	19414	2.4747	1	0.942541	0.93107
GOTERM_BP_DIRECT	GO:0044281~small molecule metabolic process	6	0.100217	0.0655339	MCCC2, PCCA, PCCB, MCCC1, L2HGDH, ACACA	5230	9	19414	2.4747	1	0.942541	0.93107
GOTERM_BP_DIRECT	GO:0018243~protein O-linked glycosylation via threonine	6	0.100217	0.0655339	GALNT6, GALNT11, GALNT16, GALNT2, GALNT1, GALNTL6	5230	9	19414	2.4747	1	0.942541	0.93107
GOTERM_BP_DIRECT	GO:0006107~oxaloacetate metabolic process	6	0.100217	0.0655339	GOT1, MDH1, GOT2, NIT2, MDH1B, PCK2	5230	9	19414	2.4747	1	0.942541	0.93107
GOTERM_BP_DIRECT	GO:0010038~response to metal ion	6	0.100217	0.0655339	MTF1, NEDD4L, TESMIN, MT1X, NDRG1, GPHN	5230	9	19414	2.4747	1	0.942541	0.93107
GOTERM_BP_DIRECT	GO:0032926~negative regulation of activin receptor signaling pathway	6	0.100217	0.0655339	SKI, ACVR1, IGSF1, MAGI2, LEMD3, FSTL3	5230	9	19414	2.4747	1	0.942541	0.93107
GOTERM_BP_DIRECT	GO:0071243~cellular response to arsenic-containing substance	6	0.100217	0.0655339	DDX3X, GSTO2, ZFAND2A, MKNK2, HMOX1, CPEB2	5230	9	19414	2.4747	1	0.942541	0.93107
GOTERM_BP_DIRECT	GO:0008203~cholesterol metabolic process	30	0.501086	0.0664554	APP, INSIG2, INSIG1, GBA1, VLDLR, CLN8, GBA2, CLN6, RXRA, SMPD1, LEPR, SCAP, LDLR, APOL2, STARD3, MBTPS1, OSBPL5, ERLIN1, ERLIN2, SREBF2, SULT2B1, NPC1, SOAT1, NPC2, FDX1, ABCG1, MBTPS2, NFE2L1, PPARD, CES1	5230	83	19414	1.3417	1	0.954248	0.942634
GOTERM_BP_DIRECT	GO:0043966~histone H3 acetylation	21	0.35076	0.067144	BRPF1, SF3B3, JADE1, SGF29, JADE2, BRCA2, SUPT7L, ING5, PER1, TAF6L, KAT2A, TADA2A, YEATS2, TADA3, WDR5, TADA1, TAF6, TRIM16, MAP3K7, ATXN7L3, KAT14	5230	54	19414	1.44357	1	0.957191	0.945542
GOTERM_BP_DIRECT	GO:0031334~positive regulation of protein complex assembly	21	0.35076	0.067144	HRK, CDT1, SLF1, TGFB1, SYK, TFRC, MMP1, FAF1, MMP3, DAB2IP, PPP2R5B, PARK7, SPIDR, MPP7, WARS1, BBC3, VEGFA, LGALS3, BMF, FNIP1, AJUBA	5230	54	19414	1.44357	1	0.957191	0.945542
GOTERM_BP_DIRECT	GO:0035019~somatic stem cell population maintenance	21	0.35076	0.067144	KLF10, ZHX2, STAT3, LIF, LIG4, BRAF, GATA2, KLF4, SMC1A, RBPJ, MED15, ASCL2, ZFP36L2, MED7, SKI, SOX2, MED12, KIT, SOX9, SOX4, BCL9L	5230	54	19414	1.44357	1	0.957191	0.945542
GOTERM_BP_DIRECT	GO:0030282~bone mineralization	21	0.35076	0.067144	KLF10, SLC24A3, TUFT1, ALOX15, EIF2AK3, LTBP3, HIF1A, PTHLH, CYP27B1, BMP2, MMP13, WNT11, LOX, ERCC2, SBDS, ENPP1, SOX9, FGFR3, LGR4, FGFR2, ATF4	5230	54	19414	1.44357	1	0.957191	0.945542
GOTERM_BP_DIRECT	GO:0016192~vesicle-mediated transport	75	1.25271	0.0671997	ARF4, GDI1, CLTC, RASEF, STON1, CLTB, CLTA, RABGEF1, ARL5B, GOLGA4, ZFYVE27, AP1G2, KIF5A, CPNE1, KIF1C, KIF1B, AP5S1, VPS39, VPS18, RAB2B, CAMLG, ARL14, AP1B1, VPS13B, AP3B1, ARFGAP3, MAPK8IP3, ARFGAP1, MAPK8IP1, ARL4C, ARL4A, RAB30, RABEP1, RAB36, KXD1, PLIN3, RIN3, STX1A, OPTN, RTN3, RAB1A, AP5Z1, STXBP1, STXBP2, ARL1, RHOBTB3, KALRN, BLOC1S5, AP3M1, SCFD2, RAB29, CHML, YKT6, SEC23B, RAB11FIP3…	5230	235	19414	1.1847	1	0.957191	0.945542
GOTERM_BP_DIRECT	GO:0007030~Golgi organization	45	0.751629	0.0681811	PI4K2B, RAB1A, CUL7, TMED10, ATL3, LMAN2L, STX17, RAB1B, ARL1, HTT, SYNE1, CDC42, GOLGA2, RAB43, ARHGAP21, NAGLU, LMAN2, RAB29, DYM, DYNC2H1, RAB2B, BCAS3, COG7, HACE1, FBXW8, ATP8B2, CSNK1A1, COG4, SURF4, VPS13B, CSNK1D, TJAP1, CIT, VMP1, RAB30, NPLOC4, TBC1D20, HOOK1, ZW10, PLEKHM2, ARHGEF7, OBSL1, PI4K2A, OPTN, GOLGA8A	5230	133	19414	1.25596	1	0.969614	0.957814
GOTERM_BP_DIRECT	GO:0043280~positive regulation of cysteine-type endopeptidase activity involved in apoptotic process	20	0.334057	0.0692861	BCAP31, FIS1, APP, DDX3X, SYK, PDCD6, F2R, CASC2, NOD1, HMGB1, BCL10, SIRT1, MALT1, PYCARD, GPER1, PMAIP1, CCN2, CCN1, CTSD, NKX3-1	5230	51	19414	1.4557	1	0.979052	0.967136
GOTERM_BP_DIRECT	GO:0030968~endoplasmic reticulum unfolded protein response	20	0.334057	0.0692861	ERO1A, MBTPS1, XBP1, ATF6B, HSPA5, WFS1, EIF2AK3, PARP16, TMTC4, HERPUD1, PARP8, ERN1, CREB3L3, CREB3L4, STC2, DDIT3, MBTPS2, ATF3, NFE2L2, ATF4	5230	51	19414	1.4557	1	0.979052	0.967136
GOTERM_BP_DIRECT	GO:0006633~fatty acid biosynthetic process	20	0.334057	0.0692861	OLAH, XBP1, PRKAB2, ABCD3, PRKAA2, MECR, SCD5, BRCA1, HSD17B12, HACD3, ACACB, HSD17B8, HACD2, ACACA, FA2H, LIPH, PCCB, LIPG, CBR4, MGLL	5230	51	19414	1.4557	1	0.979052	0.967136
GOTERM_BP_DIRECT	GO:0048013~ephrin receptor signaling pathway	20	0.334057	0.0692861	EPHA7, EPHA6, YES1, EPHA10, ARHGEF28, EFNA5, KALRN, TIAM1, SIPA1L1, EFNB3, CHN1, NCK2, FYN, ARHGEF7, ANKS1A, CRK, EPHB4, EPHB3, ANKS1B, EPHA2	5230	51	19414	1.4557	1	0.979052	0.967136
GOTERM_BP_DIRECT	GO:0021762~substantia nigra development	19	0.317354	0.0714372	ZNF430, G6PD, MAOB, HSPA5, CCDC14, NDRG2, SYNGR3, SIRT2, CDC42, GLUD1, LDHA, GNB4, NDUFS3, PADI2, CALM3, MBP, CKB, CALM1, YWHAH	5230	48	19414	1.46935	1	1	0.987941
GOTERM_BP_DIRECT	GO:0032456~endocytic recycling	24	0.400869	0.0716085	DENND1C, VPS29, DENND1B, EIPR1, LMTK2, WASHC2C, SNX30, ARL4C, SNX3, EHD3, GGA3, SNX17, HGS, VPS50, VPS52, MICALL2, EPG5, RAB17, SNX7, CCDC93, ANKRD50, RAB11FIP3, VPS39, VPS35L	5230	64	19414	1.39202	1	1	0.987941
GOTERM_BP_DIRECT	GO:0045665~negative regulation of neuron differentiation	24	0.400869	0.0716085	ITGB1, SPAG9, NOTCH3, DDX6, APP, ZHX2, JAG1, DIXDC1, GPR37L1, EIF2AK4, FOXO3, ASCL1, BMP7, RAP1GAP, PBX1, SOX2, ASPM, SOX3, MEIS1, HEY1, CTDSP1, ID4, CDK5RAP2, TP73	5230	64	19414	1.39202	1	1	0.987941
GOTERM_BP_DIRECT	GO:0051260~protein homooligomerization	43	0.718223	0.0737183	KCNG1, APP, BLM, ATL3, KCNC3, ATL1, BCL10, TNFAIP1, ALAD, PYCARD, RNF135, RNF112, TIFA, BEND3, SAMD1, ECT2, MPP2, POLQ, KCNF1, PRNP, PNPT1, KCND1, PRMT1, KCND3, KCTD1, KCTD3, KCTD5, KCTD7, JMJD6, LETM1, KCTD9, ARC, EHD3, ALS2, KCTD10, KCNS3, NINJ1, PXDN, KCTD13, KCTD11, KCTD12, KCTD17, RBMX	5230	127	19414	1.25683	1	1	0.987941
GOTERM_BP_DIRECT	GO:0006631~fatty acid metabolic process	34	0.567897	0.0741431	TNXB, MSMO1, CROT, HSD17B10, PRKAR2B, DECR2, HADH, ACBD7, CYP2J2, CPT1A, MECR, PLA2G4D, PNPLA8, PEDS1, ACSL4, CYP4F11, ACSF2, PER2, FA2H, MBLAC2, GPAM, TH, PCCA, ACOX2, EHHADH, NAAA, PCCB, CYP1A1, ACOT2, CRYL1, ACOT1, ECHDC3, PPARD, SLC27A4	5230	97	19414	1.30113	1	1	0.987941
GOTERM_BP_DIRECT	GO:0038066~p38MAPK cascade	7	0.11692	0.0751963	MAP2K3, MAPK11, ZFP36, MAPKAPK2, MAPK14, MAP3K7, ZFP36L1	5230	12	19414	2.16536	1	1	0.987941
GOTERM_BP_DIRECT	GO:0006983~ER overload response	7	0.11692	0.0751963	PPP1R15B, HSPA5, WFS1, DDIT3, CCDC47, ATG10, EIF2AK3	5230	12	19414	2.16536	1	1	0.987941
GOTERM_BP_DIRECT	GO:0006739~NADP metabolic process	7	0.11692	0.0751963	G6PD, TP53I3, MDH1, IDH1, NOCT, DCXR, ME1	5230	12	19414	2.16536	1	1	0.987941
GOTERM_BP_DIRECT	GO:0016558~protein import into peroxisome matrix	7	0.11692	0.0751963	PEX7, PEX5, PEX2, PEX10, TRIM37, PEX1, PEX12	5230	12	19414	2.16536	1	1	0.987941
GOTERM_BP_DIRECT	GO:0051983~regulation of chromosome segregation	7	0.11692	0.0751963	CDCA2, ZNF207, KIF2C, MKI67, PUM1, BUB1, AURKB	5230	12	19414	2.16536	1	1	0.987941
GOTERM_BP_DIRECT	GO:0031076~embryonic camera-type eye development	7	0.11692	0.0751963	RARG, PPP1R13L, IFT140, RDH10, RARA, TULP3, NES	5230	12	19414	2.16536	1	1	0.987941
GOTERM_BP_DIRECT	GO:0051693~actin filament capping	7	0.11692	0.0751963	SCIN, GSN, DMTN, SPTAN1, SPTB, SPTBN1, SPTBN2	5230	12	19414	2.16536	1	1	0.987941
GOTERM_BP_DIRECT	GO:0090331~negative regulation of platelet aggregation	7	0.11692	0.0751963	CEACAM1, SERPINE2, UBASH3B, PRKCD, CD9, ABAT, ALOX12	5230	12	19414	2.16536	1	1	0.987941
GOTERM_BP_DIRECT	GO:0009101~glycoprotein biosynthetic process	7	0.11692	0.0751963	FKRP, TNIP1, GCNT1, ST3GAL4, LARGE1, GAL3ST4, B4GALT5	5230	12	19414	2.16536	1	1	0.987941
GOTERM_BP_DIRECT	GO:0030903~notochord development	7	0.11692	0.0751963	COL18A1, STIL, COL13A1, ID3, COBL, SOX9, TEAD2	5230	12	19414	2.16536	1	1	0.987941
GOTERM_BP_DIRECT	GO:0031063~regulation of histone deacetylation	7	0.11692	0.0751963	KAT2A, TADA2A, YEATS2, TADA3, WDR5, SGF29, KAT14	5230	12	19414	2.16536	1	1	0.987941
GOTERM_BP_DIRECT	GO:0048251~elastic fiber assembly	7	0.11692	0.0751963	COL3A1, EFEMP2, TNXB, LOX, LTBP4, LTBP3, THSD4	5230	12	19414	2.16536	1	1	0.987941
GOTERM_BP_DIRECT	GO:0071902~positive regulation of protein serine/threonine kinase activity	17	0.283949	0.0756906	CSF1R, MAP2K1, DDX3X, ACSL1, SYAP1, DAB2IP, PARP16, CIB1, SLC8A2, ETAA1, INCENP, PIM1, CALM3, TAB1, CALM1, TELO2, EZH2	5230	42	19414	1.50249	1	1	0.987941
GOTERM_BP_DIRECT	GO:0006865~amino acid transport	17	0.283949	0.0756906	SLC38A1, SLC43A2, SLC43A1, SLC6A14, SLC3A2, SLC16A10, SLC7A1, SLC7A2, SLC6A6, XK, SLC7A8, SLC17A5, SFXN3, SFXN4, SFXN2, SLC25A45, SLC38A2	5230	42	19414	1.50249	1	1	0.987941
GOTERM_BP_DIRECT	GO:2000781~positive regulation of double-strand break repair	17	0.283949	0.0756906	SMARCD1, SMARCD2, SLF1, SMARCB1, SMARCD3, PHF10, MGMT, DDX11, ACTL6A, SIRT6, FOXM1, SMARCA2, SIRT1, SPIDR, DPF1, TIMELESS, SPIRE1	5230	42	19414	1.50249	1	1	0.987941
GOTERM_BP_DIRECT	GO:0001501~skeletal system development	45	0.751629	0.0758563	COL18A1, COL13A1, WFIKKN1, NPR3, CHD7, COL11A2, CHRD, TNFRSF11B, HAPLN3, ETS2, PTHLH, PAPSS1, CLEC3A, RPS6KA3, TCOF1, TRPS1, PRDX1, SH3PXD2B, WDR5, USP1, BPNT2, RPL38, SOX9, PITX1, SOX4, TEAD4, TGFB2, ACD, VDR, EIF2AK3, BMP8B, BMP7, TGFBR1, BMP6, TBX3, BMP5, EXT1, BCAN, BMP2, MMP16, CDH11, COL9A2, FGFR3, MATN3, EPHA2	5230	134	19414	1.24658	1	1	0.987941
GOTERM_BP_DIRECT	GO:0006986~response to unfolded protein	22	0.367463	0.0769317	TRAM1, EDEM1, HSPA6, HSPB1, TOR1B, THBS1, HERPUD1, DNAJB2, DNAJA1, DNAJC3, DNAJB1, KBTBD6, HSPH1, CREB3L3, CREB3L4, DDIT3, TMEM129, CREBRF, SERPINH1, DNAJB9, CHAC1, HSPA1A	5230	58	19414	1.40802	1	1	0.987941
GOTERM_BP_DIRECT	GO:0042060~wound healing	33	0.551194	0.0771331	FKBP10, SCARB1, CDKN1A, SDC4, ALOX15, CELSR1, EVPL, ELK3, CDH3, ERBB3, SMPD1, DSP, TGFB2, TGFB1, SMAD3, TGFB3, TPM1, ARHGEF19, FN1, CFLAR, TGFBR1, TGFBR2, DCBLD2, EXT1, COL3A1, LOX, PTK7, SDC1, EPPK1, PLPP3, FGFR2, PLEC, PPARD	5230	94	19414	1.30317	1	1	0.987941
GOTERM_BP_DIRECT	GO:0032007~negative regulation of TOR signaling	16	0.267246	0.0777382	EPM2A, PRKAA2, PDCD6, NPRL3, TSC1, HIF1A, SIRT1, FLCN, DEPTOR, TMEM127, DDIT4, AKT1S1, TNFAIP8L1, SH3BP4, FNIP1, BMAL1	5230	39	19414	1.52289	1	1	0.987941
GOTERM_BP_DIRECT	GO:0045746~negative regulation of Notch signaling pathway	16	0.267246	0.0777382	DLX1, EGFL7, NIBAN2, FBXW7, SLC35C1, GATA2, CBFA2T2, BMP7, OVOL2, DLL4, TSPAN15, HEY1, BCL6, HEY2, AKT1, CHAC1	5230	39	19414	1.52289	1	1	0.987941
GOTERM_BP_DIRECT	GO:0001889~liver development	29	0.484383	0.0792855	PHF2, ONECUT2, CITED2, CEBPG, ONECUT1, PKD2, PKD1, RELA, ACAT1, NAGLU, RB1CC1, ACADM, JARID2, WNT4, MPST, XBP1, JUN, DUT, PTCD2, SMAD3, COBL, ARID5B, LSR, RPGRIP1L, IGF2R, ASS1, CIT, NPC1, RARA	5230	81	19414	1.329	1	1	0.987941
GOTERM_BP_DIRECT	GO:0030071~regulation of mitotic metaphase/anaphase transition	15	0.250543	0.07968	SMARCD1, SMARCD2, SMARCB1, SMARCD3, PHF10, UBE2C, PLK1, ACTL6A, CDC6, SMARCA2, CENPE, CDC23, HECW2, DPF1, ANAPC4	5230	36	19414	1.54669	1	1	0.987941
GOTERM_BP_DIRECT	GO:0030032~lamellipodium assembly	15	0.250543	0.07968	ITGB1, VAV3, DMTN, VAV2, ABLIM1, ABLIM2, ABLIM3, NUP85, KIT, NCK2, ARHGEF4, WHAMM, ARHGEF7, AJUBA, WASF2	5230	36	19414	1.54669	1	1	0.987941
GOTERM_BP_DIRECT	GO:0048675~axon extension	15	0.250543	0.07968	ITGB1, SEMA5A, NLGN3, SEMA5B, SEMA7A, USP9X, SRF, RAPH1, RNF6, C9ORF72, CDK5, MAP1B, DVL1, ULK2, ULK1	5230	36	19414	1.54669	1	1	0.987941
GOTERM_BP_DIRECT	GO:1904385~cellular response to angiotensin	8	0.133623	0.0806615	BRIP1, PRKCD, CYBA, INHBA, CDC6, RELA, NFKB1, NFE2L2	5230	15	19414	1.97976	1	1	0.987941
GOTERM_BP_DIRECT	GO:0070306~lens fiber cell differentiation	8	0.133623	0.0806615	KDM5B, FZR1, TGFB1, SMAD3, MAF, PLAAT3, SLC7A11, SKIL	5230	15	19414	1.97976	1	1	0.987941
GOTERM_BP_DIRECT	GO:0045806~negative regulation of endocytosis	8	0.133623	0.0806615	SCAMP5, LGALS3, RUBCN, MCTP1, PACSIN2, PACSIN3, ABCA7, PACSIN1	5230	15	19414	1.97976	1	1	0.987941
GOTERM_BP_DIRECT	GO:0060389~pathway-restricted SMAD protein phosphorylation	8	0.133623	0.0806615	ACVR1, TGFB2, BMP2, TGFB1, AMHR2, AMH, TGFBR1, TGFBR2	5230	15	19414	1.97976	1	1	0.987941
GOTERM_BP_DIRECT	GO:1902176~negative regulation of oxidative stress-induced intrinsic apoptotic signaling pathway	8	0.133623	0.0806615	MAPK7, HSPB1, AKT1, PARK7, NOL3, SIRT1, PPIA, NFE2L2	5230	15	19414	1.97976	1	1	0.987941
GOTERM_BP_DIRECT	GO:0060707~trophoblast giant cell differentiation	8	0.133623	0.0806615	PLK4, SOCS3, SNAI1, LIF, NR2F2, PRDM1, E2F7, E2F8	5230	15	19414	1.97976	1	1	0.987941
GOTERM_BP_DIRECT	GO:0006536~glutamate metabolic process	8	0.133623	0.0806615	GCLC, GLUD2, ALDH5A1, GOT1, AADAT, GOT2, ALDH18A1, GCLM	5230	15	19414	1.97976	1	1	0.987941
GOTERM_BP_DIRECT	GO:1903543~positive regulation of exosomal secretion	8	0.133623	0.0806615	SDCBP, SDC4, HGS, VPS4B, SDC1, ATP13A2, STAM, RAB7A	5230	15	19414	1.97976	1	1	0.987941
GOTERM_BP_DIRECT	GO:1904507~positive regulation of telomere maintenance in response to DNA damage	8	0.133623	0.0806615	INO80C, INO80E, RUVBL2, ACTR5, MCRS1, ACTL6A, RUVBL1, NFRKB	5230	15	19414	1.97976	1	1	0.987941
GOTERM_BP_DIRECT	GO:0003016~respiratory system process	8	0.133623	0.0806615	SELENON, RAB3A, ECEL1, ZFAND5, AP3B1, YWHAZ, ADH5, STK40	5230	15	19414	1.97976	1	1	0.987941
GOTERM_BP_DIRECT	GO:0031110~regulation of microtubule polymerization or depolymerization	8	0.133623	0.0806615	STMN1, STMN3, MAPRE3, STMN4, GAS2L1, SKA3, SKA1, SKA2	5230	15	19414	1.97976	1	1	0.987941
GOTERM_BP_DIRECT	GO:1904874~positive regulation of telomerase RNA localization to Cajal body	8	0.133623	0.0806615	CCT3, CCT6A, SHQ1, DKC1, RUVBL2, RUVBL1, NHP2, CCT5	5230	15	19414	1.97976	1	1	0.987941
GOTERM_BP_DIRECT	GO:0016446~somatic hypermutation of immunoglobulin genes	8	0.133623	0.0806615	MSH6, POLQ, MSH2, EXO1, PMS2, SAMHD1, MLH1, UNG	5230	15	19414	1.97976	1	1	0.987941
GOTERM_BP_DIRECT	GO:0072384~organelle transport along microtubule	8	0.133623	0.0806615	CDC42, ARHGAP21, SNAPIN, BLOC1S2, KXD1, COPG2, KIF3C, BORCS5	5230	15	19414	1.97976	1	1	0.987941
GOTERM_BP_DIRECT	GO:0097178~ruffle assembly	8	0.133623	0.0806615	DBNL, ARHGEF26, STON1, INPP5K, CSPG4, SNX10, AIF1L, MTSS2	5230	15	19414	1.97976	1	1	0.987941
GOTERM_BP_DIRECT	GO:0006636~unsaturated fatty acid biosynthetic process	8	0.133623	0.0806615	FADS3, SCD, ELOVL2, SCD5, ELOVL6, ELOVL7, DECR2, FADS1	5230	15	19414	1.97976	1	1	0.987941
GOTERM_BP_DIRECT	GO:0046513~ceramide biosynthetic process	14	0.23384	0.081458	CERS4, SAMD8, CERS6, SGMS1, AGK, GBA1, SGMS2, CLN8, TLCD3B, FA2H, SMPD4, SMPD1, SPTSSB, ALOXE3	5230	33	19414	1.57481	1	1	0.987941
GOTERM_BP_DIRECT	GO:0001523~retinoid metabolic process	14	0.23384	0.081458	LRP1, AKR1C1, AKR1C3, AKR1B1, LRP8, ADH5, DHRS3, AKR1B10, RDH10, GPC1, CYP4V2, NAPEPLD, GPC5, GPC4	5230	33	19414	1.57481	1	1	0.987941
GOTERM_BP_DIRECT	GO:0001707~mesoderm formation	14	0.23384	0.081458	ACVR1, GPI, BMPR2, SMAD3, TXNRD1, SRF, SCX, TBX6, BMP7, DKK1, POFUT2, SNAI1, AHDC1, WLS	5230	33	19414	1.57481	1	1	0.987941
GOTERM_BP_DIRECT	GO:0032570~response to progesterone	14	0.23384	0.081458	GPI, TGFB2, TGFB1, TGFB3, WBP2, FOS, TYMS, THBS1, FOSL1, GJB2, TSPO, TXNIP, FOSB, MBP	5230	33	19414	1.57481	1	1	0.987941
GOTERM_BP_DIRECT	GO:0006898~receptor-mediated endocytosis	28	0.46768	0.0824757	NLGN3, LMBR1L, LRP1, CLTC, LRP3, LDLRAD3, VLDLR, HMMR, RABEPK, EGFR, RABGEF1, AP1G2, SNX9, CD14, WASF1, LDLR, CAP1, DBNL, HIP1R, ARHGAP27, HSPG2, SORL1, IGF2R, TGFBR2, CTTN, SNX17, PPT1, SDC1	5230	78	19414	1.33253	1	1	0.987941
GOTERM_BP_DIRECT	GO:0097191~extrinsic apoptotic signaling pathway	20	0.334057	0.0825677	WWOX, TGFB2, TGFB1, SMAD3, SIVA1, PDPK1, KRT8, CIB1, TNFRSF10A, INHBA, PML, RNF41, MLLT11, PRDX2, KRT18, CTTN, RB1CC1, FAS, JAK2, IL6R	5230	52	19414	1.42771	1	1	0.987941
GOTERM_BP_DIRECT	GO:0000209~protein polyubiquitination	67	1.11909	0.0825804	UBE2D3, UBE2D1, RNF19B, BRCA1, PRPF19, DDA1, NPEPPS, RNF114, RUSC1, TRIM5, RNF19A, FBXO4, ARIH2, ARIH1, SKP2, RNF111, WSB1, FBXW8, WSB2, NHLRC3, FBXW11, UBE2E3, AXIN1, RC3H1, KLHL42, RNF41, DDB2, CDC34, UBE2R2, HECW2, PELI1, TRIM14, NHLRC1, UBE2V1, RBCK1, THOP1, DTL, NEDD4L, CBL, HDAC6, RFPL4A, RNF135, RMND5A, HECTD2, TNKS2, TMEM129, BARD1, NQO1, UBE2H, HACE1, UBE2B, UBE2C, SMURF1, FBXL17, PEX10,…	5230	210	19414	1.18432	1	1	0.987941
GOTERM_BP_DIRECT	GO:0014009~glial cell proliferation	9	0.150326	0.0835346	EPM2A, NFIB, ORC3, LEPR, VEGFC, PTK2B, AREG, NTN1, SOX4	5230	18	19414	1.85602	1	1	0.987941
GOTERM_BP_DIRECT	GO:2000573~positive regulation of DNA biosynthetic process	9	0.150326	0.0835346	SMOC2, RGCC, PDGFB, CYP1B1, PTK2B, PRKD2, ARRB2, FGFR4, VEGFA	5230	18	19414	1.85602	1	1	0.987941
GOTERM_BP_DIRECT	GO:0050678~regulation of epithelial cell proliferation	9	0.150326	0.0835346	LAMA5, JAG1, SMAD3, PRKDC, UHRF1, TACSTD2, SIX1, PGR, SERPINB5	5230	18	19414	1.85602	1	1	0.987941
GOTERM_BP_DIRECT	GO:0035518~histone H2A monoubiquitination	9	0.150326	0.0835346	BARD1, BABAM2, RAD51, RYBP, TRIM37, BRCA1, BRCC3, BRCA2, DDB2	5230	18	19414	1.85602	1	1	0.987941
GOTERM_BP_DIRECT	GO:0010569~regulation of double-strand break repair via homologous recombination	9	0.150326	0.0835346	RAD51AP1, RAD51, FIGNL1, CHEK1, TERF2IP, RPA2, USP51, SIRT6, SPIDR	5230	18	19414	1.85602	1	1	0.987941
GOTERM_BP_DIRECT	GO:1902774~late endosome to lysosome transport	9	0.150326	0.0835346	SNAPIN, CHMP1B, PLEKHM1, CHMP4B, CHMP6, C9ORF72, VPS39, CHMP5, ARL8B	5230	18	19414	1.85602	1	1	0.987941
GOTERM_BP_DIRECT	GO:0016601~Rac protein signal transduction	12	0.200434	0.0841698	EPS8, TIAM1, DOCK5, HACE1, DBNL, GARRE1, ALS2, RAC3, RHOU, HACD3, WASF1, WASF2	5230	27	19414	1.6498	1	1	0.987941
GOTERM_BP_DIRECT	GO:0046716~muscle cell cellular homeostasis	12	0.200434	0.0841698	TGFB1, LOX, CFL2, SRF, GAA, LAMP2, ALDOA, LARGE1, HIF1A, LARGE2, FXN, PFKM	5230	27	19414	1.6498	1	1	0.987941
GOTERM_BP_DIRECT	GO:0007041~lysosomal transport	10	0.167029	0.0847375	GRN, NPC1, LRP1, ALS2, VPS52, PSAP, ATP13A2, IGF2R, ARSB, HSPA1A	5230	21	19414	1.76764	1	1	0.987941
GOTERM_BP_DIRECT	GO:0010824~regulation of centrosome duplication	10	0.167029	0.0847375	GEN1, RAB6C, VPS4B, CHMP1B, CEP131, CHORDC1, CHMP4B, NAT10, SIRT1, CHMP5	5230	21	19414	1.76764	1	1	0.987941
GOTERM_BP_DIRECT	GO:0006977~DNA damage response, signal transduction by p53 class mediator resulting in cell cycle arrest	10	0.167029	0.0847375	PLK3, CDKN1A, MUC1, CDKN1B, CHEK2, PLK2, MDM2, ATM, GTSE1, PML	5230	21	19414	1.76764	1	1	0.987941
GOTERM_BP_DIRECT	GO:0055007~cardiac muscle cell differentiation	10	0.167029	0.0847375	ITGB1, KDM6B, AKAP13, BMP2, CBY1, TSC1, SIRT6, SIK1, ACADM, SLC9A1	5230	21	19414	1.76764	1	1	0.987941
GOTERM_BP_DIRECT	GO:0060218~hematopoietic stem cell differentiation	10	0.167029	0.0847375	EXT1, LMBR1L, UFL1, ZFP36, CDK6, XRCC5, SRF, ERCC2, BCL2, CHD2	5230	21	19414	1.76764	1	1	0.987941
GOTERM_BP_DIRECT	GO:0048854~brain morphogenesis	11	0.183731	0.0848303	MKKS, SPEF2, FANCD2, FBXW11, SLC4A10, CTNNA1, FANCC, GBA1, PSEN1, FOXO3, BBS4	5230	24	19414	1.70135	1	1	0.987941
GOTERM_BP_DIRECT	GO:0044772~mitotic cell cycle phase transition	11	0.183731	0.0848303	CCNA2, CCNA1, CCNB2, CCND3, CCNB1, CCNI, CCNE2, CCNG2, TMOD3, CCNF, CKS1B	5230	24	19414	1.70135	1	1	0.987941
GOTERM_BP_DIRECT	GO:0051571~positive regulation of histone H3-K4 methylation	11	0.183731	0.0848303	DNMT1, PAXIP1, KMT2A, KANSL1, MCRS1, MYB, WDR5, DNMT3B, BRCA1, RTF1, OGT	5230	24	19414	1.70135	1	1	0.987941
GOTERM_BP_DIRECT	GO:1900273~positive regulation of long-term synaptic potentiation	11	0.183731	0.0848303	APP, MME, PRKAR1B, STAU1, NPTN, EIF2AK4, AKAP5, ADCY1, ZDHHC2, SQSTM1, NRGN	5230	24	19414	1.70135	1	1	0.987941
GOTERM_BP_DIRECT	GO:1901673~regulation of mitotic spindle assembly	11	0.183731	0.0848303	VPS4B, CHMP1B, PLK1, TPR, CHMP4B, CHMP6, HSPA1B, KIF15, CHMP5, HSPA1A, EML3	5230	24	19414	1.70135	1	1	0.987941
GOTERM_BP_DIRECT	GO:0018230~peptidyl-L-cysteine S-palmitoylation	11	0.183731	0.0848303	GOLGA7B, ZDHHC18, ZDHHC9, ZDHHC23, ZDHHC12, ZDHHC8, ZDHHC22, ZDHHC2, GOLGA7, ZDHHC14, ZDHHC4	5230	24	19414	1.70135	1	1	0.987941
GOTERM_BP_DIRECT	GO:0008104~protein localization	42	0.70152	0.0853583	CCDC120, CBY1, AKAP7, PRPF19, LYST, CEP128, AMOT, CDC42, GJA1, AKAP10, TP53INP2, CTNNA1, NRCAM, TNS4, EXOC8, IST1, ODF2, USP9X, LRBA, NBEAL2, CPLANE2, CSNK1E, MLH3, PARD3B, SLC9A2, CDAN1, LATS2, ALS2, NBEA, HEATR5A, BCL6, RRAGC, RRAGB, RRAGD, ID4, MAPRE3, ULK1, LAMTOR2, LAMTOR3, AJUBA, SQSTM1, PLEC	5230	125	19414	1.24725	1	1	0.987941
GOTERM_BP_DIRECT	GO:0014070~response to organic cyclic compound	23	0.384166	0.0868188	G6PD, CPT1A, DUT, ABCD3, TP53I13, JUND, ACSL1, IGFBP4, SLC7A11, TNFRSF11A, ACACB, DUSP6, ACAT1, KAT2A, KITLG, POLR2A, CYP1A1, CDK1, CTNNA1, PLIN2, SOX9, AMH, SLC37A4	5230	62	19414	1.37705	1	1	0.987941
GOTERM_BP_DIRECT	GO:0007043~cell-cell junction assembly	18	0.300651	0.0884719	HEG1, CTNND2, AMOT, FLCN, PARD6B, CDH3, TRPV4, CDH11, FSCN1, PKP2, CDH12, PKP1, CDH24, PKP4, TLN2, CDH26, TLN1, CDH18	5230	46	19414	1.45254	1	1	0.987941
GOTERM_BP_DIRECT	GO:0032328~alanine transport	5	0.0835143	0.0897588	SLC6A6, SLC7A5, SLC38A1, SLC6A14, SLC38A2	5230	7	19414	2.65146	1	1	0.987941
GOTERM_BP_DIRECT	GO:0046474~glycerophospholipid biosynthetic process	5	0.0835143	0.0897588	CHPT1, FAR1, HDHD5, AJUBA, SELENOI	5230	7	19414	2.65146	1	1	0.987941
GOTERM_BP_DIRECT	GO:0060710~chorio-allantoic fusion	5	0.0835143	0.0897588	DNAJB6, CCN1, BMP7, ZFP36L1, BMP5	5230	7	19414	2.65146	1	1	0.987941
GOTERM_BP_DIRECT	GO:2000627~positive regulation of miRNA catabolic process	5	0.0835143	0.0897588	PNPT1, KCNQ1OT1, ZC3H12A, ZSWIM8, GAS5	5230	7	19414	2.65146	1	1	0.987941
GOTERM_BP_DIRECT	GO:0003179~heart valve morphogenesis	5	0.0835143	0.0897588	TGFB2, TGFB1, SCX, SOX9, MTOR	5230	7	19414	2.65146	1	1	0.987941
GOTERM_BP_DIRECT	GO:0019563~glycerol catabolic process	5	0.0835143	0.0897588	GK5, TKFC, TPI1, GK, GPD2	5230	7	19414	2.65146	1	1	0.987941
GOTERM_BP_DIRECT	GO:0006929~substrate-dependent cell migration	5	0.0835143	0.0897588	ITGA2, STON1, VEGFC, CSPG4, ANKS1A	5230	7	19414	2.65146	1	1	0.987941
GOTERM_BP_DIRECT	GO:0006269~DNA replication, synthesis of RNA primer	5	0.0835143	0.0897588	PRIM2, POLA1, POLA2, PRIM1, PRIMPOL	5230	7	19414	2.65146	1	1	0.987941
GOTERM_BP_DIRECT	GO:0072673~lamellipodium morphogenesis	5	0.0835143	0.0897588	ABI1, PLEKHO1, MYO9B, WASF1, WASF2	5230	7	19414	2.65146	1	1	0.987941
GOTERM_BP_DIRECT	GO:0000183~chromatin silencing at rDNA	5	0.0835143	0.0897588	SUV39H1, BEND3, BAZ2A, SIRT1, SIRT2	5230	7	19414	2.65146	1	1	0.987941
GOTERM_BP_DIRECT	GO:0044804~nucleophagy	5	0.0835143	0.0897588	ATG3, WDR45B, WIPI2, WDR45, ATG12	5230	7	19414	2.65146	1	1	0.987941
GOTERM_BP_DIRECT	GO:0044806~G-quadruplex DNA unwinding	5	0.0835143	0.0897588	BLM, WRN, DHX9, DDX11, DNA2	5230	7	19414	2.65146	1	1	0.987941
GOTERM_BP_DIRECT	GO:0048842~positive regulation of axon extension involved in axon guidance	5	0.0835143	0.0897588	SEMA5A, NRP1, BMPR2, DSCAM, VEGFA	5230	7	19414	2.65146	1	1	0.987941
GOTERM_BP_DIRECT	GO:0070778~L-aspartate transport	5	0.0835143	0.0897588	SLC25A18, UCP2, SLC1A2, SLC25A12, SLC25A22	5230	7	19414	2.65146	1	1	0.987941
GOTERM_BP_DIRECT	GO:1903599~positive regulation of mitophagy	5	0.0835143	0.0897588	BNIP3, HTT, PARK7, HIF1A, CAMKK2	5230	7	19414	2.65146	1	1	0.987941
GOTERM_BP_DIRECT	GO:0006166~purine ribonucleoside salvage	5	0.0835143	0.0897588	PNP, ADK, PGM2, HPRT1, APRT	5230	7	19414	2.65146	1	1	0.987941
GOTERM_BP_DIRECT	GO:0097294~'de novo' XMP biosynthetic process	5	0.0835143	0.0897588	ATIC, PPAT, GART, PAICS, PFAS	5230	7	19414	2.65146	1	1	0.987941
GOTERM_BP_DIRECT	GO:0036500~ATF6-mediated unfolded protein response	5	0.0835143	0.0897588	MBTPS1, XBP1, ATF6B, DDIT3, MBTPS2	5230	7	19414	2.65146	1	1	0.987941
GOTERM_BP_DIRECT	GO:0002931~response to ischemia	22	0.367463	0.0902164	MAP2K3, NQO1, EGR1, CSF1R, NPR3, CIB1, NOL3, HK2, SLC8A2, PER2, CASP9, NPPC, PANX2, GJB2, PINK1, AIFM1, P2RX2, BCL2, PTK2B, SQSTM1, BCL2L2, CPEB4	5230	59	19414	1.38415	1	1	0.987941
GOTERM_BP_DIRECT	GO:0010507~negative regulation of autophagy	22	0.367463	0.0902164	RUBCN, IL10RA, STAT3, KLHL22, FOXK1, RASIP1, MTOR, SIRT2, GOLGA2, SLC7A5, RRAGC, RRAGB, CPTP, RRAGD, LEPR, BCL2, MLST8, STK38L, WDR6, AKT1, BMF, MCL1	5230	59	19414	1.38415	1	1	0.987941
GOTERM_BP_DIRECT	GO:0071230~cellular response to amino acid stimulus	22	0.367463	0.0902164	NTRK2, XBP1, DNMT1, CEBPB, HNRNPAB, EGFR, MTOR, ASS1, IPO5, COL3A1, ZEB1, RRAGC, RRAGB, LARS1, RRAGD, COL6A1, SESN2, CAPN2, SH3BP4, LAMTOR2, LAMTOR3, CPEB4	5230	59	19414	1.38415	1	1	0.987941
GOTERM_BP_DIRECT	GO:0042542~response to hydrogen peroxide	17	0.283949	0.0914968	PPP1R15B, STAT1, SIRT1, AREG, SLC8A1, PRDX3, FOSL1, PPP2CB, STK24, BCL2, CAPN2, TXNIP, PTK2B, SDC1, HMOX1, FYN, CRK	5230	43	19414	1.46755	1	1	0.987941
GOTERM_BP_DIRECT	GO:0097352~autophagosome maturation	17	0.283949	0.0914968	SNAPIN, STX17, VPS4B, MAP1LC3B2, MCOLN1, ATG14, MAP1LC3B, CHMP1B, LAMP2, RUBCNL, CHMP4B, EPG5, PIK3C3, CHMP6, TECPR1, CHMP5, VPS16	5230	43	19414	1.46755	1	1	0.987941
GOTERM_BP_DIRECT	GO:0042307~positive regulation of protein import into nucleus	17	0.283949	0.0914968	XBP1, TGFB1, SMAD3, PRKCD, PIK3R1, PSEN1, MAPK14, IPO5, SHH, HYAL2, TPR, ZC3H12A, CDK1, FLNA, JAK2, ECT2, ZPR1	5230	43	19414	1.46755	1	1	0.987941
GOTERM_BP_DIRECT	GO:0043154~negative regulation of cysteine-type endopeptidase activity involved in apoptotic process	21	0.35076	0.0937476	CDKN2D, IGBP1, GPI, DDX3X, CSNK2A1, IFI6, XIAP, ARRB2, KLF4, THBS1, SH3RF1, VEGFA, RPS6KA3, NR4A1, DNAJB6, LAMP3, BIRC5, AKT1, SFN, FNIP1, CD44	5230	56	19414	1.39202	1	1	0.987941
GOTERM_BP_DIRECT	GO:0055088~lipid homeostasis	21	0.35076	0.0937476	TLCD3A, MTCH2, DDX3X, ABHD4, PNPLA8, FBXW7, SURF4, IRS2, NR1D2, THADA, CLN8, ABCA12, TLCD3B, ACACA, ACOX2, ADCK1, ATP13A2, TLCD2, TLCD1, NFE2L1, PNPLA2	5230	56	19414	1.39202	1	1	0.987941
GOTERM_BP_DIRECT	GO:0001974~blood vessel remodeling	16	0.267246	0.094545	BMPR2, JAG1, SEMA3C, NOS3, EPAS1, NPR2, NPR3, CHD7, LIF, NOL3, RBPJ, DLL4, EXT1, NPPC, MDM2, FLNA	5230	40	19414	1.48482	1	1	0.987941
GOTERM_BP_DIRECT	GO:0090148~membrane fission	16	0.267246	0.094545	EXOC8, VPS4B, VPS37B, STAM, CORO1C, HGS, CHMP1B, EXOC4, MVB12A, CHMP4B, UBAP1, EXOC6, CHMP6, VPS36, VPS28, CHMP5	5230	40	19414	1.48482	1	1	0.987941
GOTERM_BP_DIRECT	GO:0045595~regulation of cell differentiation	16	0.267246	0.094545	TFAP2A, APC2, CEBPB, TNXB, PLEKHB2, LIF, KLF4, RUNX2, KLK6, RUNX1, EID1, BCL6, FES, ST7, SIK1, FADS1	5230	40	19414	1.48482	1	1	0.987941
GOTERM_BP_DIRECT	GO:0071392~cellular response to estradiol stimulus	16	0.267246	0.094545	RAMP3, MSX2, NCOA3, ITGA2, CFLAR, ESR1, EGFR, CCNA2, KIF18A, AIFM1, GPER1, RUVBL2, ZNF703, NRIP1, LCOR, BCL2L2	5230	40	19414	1.48482	1	1	0.987941
GOTERM_BP_DIRECT	GO:0006816~calcium ion transport	31	0.517789	0.0946739	CATSPER1, SLC24A1, RAMP3, ATP2A3, ITPR1, ATP2A1, SLC3A2, PSEN1, SRI, SELENOK, PKD2, CORO1A, PKD1, SLC8A2, CYP27B1, CDH23, ANXA6, SARAF, FYN, KCNN4, DNM1L, EPM2A, NOS3, VDR, BSPRY, LETM1, STIM1, STIM2, TRPV4, RAMP1, TPT1	5230	89	19414	1.29296	1	1	0.987941
GOTERM_BP_DIRECT	GO:0000165~MAPK cascade	51	0.851846	0.0977227	RET, ZFP36, SYNGAP1, PEA15, MAP3K8, MAP3K9, MAP3K6, MAP3K7, MEN1, MAP2K3, MAP2K4, DUSP5, MAP2K1, IGFBP4, IGFBP3, MINK1, IL18, DUSP6, ITPKB, AR, MAPKAPK3, MAPKAPK2, RAPGEF2, PPM1L, NPR2, RASAL1, EGFR, CAMKK2, ZFP36L1, RASGRP3, MAPK7, PTK2B, MBP, RCE1, MAPK6, MAPK3, MAP4K4, MAP3K2, BRAP, TGFB1, MAP3K1, DAB2IP, BRAF, MAPK15, SORBS3, MAPK12, SETX, PPP5C, ZDHHC9, MAP3K14, FGFR3	5230	157	19414	1.20582	1	1	0.987941

## Sheet: GO BP Downregulated Genes
Category	Term	Count	%	PValue	Genes	List Total	Pop Hits	Pop Total	Fold Enrichment	Bonferroni	Benjamini	FDR
GOTERM_BP_DIRECT	GO:0051301~cell division	199	3.33278	6.85652e-31	MAP10, CCNF, SMC3, SMC4, SMC2, CDC20, CDC23, CHEK2, CDC27, CDK20, FBXO5, HMCN1, TIPIN, KNL1, PIMREG, KNSTRN, EML3, KATNAL1, ZFYVE19, ZW10, KIF20B, CCNO, LLGL2, ANAPC13, CDCA2, ANAPC15, CDCA3, INTU, CDCA4, CDCA5, CDCA7, NCAPG, CDCA8, BRCC3, SKA3, NCAPH, SKA1, SKA2, DSN1, SPAST, RAD21, EPB41L2, MCMBP, RAB11FIP3, CDT1, RCC2, SETDB2, CDC7, CDC6, ZWINT, SPART, TPX2, STAG1, PPP1R1C, CDK14, INTS13, CETN…	4744	385	19414	2.11525	5.47768e-27	5.47768e-27	5.42557e-27
GOTERM_BP_DIRECT	GO:0006281~DNA repair	150	2.51214	3.25921e-22	SMARCAL1, MDC1, MRE11, TRRAP, NUDT1, TTF2, PARK7, SMC3, NYNRIN, ALKBH2, HERC2, EME1, PTTG1, TRIM28, RUVBL2, CHEK1, RUVBL1, FBXO6, MEN1, WDHD1, SUPT16H, LIG1, DDX11, RECQL, NSMCE1, LIG3, RBX1, MSH6, MSH2, MSH3, FANCD2, TIMELESS, DNA2, HDGFL2, ASF1A, INO80C, PIF1, BLM, INO80E, PAXIP1, PARPBP, XPA, PDS5B, PDS5A, MACROH2A1, RAD51AP1, BRIP1, HLTF, USP51, CLSPN, ATRIP, BARD1, ZRANB3, FANCI, FANCM, FANC…	4744	297	19414	2.06683	2.60379e-18	1.30189e-18	1.28951e-18
GOTERM_BP_DIRECT	GO:0006260~DNA replication	77	1.28957	2.72145e-19	FEN1, MCM7, DSCC1, CHTF18, PTMS, ING5, CHAF1B, CHAF1A, TOP1MT, CHEK1, PCLAF, POLI, POLE, RFC5, RMI2, SUPT16H, RFC3, RFC4, LIG1, RMI1, RFC2, LIG3, DBF4, CINP, MCM4, MCM5, MCM6, DNA2, DTL, MCM2, PIF1, BLM, RNASEH2A, NFIX, PCNA, DHX9, SAMHD1, ORC5, RECQL4, POLD3, REPIN1, WRN, ORC6, RECQL5, SLX4, ORC1, RBBP4, ORC3, POLD1, POLD2, NT5M, RBBP7, DTD1, GINS2, DUT, RRM1, RRM2, GINS3, DONSON, RPA1, RPA2, LR…	4744	121	19414	2.60421	2.17417e-15	7.24722e-16	7.17828e-16
GOTERM_BP_DIRECT	GO:0060271~cilium assembly	118	1.97622	1.4876e-18	DYNC2I2, DYNC2I1, GALNT11, CEP126, TRAF3IP1, IFT172, CEP19, TXNDC15, CELSR2, CDC14A, MCIDAS, TBC1D31, WDR90, DZIP1L, CCDC96, NEK1, TEKT5, DYNC2H1, FBXW8, DNAAF1, CEP131, ARMC9, IFT80, IFT88, FAM161A, IFT81, TMEM138, WDPCP, CCNO, UNC119B, INTU, FAM149B1, ARL3, FBF1, PLA2G3, TTBK2, STK36, TTC21B, CEP70, NPHP3, BBS2, PLK4, RAB3IP, DCDC2, RABL2B, IFT122, FUZ, PARVA, CPLANE1, CPLANE2, WDR54, TMEM231, …	4744	229	19414	2.10871	1.18845e-14	2.97112e-15	2.94285e-15
[truncated: 432 more rows]

## Sheet: GO BP Upnregulated Genes
Category	Term	Count	%	PValue	Genes	List Total	Pop Hits	Pop Total	Fold Enrichment	Bonferroni	Benjamini	FDR
[truncated: 730 more rows]
