# Supplementary material for: Evaluation of the Mammalian Aquaporin Inhibitors Auphen and Z433927330 in Treating Breast Cancer
Source: Cancers (Basel). 2024 Jul 30;16(15):2714. doi: 10.3390/cancers16152714 (PMC11311482; doi:10.3390/cancers16152714)
Supplement: Supplementary file 1 [file cancers-16-02714-s001.zip › Table S3.xlsx]

## Sheet: edgeR.13
GeneSymbol	FDR	pval	log2FC	log2CPM
Akr1c18	0	0	12.1897	5.11112
Gsta1	0	0	12.0072	2.57493
Il17f	0	0	11.8462	2.42994
Ucp1	0	0	10.3625	2.57448
Kcnq4	0	0	-10.1978	2.23355
Eln	0	0	-10.1353	5.63416
Gm13415	0	0	10.0706	2.29256
Krt16	0	0	9.7521	2.71232
Nppb	0	0	9.57124	2.52497
Nos2	0	0	8.98442	2.4315
Mmp3	0	0	8.68982	2.49186
Best2	0	0	8.5661	2.66125
Pi15	0	0	-8.30483	6.03458
Rasgrp2	0	0	8.2373	2.3555
Amhr2	0	0	8.12435	2.67723
Hhipl2	0	0	8.00701	3.50238
Ampd1	0	0	7.99109	2.88408
Tnfsf15	0	0	7.87189	2.6133
Il36rn	0	0	-7.81585	2.50468
Rgs8	0	0	-7.69411	4.51752
Il33	0	0	-7.69356	4.10418
Tmem236	0	0	7.6856	3.60768
Aloxe3	0	0	7.58004	3.26911
Ccl5	0	0	7.40533	4.92031
Slc5a5	0	0	7.20799	4.43502
Mettl7b	0	0	7.18961	3.84658
Ckb	0	0	-6.99369	6.45925
Fgd3	0	0	6.97381	2.75314
Hp	0	0	-6.85574	7.15647
Dnah10	0	0	6.82416	3.03504
Myo15a	0	0	6.78369	3.54879
Ankrd1	0	0	6.67581	4.33706
Olfml3	0	0	-6.56505	6.39748
Ggt5	0	0	-6.50447	3.17834
Nipal1	0	0	6.49985	2.58535
Il13ra2	0	0	6.36726	2.52068
Epgn	0	0	6.32131	5.22882
Pygm	0	0	6.17212	3.98354
1700102P08Rik	0	0	6.14744	2.58983
Lgals7	0	0	-6.10807	3.53541
Angpt4	0	0	-6.07121	2.786
Slc23a3	0	0	6.05978	3.64938
F13a1	0	0	-5.99842	3.97377
Col9a1	0	0	-5.98677	7.64304
Emid1	0	0	-5.92036	7.82074
Cyp26b1	0	0	5.89546	5.92134
Atp12a	0	0	-5.88637	3.68315
Cd68	0	0	5.81646	5.10044
9530053A07Rik	0	0	5.72958	2.77435
Nrep	0	0	-5.69068	5.86562
Atg9b	0	0	5.63939	3.28935
Lrrn4cl	0	0	5.55578	3.47616
Ptn	0	0	-5.51459	5.01836
Areg	0	0	5.50593	4.85276
Ramp1	0	0	-5.4875	6.0861
Cldn8	0	0	-5.48489	4.06428
Tslp	0	0	5.39174	3.02965
Colgalt2	0	0	-5.39141	2.55431
Dnd1	0	0	5.37477	3.33551
Nr4a3	0	0	5.33202	4.762
Ntrk2	0	0	-5.1879	4.68234
Gzmm	0	0	5.15952	4.11868
Maff	0	0	5.15066	7.06216
Rapgef4	0	0	-5.14684	3.2582
Clcf1	0	0	5.13299	4.77236
Ntng2	0	0	-5.11774	4.00668
Dpp7	0	0	5.06281	3.96321
Igfbp5	0	0	-5.05529	11.9745
Rbp1	0	0	-5.03828	8.86885
D630003M21Rik	0	0	-5.03493	4.27988
Steap4	0	0	-5.01906	8.20739
Chst5	0	0	-5.01139	2.86877
Plcxd2	0	0	4.99754	5.80478
4631405J19Rik	0	0	-4.97561	3.71905
Ecrg4	0	0	-4.91982	9.9252
Fbln5	0	0	-4.90988	8.05455
Nrg1	0	0	4.89268	4.14131
Gabrp	0	0	-4.86927	5.76601
Padi3	0	0	-4.86328	2.86061
Cited4	0	0	-4.84904	4.74631
Nup210l	0	0	4.84774	3.01405
Agt	0	0	-4.83529	3.87641
Fn1	0	0	4.82387	12.7419
Col6a2	0	0	-4.81873	5.93687
Hhip	0	0	4.79611	4.73916
Kctd14	0	0	-4.77158	2.73685
Abcc4	0	0	4.74285	6.21609
Sorbs3	0	0	4.72775	3.98311
Elf5	0	0	-4.72488	2.72132
Col9a2	0	0	-4.69465	5.91366
Atf3	0	0	4.64815	6.10084
Rsad2	0	0	4.63124	3.14915
Krt80	0	0	4.59698	5.4528
Hmox1	0	0	4.59434	8.85094
Tnfrsf23	0	0	4.58412	5.51456
Ncmap	0	0	-4.58076	4.10495
Fosb	0	0	4.56193	4.65898
Cd248	0	0	-4.5451	3.00269
Il17b	0	0	-4.52996	3.16071
Mtss2	0	0	-4.52925	7.94887
Fjx1	0	0	-4.52563	3.27968
Ogn	0	0	-4.51242	2.92872
S100a14	0	0	-4.50403	4.74988
Enho	0	0	-4.49703	3.31366
Il1rn	0	0	4.47731	3.88925
C3	0	0	4.47272	3.57843
Entrep3	0	0	4.43711	4.07191
Slc16a7	0	0	-4.42201	3.66737
Slc7a11	0	0	4.42179	7.07739
Dnhd1	0	0	4.4094	2.88833
Limd2	0	0	-4.3675	5.3086
Megf6	0	0	-4.34528	3.73886
Abcg4	0	0	4.3046	3.20312
Nat8	0	0	-4.27606	3.18166
Nr1d1	0	0	4.2443	7.07572
Mmp15	0	0	-4.22316	4.86343
Rab37	0	0	-4.22242	2.90516
Tmprss4	0	0	4.22042	3.4924
Col9a3	0	0	-4.21909	8.00373
Sertad4	0	0	-4.2096	7.49449
Tmem140	0	0	4.19413	4.5226
Crip1	0	0	-4.18798	3.74074
Pde9a	0	0	-4.17358	4.39044
Rusc2	0	0	4.16672	4.7549
Ptgs2	0	0	4.16108	6.71212
Eda2r	0	0	4.15411	5.09676
Fermt3	0	0	4.14948	3.19183
Atp13a4	0	0	4.14753	5.14215
Alpl	0	0	-4.1384	8.20033
Camk2b	0	0	-4.12819	6.35623
Sema7a	0	0	-4.06581	6.52306
Kank4	0	0	-4.04402	6.14473
Dusp1	0	0	4.03823	4.59802
Plaur	0	0	4.01757	5.40774
Postn	0	0	-3.99129	3.74127
Rerg	0	0	-3.95702	5.56035
Dok7	0	0	-3.95437	2.90216
Hpn	0	0	-3.93998	5.05617
Rgs3	0	0	-3.92758	3.58544
Gse1	0	0	3.91738	4.54111
Slc22a23	0	0	3.90922	4.39872
Sntb1	0	0	-3.90582	5.21669
Efnb3	0	0	3.8499	3.72126
Cbr2	0	0	-3.83933	6.45755
Tspan2	0	0	-3.83633	5.23956
Gm16973	0	0	3.82858	3.80877
Pcolce	0	0	-3.75135	5.63585
Gstt1	0	0	-3.75096	4.50627
Eya2	0	0	-3.74708	4.86269
Ddit3	0	0	3.72044	5.31785
Boc	0	0	-3.68206	7.22626
Nt5dc2	0	0	-3.67961	4.8047
Thrsp	0	0	-3.66539	4.46502
Prlr	0	0	-3.66304	4.11505
Atoh8	0	0	3.65813	4.30957
Rac3	0	0	-3.64578	6.60363
Col6a3	0	0	3.62687	4.34424
Col11a1	0	0	-3.60923	8.00638
Ecm1	0	0	3.59874	5.27027
Irs2	0	0	3.59276	6.69473
Lbp	0	0	-3.5665	8.59028
Krt79	0	0	-3.56632	3.45852
Klf4	0	0	3.54873	4.27606
Hbegf	0	0	3.54794	6.33441
Hmga2	0	0	3.54579	4.25704
Trf	0	0	-3.53412	9.32378
Azgp1	0	0	-3.52975	3.11073
Adamts15	0	0	-3.52603	5.4214
Smim1	0	0	-3.50902	4.00269
Chst1	0	0	-3.49704	4.16678
Dusp8	0	0	3.48727	5.54411
Sec16b	0	0	-3.46532	3.75561
Papln	0	0	-3.46356	5.83399
Apoe	0	0	3.46238	3.74007
Fxyd6	0	0	-3.46149	4.17727
Prelp	0	0	-3.44171	5.59004
BC006965	0	0	-3.44093	3.43768
Abca8b	0	0	3.40997	3.36135
Slc25a25	0	0	3.39848	6.55324
Gch1	0	0	3.39354	4.39307
Gjb3	0	0	-3.38833	4.62718
Apobec1	0	0	-3.38829	4.52489
Bmf	0	0	-3.38667	3.36521
Tbc1d9	0	0	3.38306	6.39757
Plch2	0	0	-3.3815	5.52485
Ltbp2	0	0	-3.36089	6.66288
Pdgfc	0	0	-3.35976	6.38767
Cdkn1a	0	0	3.34722	7.75067
Prom2	0	0	-3.34207	5.65238
Snhg15	0	0	3.33875	6.33458
Bcan	0	0	-3.33319	3.64451
Gbe1	0	0	3.32821	7.37176
H1f0	0	0	-3.32405	8.66775
Pdgfrl	0	0	-3.31672	5.19687
Gm5860	0	0	-3.31601	3.27731
Foxred2	0	0	3.31599	4.63847
Raph1	0	0	3.31446	8.51537
Chn2	0	0	-3.31351	4.70871
Prkg2	0	0	3.31207	3.84635
Gpr153	0	0	-3.30438	4.14878
Pif1	0	0	-3.28604	3.78333
Klhdc7a	0	0	-3.27696	4.44843
Plk3	0	0	3.27029	4.6962
Pitpnm3	0	0	-3.26931	4.00895
Nectin4	0	0	-3.24932	3.91175
Ly6d	0	0	-3.24168	5.00203
Slc29a1	0	0	-3.23801	7.96714
Dbn1	0	0	-3.23572	4.61384
Dpysl3	0	0	-3.22759	4.6063
Efna4	0	0	-3.2265	3.61688
Ggt1	0	0	-3.21745	4.36069
Hmgn2-ps	0	0	-3.21331	3.37185
Ppp1r15a	0	0	3.1863	6.83069
Cd200	0	0	-3.18124	7.22159
P3h4	0	0	-3.16289	3.72661
C1qtnf1	0	0	-3.15299	7.60456
Unc119	0	0	-3.14943	6.48649
Lcn2	0	0	-3.14069	9.1359
Large2	0	0	-3.13958	5.4021
Eva1b	0	0	-3.1293	4.57076
Mgp	0	0	-3.12008	9.12259
Pdgfrb	0	0	-3.11847	5.43439
Hk2	0	0	3.11059	7.01083
Col18a1	0	0	-3.10286	9.40314
Fxyd3	0	0	-3.09997	3.6654
Gclm	0	0	3.09852	7.99315
Id3	0	0	3.09639	5.20221
Col12a1	0	0	3.08802	7.31558
Ssbp4	0	0	-3.08615	4.42907
Mxd3	0	0	-3.08454	4.28186
Tcn2	0	0	-3.08371	6.27064
Ampd3	0	0	3.06881	3.52758
Vps13c	0	0	3.0682	5.10155
Rab3d	0	0	-3.04524	5.88834
Zfp651	0	0	-3.03361	5.02242
Tenm4	0	0	-3.02927	4.25771
Snhg16	0	0	2.98188	5.51063
Ldlrad3	0	0	-2.97541	6.30304
Fth1	0	0	2.95227	11.9005
Dusp4	0	0	2.94683	6.27192
Mybl1	0	0	2.94021	6.07588
Srebf1	0	0	-2.92255	9.51001
Sparc	0	0	-2.92157	9.55787
Col6a1	0	0	-2.92072	7.85831
Sgms2	0	0	2.91791	6.49902
Psd	0	0	2.91743	5.58105
Pccb	0	0	-2.91349	4.45113
Mafk	0	0	2.91247	6.97927
Ero1a	0	0	2.90206	8.39511
Mapk13	0	0	-2.89513	5.22347
Wnt5b	0	0	-2.88446	5.70823
Npm3	0	0	-2.881	5.97393
Shisa2	0	0	-2.8763	4.51916
Lfng	0	0	-2.87544	4.56112
Mt1	0	0	2.87043	7.79015
Atad5	0	0	2.86818	6.51421
Grb14	0	0	-2.85437	6.02018
Itga8	0	0	-2.85433	6.48968
Hmgn2	0	0	-2.85284	5.95767
Fam83a	0	0	-2.85073	6.62723
Cep152	0	0	2.84418	4.97761
Ddias	0	0	2.83398	6.13913
Plxdc2	0	0	-2.82513	5.57714
Bckdhb	0	0	-2.80627	4.62243
Ifi202b	0	0	2.80492	4.09176
Cacng4	0	0	-2.79762	4.0173
Exoc3l4	0	0	-2.77154	5.56649
Pear1	0	0	-2.7703	3.98847
BC034090	0	0	-2.75106	4.24533
Slc19a2	0	0	2.74935	6.37756
Hdhd3	0	0	-2.74826	5.31292
St6gal1	0	0	-2.7423	5.22036
Tnfrsf22	0	0	2.74011	4.76312
Mpped2	0	0	-2.73959	3.89773
S100a16	0	0	-2.73786	6.35555
Mrc2	0	0	-2.7341	5.6056
Kctd1	0	0	-2.73394	5.41949
Adamts10	0	0	-2.73273	6.03986
Trp53inp1	0	0	2.73123	8.35705
Plscr3	0	0	-2.7309	5.26808
Jam2	0	0	-2.7286	5.08531
Zfand2a	0	0	2.70957	7.20386
Noct	0	0	2.70388	6.39645
Igfbp2	0	0	-2.69824	9.88927
Fnip1	0	0	2.69458	8.19447
Lmcd1	0	0	-2.69338	5.762
Tmem44	0	0	-2.68879	4.10087
Cldn3	0	0	-2.68812	4.80602
Adh7	0	0	2.67982	4.90898
Peg3	0	0	2.67845	7.54236
Actr3b	0	0	-2.67322	4.54168
Zfyve26	0	0	2.67099	5.96519
Ptprv	0	0	-2.6706	4.58296
Acp5	0	0	-2.6703	5.16927
Serpinh1	0	0	-2.66777	9.60859
Fgfrl1	0	0	-2.66176	7.205
Pcca	0	0	-2.65242	5.19604
Klf5	0	0	2.64917	5.50619
Dusp10	0	0	2.64417	4.4122
Ina	0	0	2.63926	6.25778
Zfp354c	0	0	-2.63484	4.84696
Adora1	0	0	-2.63384	4.54449
Mfsd2a	0	0	-2.62278	5.03388
Klhl13	0	0	-2.61765	6.52163
Cand2	0	0	-2.61368	5.16083
Bgn	0	0	-2.60916	9.9865
Entrep1	0	0	-2.6085	4.27017
Igf1r	0	0	2.59648	7.72118
Rab40b	0	0	-2.59604	4.23544
Spata5l1	0	0	2.59478	4.75864
Ckap4	0	0	-2.59007	5.15788
Mttp	0	0	2.58508	4.30028
Pvr	0	0	2.58216	6.79932
Zgrf1	0	0	2.57535	5.02924
Fblim1	0	0	-2.57326	5.76165
Arhgap8	0	0	-2.56949	4.13403
Scly	0	0	-2.56372	4.19107
Trp53i11	0	0	-2.56176	7.19552
Flnb	0	0	2.55092	9.00578
Map1b	0	0	2.54977	4.14112
Plbd1	0	0	-2.54372	4.3424
Prss8	0	0	-2.54224	4.50894
Rora	0	0	2.54215	5.26366
Mdm2	0	0	2.53752	7.75413
Fnip2	0	0	2.52869	6.35244
Gprc5a	0	0	2.52426	5.62014
Shf	0	0	-2.51954	6.21376
Aldh3a1	0	0	2.51192	8.27611
Ntng1	0	0	-2.51177	5.24081
Rnd1	0	0	2.50375	4.92286
Lgals3	0	0	2.4994	6.26692
Nipsnap1	0	0	-2.48931	5.79759
Pgap4	0	0	-2.48291	5.10892
Fah	0	0	-2.47947	5.33658
Cenpb	0	0	-2.47823	7.12621
Idh2	0	0	-2.47097	6.35372
Ifrd1	0	0	2.46569	6.9421
Mdfi	0	0	-2.45898	4.95097
Spdl1	0	0	2.45878	6.48465
Serpini1	0	0	2.44764	5.41795
Fosl2	0	0	2.44644	7.5791
Enpp1	0	0	-2.43446	4.65172
Efs	0	0	-2.43402	4.61528
Irx1	0	0	-2.43149	7.66977
Slc20a1	0	0	2.42654	5.29404
Ccn4	0	0	-2.42438	7.38152
Il17re	0	0	-2.42168	5.75971
Scd2	0	0	-2.41269	9.60388
Ahnak	0	0	2.40921	10.0259
Polk	0	0	2.40787	5.82429
Ly6e	0	0	-2.40625	9.11818
Crim1	0	0	2.40361	6.98823
Maged2	0	0	-2.39836	6.55892
Rcor2	0	0	-2.39825	6.0806
Rcn1	0	0	-2.39757	6.22104
Adcy7	0	0	-2.39401	7.65144
Epg5	0	0	2.39013	6.37748
Gm38684	0	0	-2.3889	4.46254
Matn2	0	0	-2.38858	4.73848
Csad	0	0	-2.37731	4.94423
Csdc2	0	0	-2.37663	6.18954
Myo1b	0	0	-2.37068	6.39712
Vgll3	0	0	2.3685	6.33405
Wdr62	0	0	2.36835	5.5527
Acat1	0	0	-2.36427	7.31283
Cdk14	0	0	-2.362	6.69463
Cnp	0	0	-2.35907	5.06134
Anxa6	0	0	-2.35542	9.2323
Acot1	0	0	-2.35178	5.50816
Rassf1	0	0	2.34749	4.67915
Mme	0	0	-2.34323	5.93253
Wfdc3	0	0	-2.34267	5.55983
Dst	0	0	2.33884	7.43421
Relb	0	0	2.32974	5.68585
Kmt2a	0	0	2.32056	6.90172
Mcm10	0	0	2.31993	6.42643
Zfp568	0	0	2.31658	5.92628
Mcm8	0	0	2.31614	5.27332
Cdt1	0	0	2.31129	6.34018
Crlf1	0	0	-2.31078	5.05018
Snta1	0	0	-2.30988	6.73898
Zfp367	0	0	2.30864	5.91873
Sdc3	0	0	-2.30668	8.58138
Atm	0	0	2.30552	5.71539
Kdm3a	0	0	2.30138	8.90428
Resf1	0	0	2.29574	7.26374
Map3k14	0	0	2.29416	5.31288
Lonrf3	0	0	2.29311	5.21027
Krtcap3	0	0	-2.28841	4.63231
Crebrf	0	0	2.27825	5.62791
Gadd45g	0	0	2.27316	4.97756
Xdh	0	0	2.27278	7.50039
Tmem51	0	0	-2.26495	4.84834
Psme1	0	0	-2.25974	6.66593
Slc44a3	0	0	-2.25305	6.23635
Trpv6	0	0	-2.25165	4.59111
B4galt4	0	0	-2.24764	5.01458
Cpeb2	0	0	2.2404	6.29132
Car12	0	0	-2.23868	6.64154
Prpf40b	0	0	-2.23304	4.4809
Dynap	0	0	2.23182	4.94726
Ep300	0	0	2.22815	7.47631
Sqstm1	0	0	2.22679	10.0579
Copz2	0	0	-2.22507	5.67002
Csrnp1	0	0	2.22477	4.85285
Mapk8ip1	0	0	-2.22468	6.07053
Nol8	0	0	2.22451	5.497
Septin6	0	0	-2.22343	4.55355
Ccnb1	0	0	-2.20944	6.18097
Pld2	0	0	-2.20526	4.53287
Cep131	0	0	-2.20337	5.08626
Flot1	0	0	-2.20265	6.54648
Urb1	0	0	2.19864	5.59084
Mpnd	0	0	-2.19807	6.536
Pomgnt1	0	0	-2.19569	6.39222
Foxj1	0	0	-2.19453	5.78098
Mxd1	0	0	2.19065	6.69314
Galnt18	0	0	-2.18993	4.60002
Insig1	0	0	-2.18674	7.54424
Sspn	0	0	-2.18427	5.8364
Atad2	0	0	2.18079	7.41037
Fbn2	0	0	-2.17776	5.3587
S100a1	0	0	-2.17702	5.59541
Ifitm10	0	0	-2.17595	5.65929
Cpeb4	0	0	2.17327	6.72376
Ndrg1	0	0	2.17327	8.85229
Clcn5	0	0	2.17262	6.35376
Gadd45b	0	0	2.16809	7.19487
Tnfaip3	0	0	2.16334	5.43005
Slc30a1	0	0	2.16234	6.23047
Ccng1	0	0	2.15994	9.54461
Mxd4	0	0	-2.1587	7.88892
Srxn1	0	0	2.15199	7.11468
Rnf213	0	0	2.15176	7.12924
Brca1	0	0	2.15039	6.42675
Lipg	0	0	-2.14393	5.66744
Spry1	0	0	-2.14307	5.93489
Gas6	0	0	-2.1413	8.25161
Osgin1	0	0	2.13883	5.02142
Sod3	0	0	2.13874	7.55077
Haus6	0	0	2.13652	5.76492
Gtse1	0	0	2.13526	6.508
Lif	0	0	2.12907	5.78915
Chd2	0	0	2.12848	6.73178
Igfbp3	0	0	-2.12384	6.56091
Ubr4	0	0	2.12255	7.4104
Tmsb10	0	0	-2.12191	8.35765
Tsku	0	0	2.11765	5.41027
Lix1l	0	0	-2.11492	7.32178
Cited2	0	0	2.11217	7.35381
Dedd2	0	0	2.10655	5.58379
Aqp5	0	0	-2.1059	7.5813
Sema3e	0	0	2.10357	5.39227
Polq	0	0	2.10189	5.01434
Fam180a	0	0	-2.09902	5.51209
Nhlrc3	0	0	2.09487	5.74021
Acaa1a	0	0	-2.0937	6.41151
Fstl1	0	0	-2.09347	8.31996
Cst3	0	0	-2.09009	10.8956
Cyp39a1	0	0	-2.08951	4.96075
Slf2	0	0	2.0824	7.17076
Arhgap28	0	0	2.08152	5.0575
Utp20	0	0	2.07856	6.00863
Glis3	0	0	2.06976	6.21798
Emp2	0	0	-2.06719	8.27229
Naxe	0	0	-2.06039	6.90255
Dgkz	0	0	-2.05414	7.59833
Ctsc	0	0	-2.05393	6.94188
Decr1	0	0	-2.05259	6.25324
Gulp1	0	0	-2.05143	5.207
Epha1	0	0	-2.04589	5.68485
Pimreg	0	0	-2.0453	5.31786
Cib2	0	0	-2.04395	5.18002
Rpl3-ps1	0	0	-2.04299	7.79191
Ash1l	0	0	2.03915	7.35843
Lyst	0	0	2.03716	5.71592
Mmp14	0	0	-2.03558	7.41363
Mdc1	0	0	2.02907	6.7189
Efnb2	0	0	2.02857	6.63142
Chmp6	0	0	-2.02781	6.29166
Aen	0	0	2.02495	6.29295
Armc7	0	0	2.01899	5.24908
Col16a1	0	0	-2.01784	7.09214
Tspan3	0	0	-2.01651	8.2425
Fyb	0	0	-2.01496	5.09823
Hid1	0	0	-2.01005	7.64811
Clba1	0	0	2.00959	5.54156
Fat1	0	0	2.00695	8.62429
Ucp2	0	0	-2.00469	7.17355
Impa2	0	0	-2.00319	5.81622
Pgls	0	0	-2.00194	5.88383
Wfdc2	0	0	-2.00125	8.92178
Tmem132a	0	0	-1.99905	6.68917
Polr3h	0	0	-1.99762	5.77434
Ccnt1	0	0	1.99634	7.21859
Gng10	0	0	-1.9915	6.48111
Ech1	0	0	-1.99064	5.48464
Bcl6	0	0	1.98654	5.76007
Bod1l	0	0	1.98654	6.74292
Serpinb5	0	0	-1.98453	7.15512
Galk1	0	0	-1.98091	7.77074
Ube2f	0	0	-1.98027	6.67428
Ankhd1	0	0	1.97182	6.78021
Slc5a3	0	0	1.96961	6.04594
Togaram1	0	0	1.96267	6.08098
Ext2	0	0	-1.9608	7.69348
Slc27a1	0	0	-1.95998	6.31802
Zbtb46	0	0	-1.95988	5.1421
Tfrc	0	0	1.95922	9.20013
Atf5	0	0	1.95832	4.97433
Elovl6	0	0	-1.95821	6.70638
Rpl10a-ps1	0	0	-1.9495	5.23601
Prickle1	0	0	-1.94928	5.18266
Lpcat1	0	0	-1.9468	6.09136
Scaf4	0	0	1.94575	6.58473
Vps11	0	0	1.94541	6.86854
Lin9	0	0	1.94403	5.64869
Ier3	0	0	1.94373	8.39232
Plec	0	0	1.94296	8.18639
Mxra8	0	0	-1.94234	6.64803
Rpl3	0	0	-1.93968	9.33738
Apaf1	0	0	1.93364	5.53544
Nsrp1	0	0	1.92767	6.41104
Zfp185	0	0	-1.92607	5.76248
Zmym3	0	0	-1.91944	5.00851
Prr5	0	0	-1.91602	5.32601
Anxa8	0	0	1.91526	6.55165
Lin54	0	0	1.91357	6.18234
Lrp8	0	0	1.91344	4.86469
Elf4	0	0	1.91031	5.9944
Birc6	0	0	1.91023	7.34396
Polr2a	0	0	1.9083	7.79401
Plk2	0	0	1.90083	6.91655
Prrc2c	0	0	1.89936	8.32486
Amotl2	0	0	1.89786	7.49755
Arrdc3	0	0	1.89607	6.41869
Ddit4	0	0	-1.8949	9.05192
Zbtb21	0	0	1.89185	5.65873
Pclaf	0	0	-1.89167	6.39112
Dera	0	0	-1.88795	5.5872
Itpripl1	0	0	-1.88755	5.12329
Bckdk	0	0	-1.88657	6.0065
Fam210b	0	0	-1.88627	6.36038
Txnrd1	0	0	1.8848	8.29156
Rbbp6	0	0	1.88068	7.25681
Clspn	0	0	1.88055	6.11858
Slpi	0	0	1.87977	9.1938
Flcn	0	0	1.87947	7.49884
Slc35b2	0	0	-1.87811	7.53747
Mcm4	0	0	1.87558	7.35482
Rad50	0	0	1.87433	7.00686
Heg1	0	0	1.86984	6.73909
Proser2	0	0	1.86801	5.51382
Klhl21	0	0	1.86764	7.0261
Cdhr1	0	0	-1.86747	5.63924
Nudt16l1	0	0	-1.86725	5.3631
Mcm3	0	0	1.86482	7.75535
Mturn	0	0	1.86277	5.24114
Crebbp	0	0	1.86183	6.25099
Tmed1	0	0	-1.85775	5.80661
Bnip3	0	0	1.85636	6.11667
Ctc1	0	0	1.85581	6.27519
Stk26	0	0	-1.85543	5.46278
Wdhd1	0	0	1.85451	5.67447
Cdkn2aip	0	0	1.85447	5.83058
Bhlhe40	0	0	1.85044	8.41388
Plk1	0	0	-1.84979	5.35004
Slc9a3r2	0	0	-1.84435	5.6422
Tspan17	0	0	-1.84355	4.95881
Nup214	0	0	1.8401	6.01199
Pdgfb	0	0	-1.83991	6.26255
Nrp2	0	0	1.8374	5.35593
Klf6	0	0	1.83381	7.30861
Ythdc1	0	0	1.8326	7.30296
Dync1h1	0	0	1.83247	8.47918
Six4	0	0	1.82933	5.30494
Hspa4l	0	0	1.82066	6.66298
Tlr4	0	0	1.81999	5.46274
Lage3	0	0	-1.81972	5.3721
Lmtk2	0	0	1.81566	6.40056
Prdm4	0	0	1.81493	6.087
Coro2a	0	0	-1.81408	5.6761
Spp1	0	0	1.81299	8.80845
Gclc	0	0	1.80941	6.87701
Baz1a	0	0	1.8073	6.13376
P2rx7	0	0	1.80641	6.57854
Pcf11	0	0	1.80561	6.55448
Ftl1	0	0	1.80494	8.8299
Hadh	0	0	-1.80492	6.7215
Fads2	0	0	-1.80265	7.73616
Slc2a1	0	0	1.79987	8.18416
Rragc	0	0	1.79715	7.42397
Mxi1	0	0	1.79534	6.4984
Tnfrsf10b	0	0	1.79477	6.68741
Ttyh3	0	0	-1.79439	6.51367
Mrpl17	0	0	-1.7886	6.08852
Rps21	0	0	-1.78623	9.40856
Cxxc5	0	0	-1.78392	5.59605
Ptch1	0	0	1.7817	6.44725
Prmt1	0	0	-1.77913	6.33416
B9d1	0	0	-1.77731	5.95956
Plagl2	0	0	1.77584	5.58797
Gmds	0	0	-1.77462	5.13105
Sardh	0	0	-1.77152	5.40162
Oser1	0	0	1.76798	6.47381
Zc3h13	0	0	1.76198	6.1133
Colgalt1	0	0	-1.75904	7.51866
Lpin1	0	0	1.75758	6.45177
Washc2	0	0	1.74992	7.23891
Gla	0	0	1.74913	6.39028
Cnpy2	0	0	-1.74472	6.24926
Prdx2	0	0	-1.74327	7.78483
Hivep2	0	0	1.74121	6.23816
Echs1	0	0	-1.74086	6.10936
Ermp1	0	0	-1.74023	7.27376
Slc41a2	0	0	1.7388	5.68533
Ube2c	0	0	-1.73797	6.715
Fkbp4	0	0	-1.73624	8.12774
Selenom	0	0	-1.73512	6.29485
Chd1	0	0	1.73423	7.07714
Arpc1b	0	0	-1.73333	8.63685
Yif1a	0	0	-1.72438	6.09788
Ccnb2	0	0	-1.72053	6.03515
Rap1gap	0	0	-1.71994	5.66385
Bbln	0	0	-1.71989	6.76082
Eef1a1	0	0	-1.71926	12.4261
Cnppd1	0	0	1.71919	6.8155
Epb41l1	0	0	1.71834	7.00531
Cenpa	0	0	-1.71806	6.33621
Plekhg5	0	0	-1.71779	6.71307
Fads1	0	0	-1.71776	7.98518
Cd9	0	0	-1.71697	8.43022
Mfge8	0	0	-1.71682	9.44121
Rictor	0	0	1.71612	6.01785
Maoa	0	0	1.71446	7.33481
Cpq	0	0	-1.71278	5.58181
Map2	0	0	-1.71165	7.34775
Nfat5	0	0	1.70911	7.3664
Hpcal1	0	0	-1.70728	5.33927
Ssr4	0	0	-1.70681	6.48253
Hnrnpa1	0	0	-1.70535	8.62609
Hmgb3	0	0	-1.70429	5.71389
Casp8ap2	0	0	1.70008	7.52229
Ace	0	0	-1.70005	7.74308
Itm2b	0	0	-1.69854	10.1822
Tspan6	0	0	-1.69207	6.17067
Rbm27	0	0	1.69005	6.35574
Acads	0	0	-1.68571	6.07345
Fads6	0	0	-1.68393	5.59704
Mogs	0	0	-1.68351	7.32869
Nit2	0	0	-1.68121	5.26105
Niban2	0	0	1.6811	8.60948
Vps28	0	0	-1.67594	6.16782
Inf2	0	0	1.6727	6.46084
Rpl10a	0	0	-1.67232	9.36651
Asap1	0	0	1.67227	6.83039
Rps7-ps3	0	0	-1.67014	7.53843
Smad7	0	0	1.66998	6.35642
Ccp110	0	0	1.66827	5.60472
Kmt2c	0	0	1.66239	6.32689
Slu7	0	0	1.662	7.20907
Rps7	0	0	-1.66107	8.97353
Otud4	0	0	1.65995	7.26426
Lhfp	0	0	-1.65953	5.83083
Clasp2	0	0	1.65818	6.11053
Atp13a2	0	0	-1.65531	5.95833
Nop14	0	0	1.65456	6.74344
Cep170	0	0	1.65294	6.44887
Ccn5	0	0	1.65109	6.94773
Ankrd11	0	0	1.65001	7.67184
Mycbp2	0	0	1.64966	6.76518
Prkd3	0	0	-1.64708	5.94603
Pgd	0	0	1.64698	7.90656
Stk35	0	0	1.6468	6.20582
Ppic	0	0	-1.64486	7.31905
Lgals9	0	0	-1.64362	5.68312
Ankrd12	0	0	1.64279	5.95387
Pxmp4	0	0	-1.64253	5.84799
Kazald1	0	0	-1.64233	6.75372
Rpl39	0	0	-1.64165	8.36619
Wbp1	0	0	-1.64156	6.63849
Egln1	0	0	1.64091	7.6295
Rrp12	0	0	1.63877	5.64554
Slc12a2	0	0	1.63585	7.62053
Rps8	0	0	-1.63539	9.72705
Guk1	0	0	-1.63535	6.59753
S100a10	0	0	-1.63507	8.5595
Hsd11b1	0	0	-1.63503	8.3919
Mlec	0	0	-1.63351	8.59347
Lbh	0	0	-1.63141	6.96154
Acsl4	0	0	1.62714	8.29602
Ddx20	0	0	1.62453	6.26567
Prpf39	0	0	1.62413	5.69369
Cdk12	0	0	1.62328	6.74081
Stat5a	0	0	-1.62317	6.55237
Gls	0	0	1.61996	7.9693
Cdc42se1	0	0	-1.61846	7.06943
Rps6	0	0	-1.61746	9.46507
Pfdn5	0	0	-1.61648	7.3169
Nup98	0	0	1.61607	7.17448
St6galnac4	0	0	-1.61587	5.44825
Coq10b	0	0	1.61456	5.8359
Sec24a	0	0	1.60927	6.87196
Wdr81	0	0	1.60877	6.10408
Ptk7	0	0	-1.60854	7.65832
Acsl3	0	0	-1.60636	7.84136
Btaf1	0	0	1.60588	6.8187
Slc25a1	0	0	-1.60577	5.98799
Hcfc1r1	0	0	-1.60482	6.12907
Pcnt	0	0	1.60175	5.75298
Chsy1	0	0	-1.601	6.62423
St6galnac2	0	0	-1.60041	6.75662
Tpm2	0	0	-1.59932	5.97618
Tmem147	0	0	-1.59883	5.92958
Plcb3	0	0	-1.59692	5.88815
Rpl41	0	0	-1.5965	10.1271
Abhd16a	0	0	-1.59396	5.77162
Marcksl1	0	0	-1.59092	7.69662
Dtl	0	0	1.59024	6.77321
Map3k2	0	0	1.59016	6.79292
Slc38a2	0	0	1.58825	8.78126
Sesn1	0	0	-1.5873	5.79555
Wasl	0	0	1.58547	7.05559
Itm2a	0	0	-1.58499	5.57528
Ahctf1	0	0	1.5849	7.40576
Cltc	0	0	1.58396	9.44381
Usp37	0	0	1.58345	6.19005
Ldhb	0	0	-1.582	6.0533
Pcyt2	0	0	-1.57766	6.47552
Gys1	0	0	1.57733	7.33766
Rps15a	0	0	-1.5766	8.85603
Fkbp9	0	0	-1.57361	8.53527
Cdk5rap3	0	0	-1.57314	5.7782
Kntc1	0	0	1.57289	6.13378
Xpnpep3	0	0	1.57255	5.92113
Sphk1	0	0	-1.5674	7.5307
Mrpl12	0	0	-1.56713	7.68855
Ergic1	0	0	-1.5664	6.57377
Tle5	0	0	-1.56443	5.93046
Nck2	0	0	-1.56441	7.40175
Camsap2	0	0	1.56095	7.10056
Nsmf	0	0	-1.56048	6.56488
Sri	0	0	-1.55999	6.13624
Ap1m2	0	0	-1.55754	5.93044
Naga	0	0	-1.55725	5.70616
Serpine1	0	0	1.55699	8.48004
Epha2	0	0	1.55557	7.55262
Rack1	0	0	-1.55296	11.5194
Rps13	0	0	-1.54869	8.4665
Zc3h4	0	0	1.54727	6.7682
Rhoc	0	0	-1.54659	7.9268
Usp24	0	0	1.5463	6.43966
Trpv4	0	0	-1.54412	6.8985
Utp15	0	0	1.54159	5.86003
Poglut1	0	0	-1.53838	6.22763
Atg2b	0	0	1.53474	6.15115
Foxj3	0	0	1.53421	6.21967
Smg6	0	0	-1.53098	7.0454
Ptprs	0	0	-1.52903	8.30714
Mapk6	0	0	1.52803	6.85688
Poldip2	0	0	-1.52468	6.6183
Slc25a11	0	0	-1.52129	6.75014
Myof	0	0	1.51726	7.46134
Prpf3	0	0	1.5131	6.50084
Phip	0	0	1.5098	6.52222
Zcchc24	0	0	-1.50785	6.93002
Plxna1	0	0	1.50711	7.91355
Tfap2c	0	0	-1.5032	6.99007
Hdac7	0	0	-1.50196	6.84566
Khdc4	0	0	1.50186	6.87757
Ubr5	0	0	1.50067	8.1133
Stoml2	0	0	-1.50034	7.16136
Castor2	0	0	1.49966	5.86342
Lztr1	0	0	-1.49793	6.5543
Son	0	0	1.49677	9.18483
Eaf1	0	0	1.49027	7.3016
Atp6v1b2	0	0	1.48947	8.33272
Arf5	0	0	-1.48807	8.13686
Ppp1r10	0	0	1.48718	7.13593
Dbi	0	0	-1.47817	7.44858
Cd276	0	0	-1.47792	6.44359
Plekhf1	0	0	-1.47702	6.36025
Clk1	0	0	1.47567	6.80373
Tecr	0	0	-1.472	7.81095
Zmat3	0	0	1.4645	6.11525
Hspa9	0	0	1.45848	9.18801
Cep57	0	0	1.45847	6.75646
Rin2	0	0	-1.4573	7.5524
Tiparp	0	0	1.45555	7.35606
Vasn	0	0	-1.45428	7.44671
Hgs	0	0	1.45428	8.71719
Per1	0	0	1.45372	6.16652
Hnrnph2	0	0	1.45192	7.47823
Nup153	0	0	1.44933	6.99054
Sbno2	0	0	1.44434	6.59657
Sdc2	0	0	-1.44328	7.69708
Ubn1	0	0	1.43967	8.13293
Pip4k2c	0	0	1.43866	7.3281
Epcam	0	0	-1.43638	7.77915
Eif3a	0	0	1.43614	8.98104
Brd4	0	0	1.43552	7.63089
Mpzl1	0	0	-1.4326	7.27627
Camk1	0	0	-1.42718	6.95173
Tyro3	0	0	-1.42648	6.14812
Topors	0	0	1.42617	8.07587
Pnrc2	0	0	-1.42482	6.48193
Srrm2	0	0	1.42324	8.86782
Klf10	0	0	1.42296	6.60583
Sh3pxd2b	0	0	-1.41951	7.48812
Sgcb	0	0	-1.4085	7.23415
Mafg	0	0	1.40333	8.08046
Pgm1	0	0	1.40169	7.6015
Nxn	0	0	-1.39578	7.0735
Uhmk1	0	0	1.3918	8.01252
Tnfrsf21	0	0	-1.38345	7.74012
Rela	0	0	1.38021	6.90764
Kansl3	0	0	1.37833	6.88062
Mccc2	1.03753785626662e-322	4.94065645841247e-324	-2.11582	4.44557
Il11ra1	1.03753785626662e-322	4.94065645841247e-324	-1.54656	6.29912
Ago2	2.07507571253324e-322	9.88131291682493e-324	1.57818	7.07391
Sdad1	9.23902757723131e-322	4.44659081257122e-323	1.45025	6.09443
Prdm2	3.78948350360236e-321	1.82804288961261e-322	1.56177	6.43827
Gpd1	3.88829663277061e-321	1.87744945419674e-322	-2.85106	3.62598
Col4a1	6.12641400843146e-321	2.96439387504748e-322	-1.65177	8.02124
Kmt2d	7.24300236803267e-321	3.50786608547285e-322	1.81704	6.29951
Patl1	1.20255578197759e-320	5.82997462092671e-322	1.43459	6.21337
Rlf	1.65907243873491e-320	8.05327002721232e-322	1.54157	6.60544
Rpl22l1	2.34829401468344e-320	1.14129164189328e-321	-1.62981	5.42747
Tspan14	3.15757354257141e-320	1.53654415856628e-321	-1.48774	5.84285
Sema4c	4.32075229257545e-319	2.10521371692955e-320	-1.57546	5.50666
Nup50	1.28342444688889e-318	6.26079986410028e-320	1.32786	7.57453
Igsf3	5.94884187465965e-318	2.90545184349862e-319	-1.48194	6.86962
Dhcr24	9.62855387306901e-318	4.70829738517333e-319	-1.6227	5.69229
Rps10-ps2	4.17971532518232e-317	2.0463062699759e-318	-1.37049	8.11414
Rb1cc1	2.59056078888555e-315	1.26980819531576e-316	1.40001	7.23433
Cdc6	3.69288829934683e-315	1.81230092059825e-316	1.72247	5.39795
Sdc1	1.71376168314363e-314	8.42041989232361e-316	-1.43338	8.09892
Jmjd6	3.84954954585902e-314	1.89370268234141e-315	1.38541	7.99642
Cflar	4.00527370102514e-314	1.97265901676391e-315	1.42581	6.43558
Ppm1d	7.11110034340716e-314	3.50650090304289e-315	1.50449	5.75029
Rock2	8.44362330840845e-314	4.16852785585824e-315	1.36173	7.17964
Aoc2	9.14500895496278e-314	4.52016292333913e-315	3.08086	3.68258
Art3	2.0095959348952e-313	9.94475710674955e-315	-4.25385	2.68147
Inhba	2.58807148043287e-313	1.2822614203111e-314	1.93421	4.91395
Gal3st1	3.67087784898274e-313	1.82089332691578e-314	2.78291	3.82567
Bace2	5.08512710175853e-313	2.52539919466172e-314	-3.44509	3.03473
Snrnp200	5.25166899879374e-313	2.61119086701843e-314	1.44546	7.65225
Lipn	9.20083144713061e-313	4.58016147178198e-314	8.74981	2.20249
Epas1	2.04815436784975e-312	1.02077080029493e-313	1.8029	8.04379
Fgd1	2.80471064609682e-312	1.39947405293916e-313	-1.40631	6.14238
Arhgap24	3.09470452653985e-312	1.54598975760858e-313	-1.83792	4.92193
Pdcd4	5.55420384297864e-312	2.77791703799027e-313	-1.43572	6.02775
Mef2c	9.60583250768471e-312	4.80996485415529e-313	-2.3848	4.45932
Ppp1r14b	1.05358828101049e-311	5.28185730544625e-313	-1.69156	5.70758
Dnajb9	1.25603612967642e-311	6.30414376796818e-313	1.56771	5.91959
Foxo3	1.37804147185018e-311	6.92458761317247e-313	1.53617	7.64921
Glis2	1.47771381706746e-311	7.43411060303473e-313	-1.41918	5.97192
Atp5e	2.57787001220482e-311	1.29839299704826e-312	-1.5554	7.76129
Egfr	2.6034301965272e-311	1.31279515046487e-312	-1.53246	6.62971
Cdo1	4.82896086082258e-311	2.43786694470648e-312	4.82263	2.65461
Card10	5.2705237295205e-311	2.66388079314197e-312	1.46086	6.15172
Clk4	5.28757201597836e-311	2.67560145451918e-312	1.5055	6.39036
Pom121	1.49763458823821e-310	7.58707748546856e-312	1.38483	6.73945
Polm	3.68288341968719e-310	1.86792560881112e-311	1.46309	5.82937
Uba6	6.59392137737537e-310	3.34824889429392e-311	1.3598	6.48243
Aars	0	7.43817183114098e-311	1.32171	8.48706
Matn4	0	9.49168884654166e-311	-1.48702	5.90187
Cmklr1	0	1.18438411311111e-310	-4.21733	2.71984
Arfgef2	0	1.20048929090536e-310	1.3807	7.10802
Plpp2	0	1.29154089480296e-310	-1.3588	6.61459
Fam20a	0	1.90614495583041e-310	-2.26467	4.17026
Marf1	7.70647e-308	0	1.43767	6.63311
Sord	9.1589e-308	0	-1.46916	6.68341
Insr	1.1943e-307	0	1.83199	5.06917
Phf3	1.24687e-307	0	1.43158	7.48665
Helq	1.91981e-307	0	1.80171	5.08975
Utp14a	2.36913e-307	0	1.53134	6.06529
Arhgap23	3.76067e-307	0	1.50413	5.80259
Enox1	6.2756e-307	3.23819e-308	-3.28934	3.33858
Zswim8	7.31655e-307	3.77961e-308	1.29963	7.29514
Hspa1b	1.74886e-306	9.04458e-308	2.28482	4.38648
Tmprss13	1.87558e-306	9.71095e-308	-3.89507	2.81175
Pygb	2.64079e-306	1.36884e-307	-1.32278	8.11856
Nck1	3.17433e-306	1.64726e-307	-1.35215	6.63853
Fam114a1	4.85848e-306	2.52407e-307	-1.59709	6.70369
Crkl	6.9768e-306	3.62867e-307	1.36644	7.20375
Suclg2	9.13142e-306	4.75466e-307	-1.6832	5.24933
Clic4	1.40754e-305	7.33721e-307	1.41338	8.66049
Tspan12	1.78155e-305	9.2973e-307	-1.42723	5.9693
Rftn1	1.84834e-305	9.65674e-307	-2.3487	4.1059
Akap13	2.78428e-305	1.45629e-306	1.74067	5.56356
Ubn2	3.66104e-305	1.91702e-306	1.53057	6.08956
Polr3a	1.2717e-304	6.66644e-306	1.61257	5.48098
Tk1	1.85538e-304	9.73707e-306	-1.38088	6.77502
Ascc3	9.79826e-304	5.1479e-305	1.55023	5.77983
Arid5b	1.96208e-303	1.03201e-304	1.66063	5.58519
Cnot4	6.18108e-303	3.25473e-304	1.3735	6.37132
Setd2	8.5191e-303	4.49084e-304	1.51962	6.78878
Ovgp1	1.71428e-302	9.04691e-304	5.15998	2.60594
Lamc2	1.8338e-302	9.68842e-304	-1.46956	7.88866
Herc2	3.16506e-302	1.67403e-303	1.69943	6.60999
Casp6	3.90494e-302	2.06766e-303	-1.52467	5.52809
Rbms3	7.32398e-302	3.88233e-303	-2.34754	3.96486
Slc43a2	3.54258e-301	1.87995e-302	1.74054	5.1947
Med13	5.89337e-301	3.13091e-302	1.38836	6.62021
Avil	5.8937e-301	3.13454e-302	5.20546	2.46092
Sat1	1.9104e-300	1.01716e-301	1.50778	6.96938
Pum1	2.17292e-300	1.15821e-301	1.36079	7.31061
Cyld	4.15726e-300	2.21835e-301	1.33141	6.56139
Xpo4	8.39064e-300	4.48223e-301	1.43635	5.85394
Col4a5	1.11186e-299	5.946e-301	-1.62722	7.82343
Rpl36a	1.20324e-299	6.44178e-301	-1.40818	8.23128
Knstrn	1.48018e-299	7.93312e-301	-1.60333	5.41541
Tulp4	5.8122e-299	3.11849e-300	1.5913	7.16697
Smg1	5.88279e-299	3.15982e-300	1.77609	7.15094
Upf2	7.74508e-299	4.16466e-300	1.41996	6.37837
Lats2	1.2749e-298	6.86285e-300	1.65166	5.45856
Prkcg	1.31198e-298	7.07014e-300	2.9153	3.52198
Ern1	1.82529e-298	9.84705e-300	1.49409	5.76608
Gtf2i	2.32657e-298	1.2565e-299	-1.29336	6.89772
Gm10275	1.65859e-297	8.96719e-299	-1.39152	6.50194
Eef1g	2.61139e-297	1.41338e-298	-1.35443	9.7135
Zswim4	3.0744e-297	1.66579e-298	1.34944	6.51002
Mboat2	9.08779e-297	4.92933e-298	-1.4463	6.24801
Nfil3	1.01447e-296	5.50856e-298	1.68288	5.20682
Proser1	1.78814e-296	9.72007e-298	1.46724	5.99655
Echdc2	2.45947e-296	1.33838e-297	-1.63376	5.41403
Rimoc1	2.81227e-296	1.53202e-297	1.31482	6.65549
Ang2	4.42769e-296	2.41463e-297	3.77065	2.88399
Ovol1	1.10538e-295	6.03467e-297	2.82276	3.74018
Klf9	1.20206e-295	6.56952e-297	1.62682	5.65392
Pim3	2.17534e-295	1.19015e-296	1.493	6.17053
Atxn2l	4.31782e-295	2.36485e-296	1.37968	7.59135
Fnbp4	6.16727e-295	3.38141e-296	1.3254	6.70551
Rnf128	6.755e-295	3.70762e-296	1.39371	6.0959
Hacd3	7.70371e-295	4.23286e-296	-1.30268	7.49524
Mettl26	1.65511e-294	9.10381e-296	-1.72788	5.0676
Smg7	3.68485e-294	2.02899e-295	1.29541	7.03887
Trps1	3.69105e-294	2.03457e-295	-1.46585	7.13102
Ccn2	1.07496e-293	5.93171e-295	-1.27603	7.47539
Slc15a2	1.13687e-293	6.28e-295	-1.56269	5.37746
Vipr1	1.6715e-293	9.24305e-295	-4.03937	2.67081
Lnpep	1.76797e-293	9.7869e-295	1.42407	7.15072
Nfkb2	2.10416e-293	1.16603e-294	1.32557	7.00845
Patz1	3.13569e-293	1.73949e-294	-1.63666	5.39843
Col1a1	6.65695e-293	3.69679e-294	-1.97791	4.52462
Bahcc1	1.27682e-292	7.098e-294	1.93888	4.73504
Sptan1	1.37758e-292	7.66626e-294	1.40756	9.20977
Rpl32	1.39499e-292	7.77132e-294	-1.46707	9.99802
Trib3	3.00605e-292	1.6764e-293	1.30939	6.89565
Cdk5	3.24593e-292	1.81208e-293	-1.47074	5.56612
Rps9	5.02191e-292	2.80649e-293	-1.48547	9.6698
Fam20c	7.32784e-292	4.09946e-293	-2.05367	4.46534
Pprc1	1.66454e-291	9.32184e-293	1.35417	6.45772
2210416O15Rik	1.75109e-291	9.81681e-293	-1.47198	5.60269
Kif19b	2.09687e-291	1.17676e-292	8.63327	2.09598
Ncoa6	2.7469e-291	1.54317e-292	1.39163	6.75872
Lgalsl	4.19302e-291	2.35803e-292	-1.3348	6.4978
Rere	4.81008e-291	2.70788e-292	1.33794	6.50616
Elmod3	5.85058e-291	3.29707e-292	1.49155	6.02338
Impact	1.12782e-290	6.3624e-292	1.65864	5.10583
Kcnh2	1.33433e-290	7.53521e-292	-4.52838	2.4553
Psmf1	1.68799e-290	9.54231e-292	1.27752	7.10429
Tmem54	2.36282e-290	1.3371e-291	-1.87	4.71858
Cst6	2.97721e-290	1.68653e-291	4.81278	2.51486
Plekhm3	8.63852e-290	4.89862e-291	1.77768	4.98861
Thap6	1.06788e-289	6.06187e-291	2.49678	3.84371
Tasor2	1.24703e-289	7.08617e-291	1.43985	6.53719
Zbtb40	1.91034e-289	1.08666e-290	1.63925	5.10756
Prrc1	2.14256e-289	1.22001e-290	-1.33755	6.16486
Igsf9b	3.28824e-289	1.87431e-290	1.73003	5.25299
Sema3c	3.98658e-289	2.2747e-290	1.63656	6.55975
Sema4a	1.94347e-288	1.11007e-289	-2.33379	4.02848
Tspyl4	2.26969e-288	1.29772e-289	-2.80263	3.40868
Ggt6	2.41449e-288	1.38194e-289	-2.70477	3.48324
Ogfrl1	5.28214e-288	3.02634e-289	-1.75959	5.13234
Loxl4	2.83556e-287	1.62626e-288	1.68722	6.81466
Gm1123	2.9214e-287	1.67721e-288	8.259	2.08283
Trim46	4.18853e-287	2.40715e-288	-1.98663	4.44119
Mroh4	6.94122e-287	3.99319e-288	-6.47118	2.04376
Map3k20	8.30264e-287	4.78127e-288	1.46063	6.74785
Cuedc2	2.93721e-286	1.69318e-287	-1.98964	4.67638
Sesn2	1.00096e-285	5.77601e-287	1.36673	6.21536
Tm7sf3	1.699e-285	9.814e-287	-1.4501	5.62834
Rnf144a	1.78774e-285	1.03371e-286	-2.72566	3.45249
Pitpnc1	6.39774e-285	3.70306e-286	1.77707	4.81184
Psmc3ip	4.81989e-284	2.79262e-285	-1.83643	4.64612
Myh3	4.83462e-284	2.804e-285	6.85131	2.15593
Pgm2l1	7.34298e-284	4.26311e-285	1.87572	4.67255
Kbtbd2	7.39108e-284	4.29538e-285	1.30051	6.70558
Pim1	9.12919e-284	5.31085e-285	2.56815	4.06967
Mep1a	1.1423e-283	6.65199e-285	9.80693	2.01569
Tia1	1.34742e-283	7.85435e-285	-1.36999	6.05824
Dock6	3.18311e-283	1.85736e-284	-1.71018	4.97291
Samd9l	4.09238e-283	2.39032e-284	1.57262	5.29569
Rab31	7.29815e-283	4.26707e-284	-1.32372	7.73396
Car7	1.07228e-282	6.27571e-284	4.11313	2.67523
Hmgn3	1.0873e-282	6.36996e-284	-1.54051	5.3259
Taf4b	1.2944e-282	7.59088e-284	1.76442	4.81597
Stard10	3.11894e-282	1.8309e-283	-1.42047	5.68885
Tspan33	5.29678e-282	3.11246e-283	2.31308	3.98731
Creb5	1.837e-281	1.08053e-282	2.05968	4.56675
Coq3	1.92372e-281	1.13266e-282	-1.80707	5.01592
Rnf19b	2.37145e-281	1.39767e-282	1.25785	6.89742
Tmem164	2.76349e-281	1.63035e-282	-1.33896	6.40677
Prkdc	3.38399e-281	1.99841e-282	1.91534	5.02192
Mettl16	3.43681e-281	2.03162e-282	1.37757	6.36426
Agrn	3.88007e-281	2.29593e-282	-1.34031	9.16938
Xxylt1	4.45685e-281	2.63984e-282	-1.51759	6.15427
Ranbp2	4.79714e-281	2.84421e-282	1.36307	7.59105
Polr1a	1.79115e-280	1.06302e-281	1.35549	6.52608
Il1r1	3.63214e-280	2.15775e-281	-1.73579	5.7328
Selenon	4.08145e-280	2.42707e-281	-1.29515	6.39119
Klhl24	1.05712e-279	6.29248e-281	1.37896	6.91955
Fbxo38	1.96904e-279	1.17322e-280	1.26137	6.90698
Bptf	3.83342e-279	2.28632e-280	1.35151	7.23481
Nup160	3.95542e-279	2.36141e-280	1.33407	6.06235
Limk1	7.57626e-279	4.52752e-280	-1.66973	5.08803
St3gal1	8.5671e-279	5.12467e-280	1.59258	5.61332
Serpinf2	1.10812e-278	6.63503e-280	6.29019	2.16977
Stom	1.27799e-278	7.65969e-280	1.34042	6.0467
Fermt1	1.38234e-278	8.2932e-280	-2.31779	4.01967
Fzd2	1.48439e-278	8.91416e-280	-2.162	4.86668
Lpar3	2.47833e-278	1.48976e-279	-4.62034	2.32681
Ptms	3.55152e-278	2.13696e-279	-1.55466	8.54453
Zbtb44	6.62908e-278	3.99262e-279	1.45006	5.60652
Epha4	1.04426e-277	6.29561e-279	1.54209	5.97026
Ivd	1.24591e-277	7.51863e-279	-1.27562	6.4615
Pals1	4.0253e-277	2.43148e-278	1.3184	6.35666
Huwe1	6.29621e-277	3.80692e-278	1.63807	9.08915
Zfp654	9.61535e-277	5.81945e-278	1.30917	6.20828
Ndufaf3	1.05612e-276	6.39809e-278	-1.96904	4.42169
Maged1	1.50321e-276	9.11547e-278	-1.25934	8.97346
Ptcra	2.22408e-276	1.34998e-277	9.76329	1.9768
Fat2	2.28975e-276	1.39119e-277	-2.66304	3.52726
Irf2	2.88939e-276	1.75721e-277	1.41449	5.68353
Rps28	5.02991e-276	3.06194e-277	-1.31123	8.15043
Lin52	5.86508e-276	3.57379e-277	2.10492	4.36753
Dalrd3	6.90146e-276	4.20934e-277	-1.90339	4.70175
Phyh	7.22669e-276	4.41195e-277	-1.81683	4.76916
Gabre	1.06525e-275	6.50969e-277	2.56592	3.73062
Pmepa1	4.34675e-275	2.65883e-276	-1.3835	9.53666
Rps4x	7.97438e-275	4.88247e-276	-1.30322	10.2459
Jun	8.46125e-275	5.18552e-276	1.42253	6.60252
Tsc22d2	1.6241e-274	9.96295e-276	1.43217	6.63522
Ntn4	7.20122e-274	4.42176e-275	-4.63133	2.4038
Blmh	7.8612e-274	4.83162e-275	-1.26499	6.74764
Bach1	9.03809e-274	5.56027e-275	1.47361	6.00096
Spty2d1	1.0576e-273	6.51263e-275	1.26234	6.86157
Fetub	2.64719e-273	1.63167e-274	3.63577	2.96885
Dsp	4.68694e-273	2.89168e-274	1.44328	7.35891
Ostc	1.28987e-272	7.96561e-274	-1.37958	7.14165
Cldn2	1.40266e-272	8.6704e-274	-2.36157	3.845
Msrb3	3.10893e-272	1.92358e-273	-1.34772	6.28023
Pparg	4.03913e-272	2.50148e-273	5.01693	2.33061
Slc22a17	5.08915e-272	3.15477e-273	-2.77095	3.55829
Pbxip1	9.47517e-272	5.87922e-273	-1.39791	5.91516
Cyp4b1	1.34068e-271	8.32662e-273	-2.52448	3.58831
Phlda1	1.80718e-271	1.12345e-272	-1.72997	4.8088
Nt5c3b	3.28052e-271	2.0413e-272	-1.40795	5.60675
Sgk1	7.1353e-271	4.44412e-272	1.28759	7.26287
Tshz1	1.21622e-270	7.58217e-272	1.38699	5.67087
Ppdpf	1.34318e-270	8.38155e-272	-1.44522	5.82547
Commd2	2.84402e-270	1.77636e-271	-1.45378	5.65828
Dap	3.04598e-270	1.9043e-271	-1.28767	6.46997
Smim7	4.05233e-270	2.53583e-271	-1.31742	6.66981
Mrpl58	5.10998e-270	3.20068e-271	-1.33143	5.98189
Nampt	5.48741e-270	3.4403e-271	1.27609	8.01161
Rapgef2	6.82091e-270	4.28033e-271	1.50603	5.43104
Cramp1	8.56829e-270	5.3819e-271	1.46173	5.72399
Rin3	2.14142e-269	1.34632e-270	-1.69813	4.87784
Ptprk	3.78284e-269	2.38051e-270	1.30996	7.43164
Gstt3	5.90499e-269	3.71943e-270	-1.48879	5.3468
Alkbh5	9.46975e-269	5.97036e-270	1.3062	9.40367
Mslnl	1.15614e-268	7.29585e-270	7.87884	2.00359
Dlc1	1.80455e-268	1.13983e-269	1.55594	7.28147
Ptov1	2.35875e-268	1.49127e-269	-1.2941	6.35132
Cd274	2.5635e-268	1.62222e-269	3.6624	2.86937
Erp29	3.43114e-268	2.17329e-269	-1.34304	6.86508
Stard3nl	3.96375e-268	2.51298e-269	-1.52515	5.19556
Cnpy4	4.5202e-268	2.86841e-269	-1.63566	5.02453
Tmem98	4.72381e-268	3.00039e-269	-1.32859	5.90611
Klc3	5.78895e-268	3.68033e-269	-1.65548	4.9794
Nmnat2	6.49535e-268	4.13323e-269	-2.49514	3.58197
Pan3	9.97159e-268	6.35114e-269	1.35948	5.92153
Cel	1.63691e-267	1.04355e-268	8.97931	1.94984
Nfib	2.06695e-267	1.31892e-268	-1.25507	9.72866
Itm2c	2.61178e-267	1.6681e-268	-1.23312	8.43488
Kmt2b	7.15353e-267	4.57305e-268	1.32576	6.13238
Sacs	1.18532e-266	7.5844e-268	2.31317	4.28908
Arap2	1.26149e-266	8.07914e-268	1.55437	5.81622
Ahnak2	1.3459e-266	8.6277e-268	5.53187	2.19025
Vps13d	1.73208e-266	1.11134e-267	1.61857	5.88848
Wapl	1.73934e-266	1.11702e-267	1.21472	7.2436
Snap47	1.81717e-266	1.16807e-267	-1.2658	7.49805
U90926	5.20853e-266	3.35107e-267	11.3233	1.89576
Irx2	5.71877e-266	3.68271e-267	-1.49388	7.20552
Ldlr	6.9355e-266	4.47031e-267	-1.23844	6.64806
Krtcap2	1.15144e-265	7.4284e-267	-1.32306	6.45229
Epb41l5	1.41482e-265	9.13588e-267	-1.77095	4.67906
Poglut2	1.46137e-265	9.44507e-267	-1.49765	5.32591
Atp5g2	1.70556e-265	1.10333e-266	-1.37789	6.96932
Aaas	1.92914e-265	1.2491e-266	1.27585	6.47803
Cd80	3.44489e-265	2.23255e-266	5.96506	2.14115
Fzd6	3.61329e-265	2.34381e-266	-1.38962	5.89009
Smn1	4.57707e-265	2.97167e-266	1.47275	5.53708
Ccna2	4.85041e-265	3.15198e-266	-1.29968	6.70407
Plxnd1	5.45796e-265	3.55e-266	-1.34283	6.12946
Phlda3	1.0497e-264	6.83371e-266	1.68314	7.01419
Nt5dc3	1.16952e-264	7.62059e-266	1.65608	5.18528
Tmem184b	3.05786e-264	1.9943e-265	1.22378	7.29319
Dapk2	3.96608e-264	2.58895e-265	-4.37941	2.34746
Gm15867	6.24169e-264	4.07808e-265	-3.43977	2.79711
Slc38a3	6.38602e-264	4.17612e-265	-4.11777	2.49093
Tnrc6a	8.14469e-264	5.33098e-265	1.22205	6.95155
Bdp1	1.00255e-263	6.56794e-265	1.56583	5.76985
Dvl1	1.36503e-263	8.95064e-265	-1.25593	6.63844
Commd10	2.35813e-263	1.54763e-264	-1.61069	4.96043
Paqr7	2.78196e-263	1.82742e-264	-2.51553	3.58362
Gm16136	3.71011e-263	2.43928e-264	-4.0038	2.46915
Fibp	3.78866e-263	2.49315e-264	-1.57329	5.18687
Kdelr1	4.00659e-263	2.63892e-264	-1.33699	6.57781
Use1	4.08439e-263	2.69256e-264	-1.77865	4.99574
Syne4	5.13655e-263	3.38919e-264	-3.08341	3.20122
Tgfb1	6.11891e-263	4.04096e-264	-2.17501	4.28492
Palm	1.21119e-262	8.0059e-264	-1.55042	5.14976
Xbp1	1.43685e-262	9.50587e-264	-1.36045	7.49998
Usp32	1.67747e-262	1.11076e-263	1.25353	6.89869
Edn1	1.88499e-262	1.24928e-263	3.24	2.98716
Aass	1.91351e-262	1.26931e-263	-2.1226	4.22933
Smc2	2.23491e-262	1.48382e-263	1.21023	7.28983
Ccnk	2.397e-262	1.59284e-263	1.28055	6.3203
P2rx2	3.22704e-262	2.14631e-263	6.12142	2.08849
Lrrc45	7.40552e-262	4.92977e-263	-1.52124	6.14361
Chid1	1.25803e-261	8.38197e-263	-1.32795	6.25388
Cops6	1.53787e-261	1.02555e-262	-1.23192	6.84957
Phf19	2.72202e-261	1.81681e-262	-3.28762	2.82981
Usp31	3.41975e-261	2.28452e-262	1.45893	5.60331
Tmem130	1.398e-260	9.34734e-262	7.4028	1.95717
Rassf3	1.42494e-260	9.53584e-262	-1.26384	6.50536
Neurog2	1.75714e-260	1.17693e-261	7.60289	1.95767
Mcm6	1.86034e-260	1.24714e-261	1.23283	7.60629
Heca	3.21955e-260	2.16022e-261	1.34336	6.19671
Gpx8	4.07475e-260	2.73643e-261	-1.70382	4.79012
Smpd2	4.14599e-260	2.78671e-261	-1.4073	5.45971
Myh14	5.12943e-260	3.45073e-261	-1.31781	6.00223
Smcr8	5.29674e-260	3.5664e-261	1.38803	7.21284
Ube4b	7.86608e-260	5.301e-261	1.33438	6.35227
Tnfrsf26	8.75701e-260	5.90655e-261	8.11086	1.92636
Rab29	8.76615e-260	5.91786e-261	-2.24977	4.01867
Scube1	9.89836e-260	6.688e-261	-3.6406	2.66779
Tafazzin	1.79402e-259	1.21321e-260	-1.50434	5.49567
Cytip	2.15896e-259	1.46127e-260	-1.95955	4.91417
Riok3	5.10429e-259	3.4578e-260	1.20278	7.11325
Cystm1	7.75015e-259	5.25472e-260	1.5216	6.14613
Pdgfa	1.36323e-258	9.25091e-260	-1.33569	7.06191
Hes6	2.1521e-258	1.46168e-259	-1.4936	5.49505
Syf2	2.42567e-258	1.64891e-259	1.34826	5.96026
Dnajc13	3.28241e-258	2.23323e-259	1.26706	6.80749
Hrob	3.52097e-258	2.39761e-259	1.81854	4.71142
Emp1	4.32554e-258	2.94802e-259	-1.28028	9.74618
Rpl37a	5.24281e-258	3.57625e-259	-1.28586	9.41678
Ppib	9.9626e-258	6.80159e-259	-1.2656	6.32378
Slc25a17	1.17436e-257	8.02436e-259	-1.28381	6.38293
Smpd4	1.2812e-257	8.76198e-259	1.27284	6.13848
Enpp5	3.54266e-257	2.42486e-258	-1.19722	7.0058
Rab25	7.21887e-257	4.94536e-258	-1.5732	5.07897
Tgif1	7.50981e-257	5.14908e-258	1.37192	6.15498
Pck2	1.21081e-256	8.30897e-258	-1.41969	5.7231
Rc3h1	1.25734e-256	8.63567e-258	1.26494	6.12833
Cdk2ap1	1.56765e-256	1.07761e-257	-1.35684	5.99332
Cdc42bpa	1.84812e-256	1.2715e-257	1.285	6.81372
Scara3	3.09961e-256	2.13434e-257	-1.78847	4.51718
Pik3c2a	3.24393e-256	2.23562e-257	1.40204	6.66488
Prpf8	4.04012e-256	2.7867e-257	1.27047	8.70468
Snrnp48	4.6066e-256	3.18014e-257	1.51177	5.57869
Sec61b	4.8534e-256	3.35336e-257	-1.31273	6.35691
Phactr4	5.17561e-256	3.57903e-257	1.3695	6.066
Samd4	9.36769e-256	6.48342e-257	2.09788	4.1709
Prl2c3	9.39166e-256	6.50552e-257	11.2572	1.84255
Sort1	1.15522e-255	8.00889e-257	-1.29132	5.97575
Zfp750	5.43719e-255	3.77268e-256	-3.70528	2.58145
Rab1b	1.32736e-254	9.21791e-256	-1.18651	7.4985
Igsf9	3.83058e-254	2.6624e-255	-1.72129	4.74184
Dipk1b	9.19108e-254	6.39356e-255	-2.21144	3.89756
Gna13	1.80955e-253	1.25983e-254	1.20983	7.19605
Lrrc75a	2.2311e-253	1.55463e-254	-2.32015	3.67119
Acot13	2.6819e-253	1.87032e-254	1.4156	5.57535
Brd1	3.94948e-253	2.75664e-254	1.1975	6.9094
Pfkp	6.08947e-253	4.25387e-254	1.24498	8.25978
Acbd4	6.8027e-253	4.7561e-254	-1.4557	5.38181
Dglucy	9.94375e-253	6.958e-254	2.08208	4.33395
Slc25a5	1.04986e-252	7.35242e-254	-1.21967	8.73027
Cmpk1	1.11865e-252	7.84073e-254	-1.293	6.15071
Sez6l2	1.13873e-252	7.98819e-254	4.72657	2.36537
Kcnj14	2.19197e-252	1.53894e-253	6.00042	2.03621
Nop16	8.96837e-252	6.30181e-253	-1.71739	4.64128
Rpl5	9.76168e-252	6.86498e-253	-1.34373	9.8879
Myh9	2.04465e-251	1.43912e-252	1.30671	9.88509
Eef1b2	3.58701e-251	2.52681e-252	-1.28222	9.46885
Rpl10	3.66842e-251	2.58631e-252	-1.26422	9.2974
Mr1	4.03314e-251	2.84581e-252	-1.77401	4.52869
Dapk1	4.52422e-251	3.19497e-252	-1.44469	5.77741
Bms1	4.77436e-251	3.37442e-252	1.23788	7.34178
Dcbld2	1.6145e-250	1.14204e-251	1.19332	7.12908
Aldoc	1.64696e-250	1.16597e-251	-1.21149	8.25405
Socs7	1.8473e-250	1.30889e-251	1.20658	6.54849
Stk39	2.2951e-250	1.62752e-251	-1.42588	5.88389
Gm15708	2.29779e-250	1.63078e-251	4.96732	2.19429
Col8a2	2.73723e-250	1.94426e-251	-3.83728	2.44582
Stx6	2.92312e-250	2.07802e-251	-1.2103	7.06763
Fam162a	1.50584e-249	1.07137e-250	1.31139	7.89301
Stx3	2.10819e-249	1.50117e-250	1.34883	5.82333
Hmbs	2.83311e-249	2.01902e-250	-1.41393	5.47868
Zbtb11	4.2377e-249	3.02249e-250	1.33281	6.01529
Aldh18a1	6.3709e-249	4.5477e-250	-1.22945	6.28594
6530402F18Rik	6.83152e-249	4.88052e-250	-3.12486	2.94628
Gm9616	6.8898e-249	4.9262e-250	-1.3161	6.2558
Tpp2	9.37286e-249	6.70708e-250	1.23141	7.32914
Bmp2k	1.93604e-248	1.38654e-249	1.37672	5.57116
Rnf39	2.27241e-248	1.62877e-249	1.93811	4.68059
Mroh2a	2.30492e-248	1.65343e-249	2.40645	3.99304
Ccdc102a	2.42382e-248	1.74014e-249	-2.55151	3.49439
Prkra	7.68823e-248	5.52415e-249	-1.44803	5.33218
Ift43	7.87125e-248	5.66028e-249	-2.18106	3.96642
Rel	8.69353e-248	6.25669e-249	1.67887	4.74597
Noc3l	1.16025e-247	8.35706e-249	1.32182	5.68413
Cdh1	1.44023e-247	1.03821e-248	-1.34421	7.35977
Gm15500	1.45432e-247	1.04923e-248	-1.32628	6.6902
Actb	1.52969e-247	1.1045e-248	-1.21333	10.811
Gskip	1.55691e-247	1.12507e-248	-1.50629	5.07084
Coasy	1.68243e-247	1.21676e-248	-1.31181	5.91257
Fryl	3.24162e-247	2.3463e-248	1.2673	6.44081
Sectm1a	3.44331e-247	2.49431e-248	-4.23989	2.32167
Cmtm3	5.58668e-247	4.05022e-248	-3.19578	2.89485
St14	6.34077e-247	4.60064e-248	-1.21138	7.58564
Slc52a3	6.97601e-247	5.06564e-248	-5.01961	2.06096
Mfap3l	1.00048e-246	7.27086e-248	1.64422	4.88126
Tgm2	2.62711e-246	1.91076e-247	-1.20597	6.69454
Btc	3.6727e-246	2.67341e-247	2.63961	3.33105
Ccnf	6.77813e-246	4.93787e-247	-1.28616	5.97451
Gm8251	8.47229e-246	6.17704e-247	8.85257	1.84469
Mcrip1	2.14658e-245	1.5663e-246	-1.25789	7.8439
Col5a1	2.21843e-245	1.62003e-246	-1.51793	5.373
Ubap2	4.63491e-245	3.38741e-246	1.27358	7.69213
Emp3	5.13565e-245	3.7564e-246	-1.98899	4.33719
Nf1	6.79782e-245	4.97616e-246	1.4319	6.45213
Snn	6.9468e-245	5.08929e-246	-1.37975	5.44436
Mical2	7.01688e-245	5.14475e-246	1.45457	5.29335
Pik3r3	7.10157e-245	5.21101e-246	-1.36271	5.58334
Ly6c1	8.17513e-245	6.00357e-246	-4.75047	2.11696
Gask1a	1.28622e-244	9.45318e-246	-5.45392	1.93512
Pigyl	2.39752e-244	1.76348e-245	-1.83111	4.65646
Brca2	2.69072e-244	1.98072e-245	2.05107	4.11606
Tle2	4.81847e-244	3.54985e-245	-3.88067	2.48451
Fh1	4.86748e-244	3.58882e-245	-1.2049	6.9942
Cnn2	6.57339e-244	4.85045e-245	-1.18973	7.12401
Bub1	1.11225e-243	8.21515e-245	1.17985	6.75065
Nudt14	1.11225e-243	8.22029e-245	-2.24987	3.74959
Micos13	1.80455e-243	1.33474e-244	-1.332	6.12783
Eif4ebp1	2.66665e-243	1.97396e-244	1.41595	6.32659
Mvb12a	6.25481e-243	4.63374e-244	-1.40139	5.85017
Tmem70	1.36295e-242	1.01051e-243	-1.49368	5.32667
Pde7a	2.18036e-242	1.61783e-243	-1.19443	6.73088
Brd2	2.51012e-242	1.86399e-243	1.21652	8.8988
Cd99l2	2.78422e-242	2.06917e-243	-1.17594	6.63664
Msrb2	3.46814e-242	2.57947e-243	-2.16062	3.81823
Plin2	5.50285e-242	4.09605e-243	1.21808	6.84349
Mex3a	6.26093e-242	4.664e-243	-1.83485	4.40088
Upp1	8.20036e-242	6.11357e-243	2.18134	4.11878
Lrrc28	1.10395e-241	8.23666e-243	1.62582	4.89793
Txndc15	2.53292e-241	1.89132e-242	-1.30507	5.95923
Klhl5	2.95314e-241	2.20684e-242	-1.30338	5.61562
Fkbp11	3.04503e-241	2.27729e-242	-2.3815	3.66346
Afdn	3.04936e-241	2.28232e-242	1.20229	7.71175
Wscd2	3.39778e-241	2.54509e-242	-1.98491	4.06582
Tbca	5.54909e-241	4.15978e-242	-1.22124	6.52722
Eif3i	6.12789e-241	4.59727e-242	-1.22789	7.25209
Tubb5	6.1546e-241	4.62092e-242	-1.18593	9.67467
Gnl3	7.41068e-241	5.56834e-242	1.2397	6.40651
Nup155	1.49934e-240	1.12747e-241	1.26041	6.37027
Pxylp1	1.9047e-240	1.43342e-241	-1.36521	5.79066
Atp6v0a1	2.32983e-240	1.75472e-241	1.15326	7.27308
Akap8l	2.97015e-240	2.23873e-241	1.32014	6.21437
Zwint	3.93753e-240	2.97019e-241	1.22428	7.69543
Zc3hav1	3.99863e-240	3.01863e-241	1.19554	7.69262
Carmil1	4.07755e-240	3.0806e-241	-1.28015	6.04029
Pald1	6.8759e-240	5.1988e-241	-1.37485	5.44674
Rpl36a-ps2	2.00918e-239	1.5203e-240	-1.58097	5.45232
Gm14276	2.40364e-239	1.82019e-240	2.20786	3.95246
Ccl2	2.43538e-239	1.84566e-240	4.47656	2.26152
Rps6ka1	2.49105e-239	1.88931e-240	-1.20271	6.49017
Pde4b	2.53381e-239	1.92323e-240	1.54747	4.96279
Synj1	3.79567e-239	2.88324e-240	1.29867	5.80769
Mrpl41	6.07699e-239	4.61972e-240	-1.54367	5.15771
Smc1a	8.23432e-239	6.26456e-240	1.19371	8.13518
Rps25	1.28923e-238	9.81585e-240	-1.3129	9.06832
Ehf	2.5839e-238	1.96883e-239	-2.88044	3.01854
Erg28	3.72975e-238	2.84411e-239	-1.49513	5.60251
Aqr	3.96365e-238	3.0248e-239	1.221	6.4896
Lpcat4	7.46045e-238	5.69771e-239	-1.22043	6.15737
Ube2g2	1.73805e-237	1.32841e-238	1.20928	6.69898
Eci2	3.5714e-237	2.73175e-238	-1.35364	5.61882
Ndufa13	5.55078e-237	4.24903e-238	-1.26883	6.26182
Nr1d2	1.09624e-236	8.39796e-238	1.16406	6.57574
Tbl3	1.13408e-236	8.69451e-238	-1.32723	5.77648
Stk16	1.29285e-236	9.91931e-238	-1.20695	6.47245
Wdr7	1.70998e-236	1.31298e-237	1.24249	6.15109
Camkk2	1.87788e-236	1.443e-237	-1.42471	5.36632
Pola1	2.17393e-236	1.67176e-237	1.34335	5.93127
Fbrsl1	2.24046e-236	1.72424e-237	1.28521	5.93086
Rgs2	3.53803e-236	2.72492e-237	1.52059	5.13791
Kctd17	4.1885e-236	3.22906e-237	-1.26607	6.09905
Pgam1	4.1885e-236	3.23082e-237	1.17513	9.45456
Cracr2b	4.3764e-236	3.37832e-237	-2.81681	3.03873
Dnpep	4.9102e-236	3.79326e-237	-1.22435	6.02172
Epb41l4b	5.04807e-236	3.90273e-237	-1.25856	6.09131
Dsn1	5.92768e-236	4.58626e-237	1.32325	6.04284
Arfgap1	7.54073e-236	5.8387e-237	-1.20547	6.73457
Taldo1	1.041e-235	8.06643e-237	-1.15735	7.47419
Ptx3	1.62023e-235	1.25643e-236	1.18376	8.0079
Slc13a3	1.70766e-235	1.32523e-236	-4.88118	2.01365
Gper1	2.20184e-235	1.71003e-236	-2.26645	3.72503
Kcnk1	2.7986e-235	2.17514e-236	-1.33359	6.20069
Sdhc	3.12042e-235	2.42709e-236	-1.15235	7.42849
Arhgef19	4.42546e-235	3.44477e-236	-1.53706	4.90675
Orai3	5.2776e-235	4.11117e-236	-1.61087	4.78875
Bcl7c	8.50574e-235	6.63083e-236	-1.42769	5.57636
Rps11	1.01928e-234	7.95198e-236	-1.39156	7.40342
Ubr2	1.84321e-234	1.43908e-235	1.17142	7.07469
Scn5a	2.01442e-234	1.57393e-235	3.99269	2.42079
Hibadh	2.66294e-234	2.08221e-235	-1.19348	6.52708
Setx	3.64753e-234	2.85422e-235	1.1589	6.98333
Septin3	4.10569e-234	3.21514e-235	-7.75659	1.63857
Lamb3	5.66615e-234	4.44045e-235	-1.34315	8.48735
Ttk	8.82705e-234	6.92277e-235	1.33	5.58215
Stxbp6	1.2744e-233	1.00022e-234	-2.08825	4.10236
C2cd3	3.82761e-233	3.00637e-234	1.59377	5.03042
Azin2	1.07032e-232	8.41305e-234	-2.0045	4.45679
Kif26a	1.92444e-232	1.5138e-233	2.34043	3.6429
Tmem9	2.14954e-232	1.69212e-233	-1.31202	6.61969
Ablim1	4.19561e-232	3.30526e-233	1.41618	5.77114
Klf11	4.28505e-231	3.37824e-232	1.63999	4.86995
Higd1a	7.73247e-231	6.10064e-232	1.21786	7.12496
Ehd2	1.03209e-230	8.14891e-232	-1.17244	7.68679
Tmem256	1.33147e-230	1.05204e-231	-1.3769	5.9467
Fzd9	2.5883e-230	2.04663e-231	-5.62471	1.80497
Rps23	2.81016e-230	2.22371e-231	-1.3625	8.89871
Megf10	5.69137e-230	4.50699e-231	-1.71973	4.67228
Rpl17-ps10	1.24445e-229	9.86206e-231	-1.40411	5.58794
Ncald	1.72328e-229	1.36668e-230	-2.47897	3.29139
Ephx1	2.00049e-229	1.58771e-230	1.13792	8.63458
Gm19710	2.47887e-229	1.96884e-230	4.60805	2.13273
Mms22l	3.76917e-229	2.99587e-230	1.25236	6.00772
Cep76	4.41764e-229	3.51389e-230	1.41453	5.29205
Mpst	5.85742e-229	4.66256e-230	-1.19217	6.20897
Cep170b	8.89834e-229	7.08838e-230	1.2194	7.88899
Thop1	1.53697e-228	1.22525e-229	-1.27319	5.90871
Atf7ip	1.62392e-228	1.29551e-229	1.12156	7.05403
Akap9	1.63006e-228	1.30137e-229	1.546	5.77162
Tpst1	2.00455e-228	1.60152e-229	-1.62204	4.97867
Abca1	2.40981e-228	1.92672e-229	1.5665	5.43492
Tnks	2.4573e-228	1.96613e-229	1.24584	6.86282
Garin1b	2.84259e-228	2.27608e-229	7.90678	1.74507
Npepps	2.87599e-228	2.30451e-229	1.13769	7.42842
Baat	2.98259e-228	2.39168e-229	8.27503	1.73108
Osr1	4.62261e-228	3.70949e-229	-2.00981	4.3804
Pigk	5.20577e-228	4.1805e-229	-1.19831	6.14835
Lgals12	5.4502e-228	4.37999e-229	-5.17402	1.90983
Sash1	7.79604e-228	6.26978e-229	1.24211	6.76954
Fgf1	9.79232e-228	7.88099e-229	-6.16869	1.73766
Ndp	1.69753e-227	1.36719e-228	-5.28485	1.90822
Hif1a	1.89834e-227	1.53004e-228	1.19846	6.71463
Dock5	3.39627e-227	2.73934e-228	1.31366	6.21532
Rnf217	3.81162e-227	3.07659e-228	1.37357	5.64812
Phc2	8.11762e-227	6.557e-228	-1.13579	7.56133
Ncbp2	8.66169e-227	7.00156e-228	-1.22548	6.17926
Gmppb	2.39366e-226	1.93629e-227	-1.76516	4.41796
Mmgt2	3.55912e-226	2.88115e-227	-1.24567	5.87221
Tmem229b	4.39681e-226	3.56184e-227	-1.92267	4.09507
Ndufa3	6.03508e-226	4.89254e-227	-1.22527	5.86324
Dnajc15	6.56751e-226	5.32803e-227	-1.56693	4.90197
Mtbp	6.84145e-226	5.55429e-227	1.46005	5.38123
Rock1	7.77162e-226	6.31401e-227	1.12468	6.99097
Olfml2b	1.24294e-225	1.01055e-226	-2.83741	2.96378
Cdc20	1.72866e-225	1.40647e-226	-1.24342	6.03116
Hectd4	2.38182e-225	1.93929e-226	1.65336	5.62074
Wls	3.6391e-225	2.96511e-226	-1.1213	8.48902
Ssr2	5.61923e-225	4.58181e-226	-1.14207	7.88472
Dhrs13	8.44083e-225	6.88744e-226	-1.40817	5.14682
C030034L19Rik	1.58393e-224	1.29336e-225	-4.099	2.15724
Gm715	1.94578e-224	1.58997e-225	-2.66021	3.02664
Scn1b	3.46701e-224	2.83507e-225	-1.73548	4.44564
Sltm	4.10758e-224	3.3613e-225	1.27569	6.22905
Glipr1	6.10888e-224	5.00257e-225	1.73443	4.61864
Bcs1l	8.23367e-224	6.74741e-225	-1.53946	4.83469
Mpp4	1.38344e-223	1.13452e-224	5.78386	1.89925
Atg14	1.8234e-223	1.4964e-224	1.4476	5.0551
Gramd3	1.99912e-223	1.64178e-224	-1.41321	5.13734
Gm4544	2.55026e-223	2.0959e-224	-3.51346	2.42749
Pigt	3.7195e-223	3.05901e-224	-1.14896	8.02723
Srebf2	5.1486e-223	4.23735e-224	-1.12491	7.42966
Ppp1r13l	8.81435e-223	7.25949e-224	1.3293	5.6163
Zfp142	2.68152e-222	2.21007e-223	1.29348	5.92613
Flot2	3.12421e-222	2.57676e-223	-1.14578	6.31104
Ctla2a	4.43964e-222	3.6643e-223	4.11234	2.29227
B230206L02Rik	6.65909e-222	5.50005e-223	3.26064	2.80972
Tgfb3	7.85419e-222	6.49175e-223	-1.13404	7.27173
Zfp143	1.02764e-221	8.49981e-223	1.64806	5.00676
Diaph2	1.16418e-221	9.63602e-223	1.55343	5.32224
Ndufb9	1.47061e-221	1.2181e-222	-1.47923	5.31474
Vps36	2.11578e-221	1.75373e-222	-1.22944	5.9149
Cd163	3.3526e-221	2.78088e-222	-4.58921	1.9502
Tsen34	3.71999e-221	3.0878e-222	-1.15984	6.49626
Prr13	1.02657e-220	8.52715e-222	1.15045	6.9619
Syngr1	1.04884e-220	8.71825e-222	-2.68058	3.01714
Phkb	1.242e-220	1.03312e-221	-1.2754	5.61425
Calm3	1.94899e-220	1.62235e-221	-1.11587	8.22089
H2az2	2.07136e-220	1.72542e-221	-1.14031	6.9716
Rbm18	4.75714e-220	3.96545e-221	1.25727	5.85135
Ndufa6	1.03326e-219	8.61906e-221	-1.29121	5.73539
Stil	1.35304e-219	1.12945e-220	1.46705	4.98678
Saxo2	1.7238e-219	1.43996e-220	3.12305	2.75042
Ppp1r3c	2.12045e-219	1.77254e-220	-1.37394	6.09662
Tspan18	3.26958e-219	2.73505e-220	-2.46586	3.305
Mfsd11	4.07347e-219	3.4099e-220	1.1177	7.02056
Mif4gd	5.08549e-219	4.26005e-220	-1.25375	5.68461
Rps6-ps4	5.2962e-219	4.43967e-220	-1.66561	4.6574
Dennd2c	5.61727e-219	4.71211e-220	1.46534	5.24328
Ccnl1	5.76048e-219	4.83563e-220	1.24663	5.966
Apmap	5.86079e-219	4.92327e-220	-1.18243	6.41041
Exoc7	6.01786e-219	5.05875e-220	-1.23071	7.10354
Ccdc107	7.46225e-219	6.27731e-220	-1.35613	5.64584
Bltp1	9.91592e-219	8.34719e-220	1.54191	6.53216
Tec	1.22822e-218	1.03463e-219	1.61687	4.84496
Akap17b	1.53086e-218	1.29047e-219	-1.53244	4.81305
Igfbp7	2.96014e-218	2.49705e-219	-1.54421	7.37752
Retsat	3.06984e-218	2.59139e-219	1.54794	5.7689
Cbl	5.16342e-218	4.36171e-219	1.2318	6.26029
Pgr	5.75911e-218	4.86828e-219	-2.47168	3.52622
Gpr137b	6.02735e-218	5.09857e-219	2.01419	4.63352
Gm4366	6.34119e-218	5.36777e-219	-1.41071	5.41039
Tpd52l1	7.31957e-218	6.20026e-219	-2.14236	3.78445
Map3k1	7.77698e-218	6.59229e-219	1.4059	5.48271
Rsrc1	1.0104e-217	8.57077e-219	-1.36084	5.21748
Ctdp1	1.0252e-217	8.70234e-219	1.30291	5.44466
Lurap1	1.13256e-217	9.62026e-219	-2.12567	3.70426
Ror1	2.03416e-217	1.72906e-218	-1.86825	4.26247
Stc1	2.34779e-217	1.99704e-218	-2.14847	3.62644
Gdpd2	2.49165e-217	2.12087e-218	-2.04741	3.94181
1700025G04Rik	3.24327e-217	2.76254e-218	-1.24722	5.59237
Sapcd2	3.61781e-217	3.08369e-218	-1.6854	4.5574
Herc1	3.76025e-217	3.20731e-218	1.62945	6.30585
Nat8f3	7.22343e-217	6.16546e-218	-5.94251	1.67692
Rps18-ps5	8.01013e-217	6.84164e-218	-1.51456	8.04242
Fam43a	1.79089e-216	1.5307e-217	-1.32465	5.90601
Il6st	3.06973e-216	2.62553e-217	1.3339	8.25955
Gnpda1	3.37155e-216	2.88566e-217	1.35233	5.23674
Fndc4	3.91801e-216	3.35566e-217	-1.93398	3.95204
Dlx6os1	4.83257e-216	4.1418e-217	-2.49813	3.36921
Dusp16	5.21667e-216	4.47406e-217	1.13234	6.7409
Fbxo30	6.39856e-216	5.49145e-217	1.28321	5.52116
Cdh15	6.81477e-216	5.85266e-217	-5.84397	1.69678
Atp9a	8.61507e-216	7.40385e-217	-1.12696	7.9729
Tsc1	1.01498e-215	8.72876e-217	1.44122	6.10133
Gabarapl1	1.25041e-215	1.07608e-216	1.18867	7.8297
Serac1	1.43522e-215	1.23596e-216	1.85506	4.15572
Aopep	1.44798e-215	1.24781e-216	-1.17142	6.02787
Cyp27b1	1.51075e-215	1.30278e-216	5.18998	1.94829
Ppp1r35	1.86602e-215	1.61025e-216	-2.02559	4.34698
Emsy	1.94504e-215	1.67958e-216	1.24157	6.04663
Golgb1	2.0051e-215	1.73262e-216	1.32326	6.81896
Mmp10	2.35091e-215	2.03281e-216	9.3874	1.61293
Reep1	3.86006e-215	3.34002e-216	-1.6221	4.66704
Usp46	7.96193e-215	6.89395e-216	-1.20786	5.99172
Atp6v0a4	8.18516e-215	7.09205e-216	3.83654	2.31989
Zmiz1	8.2747e-215	7.17449e-216	1.25712	7.31245
Cptp	8.3247e-215	7.22272e-216	-1.41124	5.02077
Safb	8.63005e-215	7.49272e-216	1.11428	7.07777
Isoc1	1.42366e-214	1.23688e-215	-1.11455	6.5611
Psmg1	2.40526e-214	2.0911e-215	-1.38775	5.33409
Ddah2	2.80173e-214	2.43744e-215	-1.7629	4.86081
Tpcn2	6.83645e-214	5.95154e-215	-1.88095	4.33438
Steap3	1.22149e-213	1.0641e-214	-1.33935	6.37261
Mlx	1.22883e-213	1.07121e-214	-1.26017	5.51778
Gatd3a	1.50555e-213	1.31332e-214	-1.28383	5.5284
Scrg1	2.1223e-213	1.85257e-214	-4.50794	1.9367
Timm17b	2.22741e-213	1.94563e-214	-1.43506	5.49772
Apc	2.39751e-213	2.09562e-214	1.24562	7.16029
P3h3	2.59504e-213	2.26981e-214	-2.47271	3.16616
Paqr4	2.62908e-213	2.30112e-214	-1.97003	4.05937
Col20a1	2.78108e-213	2.43579e-214	2.22102	3.5725
Vamp5	3.88789e-213	3.40747e-214	-1.96701	3.94665
Dus1l	3.98911e-213	3.49852e-214	-1.09821	6.8771
Wnk1	1.26045e-212	1.10617e-213	1.24504	8.80784
Romo1	1.41588e-212	1.24342e-213	-1.15163	6.63794
Bach2	4.58342e-212	4.02781e-213	1.68678	4.43303
Tcaf2	6.51525e-212	5.72929e-213	-1.61463	4.576
Tma16	1.01171e-211	8.90255e-213	1.82809	4.18647
Rpl14	1.24966e-211	1.10038e-212	-1.13462	8.63257
Pfkfb3	1.38719e-211	1.22229e-212	1.40785	6.33766
Ube2o	1.72339e-211	1.51954e-212	1.10451	8.43411
Capsl	2.20031e-211	1.94134e-212	-2.09929	3.95683
Tgfa	4.13013e-211	3.64644e-212	1.19476	6.35933
Alcam	5.31161e-211	4.69267e-212	1.17311	6.33087
Mcm3ap	6.01377e-211	5.31655e-212	1.18165	6.13923
Kazn	1.06275e-210	9.40157e-212	-1.42114	5.11442
Fst	1.46496e-210	1.29684e-211	-1.25137	5.63622
Cdca3	1.76574e-210	1.56413e-211	-1.21974	5.69907
Chil1	1.82537e-210	1.61802e-211	2.12365	3.74246
Efcab8	4.92026e-210	4.36426e-211	7.79186	1.63355
Gm13394	5.68594e-210	5.04675e-211	1.10714	9.7405
Scml4	6.79174e-210	6.03223e-211	-2.7268	3.02663
Def8	7.35918e-210	6.54053e-211	-1.37624	5.45803
Tnxb	8.92785e-210	7.93994e-211	3.9711	2.21788
Fancb	9.89092e-210	8.80225e-211	1.77757	4.81233
Rpl17	1.18501e-209	1.05527e-210	-1.34326	9.59338
L3mbtl3	1.54774e-209	1.3792e-210	1.37231	5.12619
Rpa2	1.67336e-209	1.49213e-210	1.23761	6.14901
Rplp2	2.69304e-209	2.40295e-210	-1.14661	9.2917
Btbd19	3.62836e-209	3.23964e-210	2.39629	3.33693
Capns1	4.61372e-209	4.12215e-210	-1.10289	8.25163
Lrp6	4.7412e-209	4.23883e-210	1.25806	7.88219
Spint1	5.47333e-209	4.8966e-210	-2.04028	3.9186
Socs5	5.48579e-209	4.91097e-210	-1.09947	7.12985
Ddost	6.07335e-209	5.44052e-210	-1.07909	8.12865
Ergic3	7.22628e-209	6.47757e-210	-1.19035	8.58747
Lrrc58	8.61514e-209	7.72758e-210	1.08757	7.40127
Cyp2c52-ps	9.6965e-209	8.70323e-210	8.61011	1.595
Pla1a	1.00555e-208	9.0314e-210	2.20365	3.55131
Eif6	1.06714e-208	9.59076e-210	1.26169	7.67213
Vwc2	1.71962e-208	1.5465e-209	-6.98313	1.52441
Colec12	2.66541e-208	2.39864e-209	-1.13119	7.40573
Hat1	2.68467e-208	2.41754e-209	1.10915	7.06978
Tgfbr1	3.76937e-208	3.39652e-209	1.28632	6.12538
Arl8a	7.00165e-208	6.3132e-209	1.15651	6.63859
Nol6	8.81699e-208	7.95522e-209	1.15211	6.7702
Rpl14-ps1	1.02738e-207	9.27569e-209	-1.10085	6.82103
Mphosph8	1.14013e-207	1.03003e-208	1.3269	5.69768
Acox1	1.73978e-207	1.5728e-208	1.10456	8.74189
Vasp	2.00287e-207	1.81181e-208	-1.13014	6.24683
Dgcr6	2.27082e-207	2.05553e-208	-1.15283	6.35689
Herc6	2.28196e-207	2.06696e-208	1.78618	4.18752
Usp9x	2.8246e-207	2.56013e-208	1.32425	7.47864
Btbd2	2.9699e-207	2.69357e-208	-1.30589	5.35568
Banp	3.4603e-207	3.14037e-208	1.42017	5.06965
Cldn15	8.93203e-207	8.11145e-208	6.1731	1.70931
Zfp638	1.38007e-206	1.25409e-207	1.06305	7.55306
Naxd	1.87477e-206	1.70474e-207	-1.18522	6.09859
Aqp7	2.13017e-206	1.93822e-207	7.2599	1.6344
Ophn1	2.29104e-206	2.08594e-207	-2.26773	3.6553
Fhip1a	2.65247e-206	2.41658e-207	-1.11806	6.37597
Timm13	2.73736e-206	2.49552e-207	-1.21578	5.97953
Msh6	3.35447e-206	3.06008e-207	1.07563	6.88191
Ifitm3	4.46692e-206	4.07753e-207	-1.09254	6.95644
Chst14	5.26052e-206	4.80503e-207	-3.00105	2.76158
Arid4a	5.5723e-206	5.09308e-207	1.46308	5.06353
Lrpprc	7.53378e-206	6.8903e-207	1.06959	6.94445
Metrn	8.90237e-206	8.14723e-207	-1.80255	4.33738
Alas1	9.79319e-206	8.96823e-207	1.28464	5.47705
Creb3	1.10501e-205	1.01258e-206	-1.13493	6.36868
Jcad	1.58785e-205	1.45596e-206	1.22017	7.12125
Trim32	1.62742e-205	1.49319e-206	1.08155	6.86948
Itga2b	1.86885e-205	1.7158e-206	2.18082	4.12933
Adgrl2	2.09706e-205	1.92656e-206	1.22946	8.26002
Celsr2	2.28706e-205	2.10246e-206	-1.22542	5.79286
Pfn2	3.15312e-205	2.90046e-206	-1.14287	6.00019
P2rx4	3.38674e-205	3.11735e-206	-1.30675	6.36956
Hic2	4.12941e-205	3.80337e-206	2.5364	3.14134
Npdc1	7.20726e-205	6.64244e-206	-1.25135	5.72967
Apip	7.97013e-205	7.35021e-206	-1.69757	4.62308
Trio	9.1746e-205	8.46638e-206	1.14086	6.43339
Manf	1.22601e-204	1.13209e-205	-1.13497	6.75166
Msn	1.54596e-204	1.42844e-205	1.14455	9.00028
Adamts17	1.7325e-204	1.60182e-205	-2.97285	2.78742
Ppil4	1.74712e-204	1.61635e-205	1.23407	6.15475
Abcb1b	2.05348e-204	1.90099e-205	2.41529	3.37738
9930021J03Rik	2.41957e-204	2.24131e-205	1.20708	6.06348
Agpat4	6.28458e-204	5.82527e-205	-1.49569	4.91755
Gtdc1	8.77381e-204	8.13773e-205	-2.01967	3.8482
Pkp3	9.38045e-204	8.70589e-205	-1.15251	5.92068
Ube2t	1.15899e-203	1.07633e-204	1.74241	4.75056
4833427F10Rik	1.18706e-203	1.10309e-204	2.5469	3.13265
Slc10a6	1.81941e-203	1.69178e-204	4.38632	2.17693
Fbxl22	1.88218e-203	1.75125e-204	5.46584	1.77036
Atp6v0d1	2.72213e-203	2.53437e-204	1.10282	8.12076
Nbeal1	4.92026e-203	4.58377e-204	1.33215	5.54201
Adamts3	5.01643e-203	4.67631e-204	-2.71412	2.9437
Hint2	6.46293e-203	6.02853e-204	-2.14054	3.63597
Cavin2	7.68626e-203	7.17415e-204	-1.27434	5.48286
Wsb1	8.54834e-203	7.9838e-204	1.14959	7.47904
Braf	9.02451e-203	8.43382e-204	1.15598	6.19038
Fem1b	9.72433e-203	9.09354e-204	1.11027	7.75439
Tor3a	9.86299e-203	9.22901e-204	1.1361	6.83287
Blm	1.70652e-202	1.59783e-203	1.2724	5.48488
Tmem245	4.52358e-202	4.23811e-203	1.22893	5.97347
P3h1	5.81355e-202	5.4501e-203	-1.12297	6.25544
Zbtb38	5.85582e-202	5.49316e-203	1.21054	5.88321
Sertad1	5.89515e-202	5.53352e-203	1.12991	6.41821
Prss23	6.72742e-202	6.31868e-203	-1.52657	4.68718
Zfp236	1.43664e-201	1.3502e-202	1.21259	5.69703
Tead2	1.72777e-201	1.62483e-202	-1.54176	4.89849
Kansl2	1.75442e-201	1.65092e-202	1.08908	6.69661
Plxnb1	2.3554e-201	2.21782e-202	-1.1944	5.67789
Zfp862-ps	3.11529e-201	2.93516e-202	-1.19852	5.94161
Rbpj	3.11607e-201	2.93773e-202	1.1508	6.12593
Synm	3.37573e-201	3.1845e-202	1.53878	4.9872
Marchf7	7.04342e-201	6.64855e-202	1.06351	6.87545
St6galnac6	1.64024e-200	1.54925e-201	-1.66563	4.32063
Abhd4	2.2536e-200	2.12991e-201	1.10494	6.88172
Epc2	2.62722e-200	2.48456e-201	1.20224	5.97694
Ralb	2.6714e-200	2.52791e-201	-1.10728	6.94433
Rgs14	3.07854e-200	2.91499e-201	-9.28978	1.32086
Pik3r2	4.00225e-200	3.79197e-201	-1.05688	7.35511
Hexdc	6.03062e-200	5.71732e-201	-1.44374	4.82788
Tle6	6.54873e-200	6.21236e-201	-2.28487	3.46736
Arhgap35	6.67721e-200	6.33816e-201	1.12845	7.63312
Mdp1	7.01108e-200	6.65919e-201	-1.6523	4.5301
Stmn1	1.06698e-199	1.01406e-200	-1.13451	6.0412
Slc30a2	1.25749e-199	1.19585e-200	-3.23196	2.50214
Mss51	1.51284e-199	1.43958e-200	3.72877	2.42928
Dmxl2	1.81387e-199	1.72709e-200	1.44041	5.07674
Smc4	2.56222e-199	2.44114e-200	1.08219	8.25175
Atp5g1	3.08847e-199	2.94434e-200	-1.07419	6.57568
Pxdc1	3.28394e-199	3.13261e-200	1.20293	6.17124
Spns1	3.55162e-199	3.39004e-200	1.10771	6.62496
Slc16a2	4.0799e-199	3.89669e-200	-1.64371	4.36805
Utrn	4.63598e-199	4.43051e-200	1.38868	6.39363
Ddi2	6.97107e-199	6.6662e-200	1.22617	6.27404
Ift22	7.24261e-199	6.93011e-200	-1.44074	4.89691
Zfp948	1.07743e-198	1.03157e-199	1.25918	5.35339
Atp5h	1.31104e-198	1.25601e-199	-1.10296	8.56188
Arl4d	1.7814e-198	1.70768e-199	3.31567	2.4859
Esrra	1.94569e-198	1.86631e-199	-1.24618	6.02808
Esd	2.54925e-198	2.44674e-199	1.10558	8.01042
Sbno1	3.29598e-198	3.16538e-199	1.08278	7.20284
Sde2	3.90204e-198	3.74971e-199	1.0806	6.40117
Rps18	4.90996e-198	4.72117e-199	-1.37918	7.89183
Pkig	5.64468e-198	5.43095e-199	-1.1332	5.8759
Pycr2	6.20662e-198	5.97527e-199	-1.13982	6.47299
Dusp18	7.39089e-198	7.11972e-199	-1.97201	3.94243
Trap1	9.57829e-198	9.2325e-199	-1.06025	6.73491
Zfp871	1.07728e-197	1.03902e-198	1.15244	6.54088
Txndc12	1.67897e-197	1.62032e-198	-1.08208	6.40424
Mtrr	1.95367e-197	1.88658e-198	1.22667	5.45406
Slc25a37	2.61212e-197	2.52395e-198	1.15669	6.06392
Pdia5	4.75508e-197	4.59736e-198	-1.47166	4.76704
Dcaf4	5.26684e-197	5.09525e-198	-1.42541	4.96526
Syt11	1.06546e-196	1.03138e-197	1.73593	4.27008
Snd1	1.07287e-196	1.03917e-197	-1.06714	8.51756
Cbx6	1.16766e-196	1.13168e-197	-1.04084	7.42236
Kif21a	1.55035e-196	1.50348e-197	1.37182	5.05121
Adipor2	1.71346e-196	1.66267e-197	1.14021	7.93038
Nr4a2	2.2286e-196	2.16384e-197	2.30837	3.44684
Tmem254	2.40828e-196	2.33972e-197	-1.23655	5.39701
Uxs1	2.92371e-196	2.84218e-197	-1.11499	6.43576
Me3	3.1903e-196	3.10322e-197	-2.37231	3.21342
Tent4b	3.37245e-196	3.28237e-197	1.25502	6.57532
Slc38a7	3.70876e-196	3.61188e-197	1.32474	5.16923
Dido1	4.37995e-196	4.2681e-197	1.07991	7.47271
Arhgef40	4.9298e-196	4.80681e-197	-1.2406	5.35722
Islr	7.08916e-196	6.91646e-197	-5.9511	1.53793
Ccdc77	8.06626e-196	7.87448e-197	1.28892	5.31026
Otud7b	8.59658e-196	8.39725e-197	1.09124	7.05697
Kdm5a	1.83514e-195	1.79367e-196	1.12828	7.76302
Ash2l	2.02195e-195	1.97744e-196	-1.08988	6.15125
Cxcl1	2.45062e-195	2.39811e-196	2.04764	3.9635
Pdcd11	3.29646e-195	3.22776e-196	1.08508	6.41533
Nenf	4.38046e-195	4.29175e-196	-1.52113	4.79272
Map3k3	5.91078e-195	5.79454e-196	1.11005	6.5699
Bhlhe41	6.94065e-195	6.80823e-196	-1.37755	6.79977
Ercc6	7.2419e-195	7.10798e-196	1.37309	5.04359
Gm4332	7.72406e-195	7.58577e-196	-1.07391	6.55354
Shank2	8.52931e-195	8.3816e-196	-3.12837	2.42121
Mipol1	9.24359e-195	9.08894e-196	-2.06006	3.58518
Rpl12	1.11783e-194	1.09978e-195	-1.18972	9.36813
Rab7	1.15062e-194	1.13272e-195	1.09396	8.8882
Bhlhb9	1.21126e-194	1.19313e-195	-1.28402	5.25224
Tbc1d15	1.62271e-194	1.59938e-195	1.09054	6.21649
Hsp90aa1	1.63689e-194	1.61431e-195	1.07595	9.59365
6430548M08Rik	1.68142e-194	1.65921e-195	1.77645	4.22528
Bzw2	1.72887e-194	1.70705e-195	-1.07681	6.22968
Cenpm	1.83858e-194	1.81646e-195	-2.33985	3.22997
Nt5c	1.90299e-194	1.8812e-195	-1.1542	6.86641
Srsf1	1.99428e-194	1.97262e-195	-1.18995	7.57999
Pigp	2.19766e-194	2.17509e-195	-1.69655	4.17834
Atp13a3	2.32136e-194	2.29888e-195	1.02678	8.05857
Adgrb2	2.81782e-194	2.79218e-195	-2.23224	3.59205
Zswim9	3.35694e-194	3.32837e-195	1.89166	4.12611
Sgpl1	3.99609e-194	3.96442e-195	1.0242	7.338
Lpcat3	4.29156e-194	4.26007e-195	-1.06458	6.85551
Lmnb1	4.88425e-194	4.85128e-195	-1.1197	6.5766
Inhbb	5.15164e-194	5.11989e-195	-1.16339	9.03761
Ctso	7.56896e-194	7.52675e-195	-1.25595	5.42724
Ptpn23	7.76316e-194	7.72442e-195	1.06736	7.06739
Sppl2b	8.54949e-194	8.51185e-195	-1.2858	5.28862
Utp4	1.24519e-193	1.24044e-194	1.08009	6.79004
Nlrc5	1.34192e-193	1.33759e-194	3.6579	2.28868
Stau2	1.66525e-193	1.66085e-194	-1.253	5.28124
Zfp592	2.6492e-193	2.64376e-194	1.16208	5.70819
Me1	2.97549e-193	2.97112e-194	1.08358	6.31024
Rnf111	3.03623e-193	3.03355e-194	1.11388	6.36385
Trim56	3.34453e-193	3.34355e-194	1.21369	6.87071
Kcnk2	4.24278e-193	4.24403e-194	4.73721	1.93398
Nbl1	4.30507e-193	4.30886e-194	4.48889	1.91396
Tpcn1	4.4031e-193	4.40956e-194	-1.08552	6.3733
Ep400	5.70234e-193	5.71405e-194	1.36507	6.73852
Mroh6	5.87526e-193	5.89078e-194	4.03388	2.10802
Kcnc3	8.44664e-193	8.47391e-194	1.34065	5.48019
Muc20	1.13137e-192	1.13569e-193	-2.61868	2.83584
Wbp11	1.61949e-192	1.62662e-193	1.03033	7.53131
Entpd6	1.66216e-192	1.67045e-193	-1.10522	6.02466
Pan2	1.931e-192	1.94177e-193	1.1678	5.74566
Acss2	2.86418e-192	2.88183e-193	-1.18248	5.74748
Pole	3.00549e-192	3.02578e-193	1.34194	5.1019
Haghl	4.00063e-192	4.02999e-193	-2.19088	3.32472
Adam8	4.38488e-192	4.41963e-193	3.35649	2.61439
Kin	7.32031e-192	7.38262e-193	1.28577	5.22042
Chd7	9.73261e-192	9.82117e-193	1.53853	4.66479
Hdac3	1.36032e-191	1.37349e-192	-1.03723	7.3765
Aph1a	1.47294e-191	1.48807e-192	-1.09105	6.33419
Tjap1	1.76294e-191	1.78208e-192	1.02453	6.88714
Spcs3	1.83776e-191	1.85879e-192	-1.07276	6.65865
Fndc3a	2.09418e-191	2.11938e-192	1.16037	6.74485
Obsl1	2.39269e-191	2.42289e-192	-1.41014	4.97817
Lrrc75b	2.72869e-191	2.76473e-192	-1.16218	6.94242
Fkbp14	2.7497e-191	2.78763e-192	-1.21232	5.47419
Pitpnm2	2.99902e-191	3.04215e-192	1.76763	4.79056
Eif3e	3.25054e-191	3.2992e-192	-1.04628	7.83055
Fhdc1	4.43976e-191	4.50882e-192	1.18693	5.69314
Cplane1	4.89031e-191	4.96926e-192	1.17944	5.91213
Memo1	5.0463e-191	5.13073e-192	-1.10554	6.18775
Ube2e2	5.36363e-191	5.45651e-192	-1.7361	4.06786
Pkm	8.21512e-191	8.3622e-192	1.10436	11.7475
Mybl2	9.34004e-191	9.51275e-192	1.13338	5.88702
Ankrd61	1.02157e-190	1.04106e-191	4.63193	1.83907
Coa3	1.11173e-190	1.13359e-191	-1.23915	5.98851
Gipc1	1.11936e-190	1.14203e-191	-1.07083	6.55155
2310022B05Rik	1.27257e-190	1.29909e-191	-1.04316	7.11655
Pmvk	1.67239e-190	1.70822e-191	-1.42308	4.93862
Map1lc3b	2.24435e-190	2.29376e-191	1.05784	8.02305
Ppp2cb	3.23696e-190	3.31012e-191	1.02879	6.85506
Tmem208	5.17413e-190	5.29411e-191	-1.22778	5.68947
Phgdh	5.52484e-190	5.65619e-191	-1.09733	8.26081
Tepsin	8.18783e-190	8.3873e-191	1.08675	6.13756
Slc50a1	1.16321e-189	1.19223e-190	-1.26637	5.24982
F3	1.36433e-189	1.39917e-190	-1.09507	6.49472
Gusb	1.89043e-189	1.93982e-190	-1.0357	6.58134
Cnot1	2.12659e-189	2.18339e-190	1.1181	8.16399
Acadvl	3.67604e-189	3.77638e-190	-1.12078	6.17633
Dok3	3.86541e-189	3.97319e-190	3.418	2.36406
Gcdh	5.44597e-189	5.60102e-190	-1.49555	4.64841
Cox7c	5.78983e-189	5.95807e-190	-1.08139	6.7614
Suclg1	7.74546e-189	7.97508e-190	-1.06495	7.03187
Prdx5	8.62949e-189	8.89037e-190	-1.14911	7.2435
Srcin1	1.90315e-188	1.96181e-189	-5.51514	1.52823
Nedd4l	1.9076e-188	1.96751e-189	1.11981	6.0301
Nme5	3.68474e-188	3.80262e-189	-2.39767	3.04621
Mob3b	4.68782e-188	4.84055e-189	-1.33069	5.23431
Zswim6	5.22128e-188	5.39445e-189	1.15777	5.65613
Rpl13a	5.39413e-188	5.5762e-189	-1.58187	4.66485
Tuba1b	6.77165e-188	7.0042e-189	-1.03399	7.72472
Creb3l2	7.15376e-188	7.40363e-189	-1.1611	5.68482
Als2	7.26365e-188	7.52162e-189	1.08412	6.69115
Uqcr11	8.8992e-188	9.22048e-189	-1.33742	6.46884
Myh11	9.66774e-188	1.00224e-188	6.47895	1.55418
Ak4	1.20355e-187	1.24842e-188	1.10762	7.34661
Il6ra	2.6199e-187	2.71909e-188	1.06824	6.2642
Hnrnpr	2.78633e-187	2.89347e-188	-1.05796	6.46862
Hebp1	3.17468e-187	3.29861e-188	-1.48594	4.95528
Rps20	3.64677e-187	3.79128e-188	-1.03893	9.90334
Rnf44	3.92702e-187	4.08493e-188	1.0584	6.53083
Tor2a	3.96923e-187	4.13116e-188	-1.38452	4.87793
Kif26b	4.33134e-187	4.51059e-188	3.04136	2.55359
Tmeff1	7.39213e-187	7.7024e-188	-1.47744	4.69445
Abhd2	7.69016e-187	8.01744e-188	-1.02183	7.81988
Hhat	1.16435e-186	1.21459e-187	-2.12755	3.3787
Ppp1ca	1.51532e-186	1.58159e-187	-1.06018	8.52881
Ildr1	1.54858e-186	1.61721e-187	-1.41796	4.99263
Sfxn1	2.28932e-186	2.39212e-187	-1.08176	6.09881
Marveld3	5.51342e-186	5.76425e-187	-1.81688	3.89554
Rbmx2	8.5787e-186	8.97402e-187	1.51489	4.73743
Acsf2	1.06599e-185	1.11574e-186	-1.43037	4.67977
Dhx38	1.70483e-185	1.7854e-186	1.06206	6.80709
Cstpp1	1.92202e-185	2.01397e-186	-1.42269	5.11119
Gpr19	2.52416e-185	2.6464e-186	2.00912	3.57986
Ankrd55	3.37574e-185	3.54121e-186	6.20981	1.53538
Cars	4.30846e-185	4.52217e-186	1.0578	6.20251
Plekhb1	4.3869e-185	4.60709e-186	-4.30858	1.7699
Kdm2a	5.05563e-185	5.31234e-186	1.10337	7.74069
Vezt	5.1045e-185	5.36669e-186	-1.30961	5.19511
Ndufb4	5.87485e-185	6.18006e-186	-1.32279	5.6986
3110082I17Rik	6.05818e-185	6.37647e-186	-1.72081	4.01701
Cd151	6.9269e-185	7.29489e-186	-1.01977	8.11413
Edrf1	7.19397e-185	7.58038e-186	1.163	5.76642
Wnt7b	8.42057e-185	8.87781e-186	1.1105	6.8706
Gnl2	8.67924e-185	9.15561e-186	1.08199	6.4331
Cpne9	9.65191e-185	1.01873e-185	6.57739	1.50654
Parp4	1.06535e-184	1.12507e-185	1.25724	5.36548
Rbpj-ps3	1.25514e-184	1.32624e-185	1.45926	5.25492
Scrn2	1.26056e-184	1.33271e-185	-1.86113	3.74749
Tnfsf13	1.27037e-184	1.34382e-185	-2.07487	3.40234
Rap2c	1.27842e-184	1.35309e-185	-1.01942	6.66762
Msto1	1.54238e-184	1.63337e-185	-1.28434	5.30114
Scnn1a	1.57453e-184	1.66835e-185	2.52738	2.96323
Fras1	2.07557e-184	2.20046e-185	-1.9798	3.92879
Atp1b1	2.17124e-184	2.30316e-185	-1.1274	6.08222
Nfatc2ip	2.20429e-184	2.33951e-185	1.5499	4.83013
Rbsn	2.39276e-184	2.54095e-185	1.04089	6.49717
Zfp869	2.94322e-184	3.12723e-185	1.16397	5.7415
Mrps35	4.15199e-184	4.414e-185	-1.23909	5.37357
Cep95	4.25308e-184	4.52397e-185	1.58534	4.47115
Ccdc137	4.6438e-184	4.9423e-185	1.08777	6.51313
Mga	5.0509e-184	5.37854e-185	1.35215	5.73163
Tob2	5.83894e-184	6.22111e-185	1.07629	6.53659
Nid1	6.21783e-184	6.62846e-185	-1.74435	4.50124
Gm10250	8.68421e-184	9.26281e-185	-1.10936	5.86004
Spen	9.0566e-184	9.66534e-185	1.26125	6.46569
Nipsnap2	1.05862e-183	1.1304e-184	-1.16701	5.5629
Abl2	1.1143e-183	1.19051e-184	1.10703	6.43749
St3gal5	1.67629e-183	1.79191e-184	-1.05039	6.4475
Ddah1	1.78751e-183	1.91186e-184	1.19797	6.90238
Psmb9	2.36302e-183	2.52878e-184	-2.12001	3.39679
Pi4ka	2.55465e-183	2.73536e-184	1.01817	7.17528
Acrbp	2.59633e-183	2.78151e-184	2.87018	2.84311
Acss1	3.37104e-183	3.61346e-184	-4.32059	1.76821
Dusp7	4.25872e-183	4.56747e-184	-1.28194	5.15177
Rad54b	4.69766e-183	5.04099e-184	1.61342	4.59135
Nudt3	5.62021e-183	6.03426e-184	-1.15938	5.55097
Jade3	9.81023e-183	1.05387e-183	1.11063	5.82924
Jag1	1.13366e-182	1.2185e-183	1.90709	3.92311
Fam131a	1.55708e-182	1.67453e-183	-1.30357	5.11288
Rpl21	1.69183e-182	1.82044e-183	-1.06332	7.73656
Ano6	1.703e-182	1.83346e-183	1.00835	7.11907
Nup54	2.54165e-182	2.73785e-183	1.15943	5.69094
Tha1	2.87501e-182	3.09864e-183	-2.22336	3.22502
Mmp13	3.45303e-182	3.72364e-183	5.85906	1.58029
Nckap5	4.19901e-182	4.53054e-183	-1.97711	3.51948
Calml3	4.528e-182	4.88816e-183	-3.76372	2.07121
Sh3glb2	5.23526e-182	5.65475e-183	-1.19453	5.48556
Helb	5.49832e-182	5.94213e-183	1.29229	5.14692
Slco2a1	8.461e-182	9.14891e-183	1.14413	6.48429
Sh3bp5l	9.12034e-182	9.8672e-183	-1.09462	6.38725
Smco4	9.36142e-182	1.01335e-182	-1.7986	3.95483
Tusc3	1.16092e-181	1.25735e-182	-1.03581	6.8438
Fkbp8	1.28587e-181	1.39344e-182	-1.06594	7.79253
Poglut3	1.3421e-181	1.45516e-182	-1.52491	4.67842
Ifi35	1.77542e-181	1.92602e-182	-1.35096	4.94663
Ttc12	1.97432e-181	2.14296e-182	-2.21103	3.25192
Klhl28	2.01373e-181	2.18691e-182	1.34503	5.00039
Pipox	2.08005e-181	2.26016e-182	-3.46414	2.17488
Gpc4	2.61597e-181	2.84401e-182	-1.13766	6.7162
Pcdh19	3.20429e-181	3.4855e-182	1.53127	4.73375
1810013L24Rik	3.94559e-181	4.29418e-182	1.06972	6.74725
Zfp810	5.47795e-181	5.96513e-182	-2.43061	3.75843
Ndufs8	5.7069e-181	6.21779e-182	-1.15235	6.20334
Aldh1a1	6.39015e-181	6.96596e-182	2.4009	3.03868
Tfap4	7.66864e-181	8.36415e-182	2.03239	3.54635
Cdk10	9.6372e-181	1.05169e-181	-1.63398	4.19403
Pcnx	1.25395e-180	1.36915e-181	1.10665	5.99228
Arsg	1.49026e-180	1.62805e-181	-2.42994	2.98899
Spon1	1.52511e-180	1.66701e-181	6.07891	1.53227
Atraid	1.52726e-180	1.67026e-181	-1.10342	5.90636
Tomm34	1.78473e-180	1.95289e-181	1.07146	6.72968
Plekhg6	1.84493e-180	2.01983e-181	-1.36523	4.84308
Pip5k1a	2.60899e-180	2.85786e-181	1.00774	7.16864
Gemin7	3.06796e-180	3.36242e-181	-1.21858	5.76036
Ankrd7	3.31189e-180	3.63171e-181	10.6943	1.29182
Pitpnm1	3.82108e-180	4.19231e-181	-1.09448	5.78693
Pin1	4.01764e-180	4.41033e-181	-1.09352	6.17999
Lama4	4.134e-180	4.54048e-181	-1.36264	5.02662
Ubl4a	4.23553e-180	4.65448e-181	-1.08477	6.19905
Dip2b	9.4985e-180	1.04436e-180	1.05873	6.28531
Hmg20b	1.0061e-179	1.1068e-180	-1.14779	5.74788
Hddc2	1.29273e-179	1.42288e-180	-1.45726	4.85171
Sec22a	1.29494e-179	1.42607e-180	-1.1774	5.45237
Hsd17b10	1.54485e-179	1.70219e-180	-1.13313	6.99692
Rpl22	1.63239e-179	1.7996e-180	-1.04167	8.20496
Smim30	2.53416e-179	2.79524e-180	-1.24162	5.43739
Mnt	2.687e-179	2.9654e-180	1.27762	5.32748
Dhx9	3.88051e-179	4.28485e-180	1.08618	8.05075
Sting1	4.20312e-179	4.64354e-180	-1.13781	5.90064
Efhd2	5.37175e-179	5.93778e-180	-1.08825	5.86014
Mcm2	5.73065e-179	6.33786e-180	1.02543	7.60414
Rpl3-ps2	7.71469e-179	8.53665e-180	-2.04629	3.43381
Syne2	1.18934e-178	1.31676e-179	1.84237	4.27113
Mov10	1.2506e-178	1.38531e-179	-1.29589	5.18789
Rps15	1.90662e-178	2.11312e-179	-1.12034	9.71535
Fam110a	1.93306e-178	2.14356e-179	-1.03783	6.26055
Btf3l4	2.01358e-178	2.23403e-179	-1.37486	4.9177
Dll3	2.14083e-178	2.37646e-179	5.30473	1.62239
Spout1	2.29214e-178	2.54578e-179	-1.50668	4.49909
Eno2	2.4282e-178	2.69832e-179	2.41341	3.0319
Hspe1	3.32437e-178	3.69613e-179	-1.13913	7.60037
Zdhhc8	4.76532e-178	5.30102e-179	-1.10415	5.83215
Senp7	5.3217e-178	5.92306e-179	-1.57726	4.50756
Gm11714	5.45997e-178	6.08017e-179	8.33812	1.32521
Lrrc8d	7.61254e-178	8.48171e-179	1.07119	6.31224
Mrpl20	9.09107e-178	1.01344e-178	-1.15294	5.65233
Cdc5l	1.06003e-177	1.18231e-178	0.993204	7.30785
Thoc2l	1.08262e-177	1.20814e-178	1.39931	5.2265
Gsr	1.30727e-177	1.4596e-178	1.11701	5.88226
Gid8	1.31624e-177	1.47039e-178	-1.1035	6.23067
Ddx3x	1.35736e-177	1.51712e-178	1.01874	8.89422
Mcat	1.37224e-177	1.53455e-178	-1.44832	4.80825
Ndel1	1.54725e-177	1.73117e-178	1.00223	7.16503
Skiv2l	1.68643e-177	1.88789e-178	-1.03739	6.36894
Cers5	2.23394e-177	2.50212e-178	-1.02559	6.26869
Pgap6	2.39839e-177	2.68771e-178	1.54552	4.36951
Tfap2b	2.57937e-177	2.89204e-178	-1.35712	4.82585
Gjc2	2.60614e-177	2.92359e-178	-3.31135	2.15312
Ndufa4	2.77545e-177	3.11515e-178	-1.10049	8.29449
Rpl37	2.80471e-177	3.14964e-178	-1.04805	8.84168
Ppip5k1	3.00388e-177	3.37506e-178	1.16299	5.92803
Psmb1	3.46941e-177	3.90016e-178	-1.0403	7.98735
Topbp1	4.17792e-177	4.69908e-178	0.979872	7.17119
Tbc1d8b	4.47027e-177	5.03053e-178	1.08591	6.64531
Cyp1b1	4.79429e-177	5.39798e-178	1.0778	9.19362
Pikfyve	5.68662e-177	6.40677e-178	1.10581	6.12886
Meis2	5.68662e-177	6.40934e-178	1.77835	3.89603
Pcdhac2	1.1458e-176	1.2921e-177	-2.4522	2.86445
Pnkp	1.71354e-176	1.93333e-177	-1.17247	5.42534
Ino80d	2.0677e-176	2.33412e-177	1.42561	5.29586
Epn3	2.12855e-176	2.40407e-177	-1.86426	3.76254
Psmb4	2.16319e-176	2.44446e-177	-1.00982	8.24966
Nop58	2.21449e-176	2.50373e-177	1.07827	7.67282
Gpr85	2.36827e-176	2.67899e-177	-1.9447	3.77356
Trim16	2.64322e-176	2.99156e-177	1.07472	5.88821
Slc39a8	3.16105e-176	3.5795e-177	1.65781	4.37874
Ltbp4	5.16027e-176	5.84638e-177	-1.30971	5.14896
Col4a2	5.91267e-176	6.7023e-177	-1.08586	7.73905
Rgl3	6.04919e-176	6.8606e-177	-1.24849	5.15089
Cdk4	6.81809e-176	7.73664e-177	-1.03357	7.62766
Lpin2	8.05737e-176	9.14761e-177	1.04075	6.18359
Kptn	2.14141e-175	2.43242e-176	-1.74586	3.97517
Atp6v0c	2.14856e-175	2.44181e-176	1.00453	6.53736
Atp6v1a	2.16411e-175	2.46074e-176	1.0222	8.35399
Ccar2	3.03644e-175	3.45443e-176	-1.07148	5.95392
Cdc26	3.44826e-175	3.92496e-176	-1.32623	5.2034
Pard6b	3.57848e-175	4.07529e-176	1.28124	5.19351
Pafah1b3	4.86295e-175	5.54094e-176	-1.22757	5.69118
Zfp277	5.18549e-175	5.91148e-176	-1.39024	4.9778
Zfp512b	5.54787e-175	6.32786e-176	-1.21451	5.50911
Rbm39	6.30008e-175	7.18953e-176	1.01864	8.68201
Ngdn	1.00818e-174	1.15111e-175	1.10838	6.33499
Cdkl3	1.19895e-174	1.36963e-175	2.23541	3.14455
Aig1	1.58498e-174	1.81154e-175	-1.18224	5.58839
Fkbp2	2.31982e-174	2.65277e-175	-1.25915	5.12985
Rpl7a	2.6453e-174	3.02653e-175	-1.06757	9.86811
Mcl1	2.95678e-174	3.38464e-175	1.04021	7.937
Septin1	3.04335e-174	3.48552e-175	4.99914	1.63067
Fam131c	3.69061e-174	4.22898e-175	-3.38308	2.14293
Ehmt2	3.78392e-174	4.33812e-175	-0.972777	7.78099
Glul	4.81407e-174	5.52198e-175	-1.11617	6.40401
Btbd6	6.65468e-174	7.63716e-175	-1.71753	4.14681
Nsmce1	6.90609e-174	7.92974e-175	-1.32469	5.22589
Fos	7.0181e-174	8.06247e-175	1.6245	4.2439
Anp32a	1.00954e-173	1.16037e-174	-0.988345	6.96311
Tnfrsf1a	1.01131e-173	1.16299e-174	-0.989755	7.81251
Gale	1.894e-173	2.17918e-174	-1.33838	5.22576
Ttc39a	2.18814e-173	2.51889e-174	-1.71676	4.09605
Myo1a	3.77437e-173	4.34712e-174	3.91989	1.9222
Acadm	4.12881e-173	4.75777e-174	-1.04605	6.02834
Zxdc	5.26173e-173	6.06636e-174	1.07702	5.91536
Camsap1	5.49045e-173	6.33328e-174	0.995461	6.74777
Phyhipl	6.53126e-173	7.5377e-174	2.54557	3.10663
Rbm22	6.88765e-173	7.95305e-174	0.978841	6.86881
Spc24	1.26514e-172	1.46158e-173	-1.58895	4.30403
Usp5	1.68854e-172	1.95224e-173	-0.978634	7.67628
Abhd17b	1.68854e-172	1.9527e-173	-1.05364	6.03971
Rnps1	1.8124e-172	2.097e-173	1.03319	6.10681
Sf3b3	2.39515e-172	2.77267e-173	1.00604	8.70557
Bcl2l1	2.95943e-172	3.42762e-173	0.995569	7.85574
Zscan21	3.4897e-172	4.04383e-173	-1.10907	5.59728
Bcl2	4.29114e-172	4.97505e-173	-1.32587	4.97146
Ezh1	5.30041e-172	6.14829e-173	1.00277	6.41841
Tuba1a	6.05106e-172	7.02257e-173	-1.0062	6.78078
Stox2	6.3205e-172	7.33898e-173	-1.36712	4.95958
Gbp2	6.60662e-172	7.67508e-173	1.07835	6.17839
Lonp1	7.06944e-172	8.2169e-173	0.97855	7.56365
Chd8	7.47035e-172	8.68728e-173	1.08694	6.56102
Siah1b	7.98973e-172	9.29594e-173	1.29444	5.16008
Pdgfra	1.05538e-171	1.22854e-172	-1.00173	7.1247
Atr	1.06833e-171	1.24425e-172	1.41013	4.96662
Khnyn	2.09728e-171	2.44385e-172	1.22151	5.29517
Tob1	2.90048e-171	3.38149e-172	1.05224	6.59332
Mast4	3.17186e-171	3.69973e-172	1.14273	5.82554
Ddx41	3.19456e-171	3.72808e-172	-1.15702	5.49888
Bax	5.85101e-171	6.83162e-172	1.07618	5.80116
Mtf1	7.69456e-171	8.98865e-172	1.10454	5.62686
Ccdc14	1.08918e-170	1.27301e-171	1.71918	4.08475
Rnf223	1.10193e-170	1.28855e-171	5.98446	1.41803
Faim2	1.14644e-170	1.34128e-171	-3.43167	1.98529
Stk25	1.15335e-170	1.35003e-171	-1.04696	6.94584
Rnf225	1.20676e-170	1.41326e-171	4.85158	1.62398
Armc10	1.42718e-170	1.67224e-171	-1.15243	5.51485
Rpl18	1.49639e-170	1.7542e-171	-1.04278	9.36728
Pomgnt2	1.67136e-170	1.9603e-171	-1.46792	4.50614
Mrpl19	1.68418e-170	1.97632e-171	-1.25601	5.10674
[truncated: 15,036 more rows]

## Sheet: FDR 0.1 p value 0.05
GeneSymbol	FDR	pval	log2FC	log2CPM	log10(FDR)
Kcnq4	0	0	-10.1978	2.23355	#NUM!
Eln	0	0	-10.1353	5.63416	#NUM!
Rgs14	3.07854e-200	2.91499e-201	-9.28978	1.32086	199.512
Pi15	0	0	-8.30483	6.03458	#NUM!
Hjv	1.48665e-38	5.52596e-39	-8.21938	-1.18948	37.8278
Il36rn	0	0	-7.81585	2.50468	#NUM!
Gpr20	1.86375e-118	3.17062e-119	-7.78295	0.565798	117.73
Septin3	4.10569e-234	3.21514e-235	-7.75659	1.63857	233.387
Eif4e1b	6.90895e-28	2.96474e-28	-7.69834	-1.62987	27.1606
Rgs8	0	0	-7.69411	4.51752	#NUM!
Il33	0	0	-7.69356	4.10418	#NUM!
Ckb	0	0	-6.99369	6.45925	#NUM!
Vwc2	1.71962e-208	1.5465e-209	-6.98313	1.52441	207.765
Art4	2.32464e-44	8.01717e-45	-6.94617	-0.912026	43.6336
Fbp1	1.54117e-155	2.01117e-156	-6.88081	1.02315	154.812
Hp	0	0	-6.85574	7.15647	#NUM!
Nat8f6	7.65198e-63	2.14759e-63	-6.80765	-0.349189	62.1162
Olfml3	0	0	-6.56505	6.39748	#NUM!
BC147527	3.80517e-14	2.10172e-14	-6.55978	-2.54526	13.4196
Ggt5	0	0	-6.50447	3.17834	#NUM!
Mroh4	6.94122e-287	3.99319e-288	-6.47118	2.04376	286.159
Dusp29	3.82145e-13	2.15805e-13	-6.41872	-2.61799	12.4178
Gm21188	8.72197e-12	5.09596e-12	-6.24186	-2.77565	11.0594
Mrgprf	6.42268e-98	1.29057e-98	-6.18568	0.367619	97.1923
Fgf1	9.79232e-228	7.88099e-229	-6.16869	1.73766	227.009
Lgals7	0	0	-6.10807	3.53541	#NUM!
Evx1os	7.14709e-11	4.27315e-11	-6.10394	-2.89111	10.1459
Erg	7.77905e-101	1.5211e-101	-6.07319	0.436156	100.109
Angpt4	0	0	-6.07121	2.786	#NUM!
F13a1	0	0	-5.99842	3.97377	#NUM!
Col9a1	0	0	-5.98677	7.64304	#NUM!
Islr	7.08916e-196	6.91646e-197	-5.9511	1.53793	195.149
G0s2	1.57425e-22	7.34313e-23	-5.94898	-1.83144	21.8029
Nat8f3	7.22343e-217	6.16546e-218	-5.94251	1.67692	216.141
Traf3ip3	7.38658e-157	9.56982e-158	-5.92406	1.13888	156.132
Emid1	0	0	-5.92036	7.82074	#NUM!
Nptx1	3.78437e-91	8.09747e-92	-5.90361	0.286667	90.422
Atp12a	0	0	-5.88637	3.68315	#NUM!
Cdh15	6.81477e-216	5.85266e-217	-5.84397	1.69678	215.167
Il1f10	3.62082e-09	2.27792e-09	-5.79828	-3.08384	8.44119
Gm3764	2.19529e-63	6.12517e-64	-5.7979	-0.239429	62.6585
Rassf9	4.66843e-63	1.30749e-63	-5.7875	-0.24921	62.3308
Gm14133	9.24288e-09	5.88701e-09	-5.74867	-3.15418	8.03419
9630028B13Rik	1.28548e-19	6.3244e-20	-5.70477	-1.98381	18.8909
Nrep	0	0	-5.69068	5.86562	#NUM!
Nat8f7	3.38137e-127	5.39907e-128	-5.66631	0.892431	126.471
Pdpn	5.77307e-39	2.13199e-39	-5.66503	-0.982782	38.2386
Fzd9	2.5883e-230	2.04663e-231	-5.62471	1.80497	229.587
Wfdc16	3.75431e-08	2.44499e-08	-5.61934	-3.2282	7.42547
Srcin1	1.90315e-188	1.96181e-189	-5.51514	1.52823	187.721
Ptn	0	0	-5.51459	5.01836	#NUM!
Ramp1	0	0	-5.4875	6.0861	#NUM!
Cldn8	0	0	-5.48489	4.06428	#NUM!
Lrrc3c	1.3376e-07	8.8901e-08	-5.46389	-3.2668	6.87367
Gask1a	1.28622e-244	9.45318e-246	-5.45392	1.93512	243.891
Cerkl	2.44076e-07	1.63825e-07	-5.39419	-3.26677	6.61247
Colgalt2	0	0	-5.39141	2.55431	#NUM!
Rnf112	1.10283e-39	4.04427e-40	-5.38327	-0.897053	38.9575
Gm36161	3.59244e-07	2.42645e-07	-5.3638	-3.30629	6.44461
Hoxa13	2.03891e-169	2.41653e-170	-5.34228	1.3707	168.691
Upk2	3.54435e-67	9.51055e-68	-5.34164	-0.0634783	66.4505
Pf4	3.70421e-15	1.99616e-15	-5.33066	-2.32599	14.4313
Gm6554	6.01199e-07	4.09175e-07	-5.31712	-3.38876	6.22098
Rbbp8nl	6.98127e-135	1.05119e-135	-5.30753	0.992375	134.156
Alox5ap	4.13972e-120	6.98176e-121	-5.28963	0.829175	119.383
Ndp	1.69753e-227	1.36719e-228	-5.28485	1.90822	226.77
Col13a1	1.2424e-14	6.77832e-15	-5.28313	-2.34658	13.9057
Ccdc13	8.09182e-162	1.00655e-162	-5.27523	1.35411	161.092
Krt23	2.62221e-42	9.31436e-43	-5.22626	-0.773686	41.5813
Adarb2	3.04988e-28	1.30106e-28	-5.21477	-1.3666	27.5157
Gm30906	1.38645e-06	9.58432e-07	-5.20881	-3.43186	5.85809
Ntrk2	0	0	-5.1879	4.68234	#NUM!
Lgals12	5.4502e-228	4.37999e-229	-5.17402	1.90983	227.264
Lrrc3	3.95658e-108	7.26515e-109	-5.15838	0.689272	107.403
Lrrc32	1.17551e-114	2.06188e-115	-5.15308	0.753981	113.93
Rapgef4	0	0	-5.14684	3.2582	#NUM!
Ceacam1	7.74434e-72	1.97939e-72	-5.13543	0.0310942	71.111
Gm4761	3.59635e-06	2.53444e-06	-5.13212	-3.47618	5.44414
Myl10	2.84405e-06	1.99526e-06	-5.12569	-3.47627	5.54606
Ntng2	0	0	-5.11774	4.00668	#NUM!
1700020N18Rik	2.47257e-55	7.49247e-56	-5.06908	-0.318738	54.6069
Igfbp5	0	0	-5.05529	11.9745	#NUM!
Rbp1	0	0	-5.03828	8.86885	#NUM!
Pgm5	3.16748e-103	6.06346e-104	-5.03777	0.673975	102.499
D630003M21Rik	0	0	-5.03493	4.27988	#NUM!
Slc52a3	6.97601e-247	5.06564e-248	-5.01961	2.06096	246.156
Steap4	0	0	-5.01906	8.20739	#NUM!
Chst5	0	0	-5.01139	2.86877	#NUM!
Nat8f5	1.63847e-44	5.63823e-45	-4.99283	-0.560831	43.7856
4631405J19Rik	0	0	-4.97561	3.71905	#NUM!
Dcx	1.62029e-28	6.88158e-29	-4.9274	-1.32516	27.7904
Ecrg4	0	0	-4.91982	9.9252	#NUM!
Fbln5	0	0	-4.90988	8.05455	#NUM!
Fndc5	1.11636e-128	1.76481e-129	-4.89382	1.0854	127.952
Cnih3	5.38164e-33	2.14602e-33	-4.88167	-1.08234	32.2691
Slc13a3	1.70766e-235	1.32523e-236	-4.88118	2.01365	234.768
Clec12a	1.25047e-25	5.56342e-26	-4.87665	-1.36671	24.9029
Wfdc6a	8.97026e-17	4.66127e-17	-4.87472	-2.0663	16.0472
Gabrp	0	0	-4.86927	5.76601	#NUM!
Padi3	0	0	-4.86328	2.86061	#NUM!
Cited4	0	0	-4.84904	4.74631	#NUM!
Atp6v1b1	9.55994e-149	1.31039e-149	-4.83837	1.24283	148.02
Agt	0	0	-4.83529	3.87641	#NUM!
Npy4r	4.94831e-22	2.334e-22	-4.83491	-1.68099	21.3055
Gm30191	2.62322e-72	6.67393e-73	-4.82577	0.0937673	71.5812
Col6a2	0	0	-4.81873	5.93687	#NUM!
Cntnap2	2.7991e-26	1.23236e-26	-4.80126	-1.40905	25.553
Adgrb1	5.67633e-100	1.12061e-100	-4.79398	0.632723	99.2459
Lrit1	4.02378e-95	8.31211e-96	-4.77972	0.567713	94.3954
Kctd14	0	0	-4.77158	2.73685	#NUM!
Tox2	3.24937e-81	7.58408e-82	-4.7557	0.325725	80.4882
Ly6c1	8.17513e-245	6.00357e-246	-4.75047	2.11696	244.088
Crybb1	1.02121e-28	4.32643e-29	-4.74306	-1.19884	27.9909
Elf5	0	0	-4.72488	2.72132	#NUM!
Itgbl1	6.1399e-20	3.00057e-20	-4.71503	-1.77502	19.2118
Col9a2	0	0	-4.69465	5.91366	#NUM!
Plaat5	3.35674e-38	1.25363e-38	-4.69358	-0.8521	37.4741
Morc1	1.45912e-75	3.59149e-76	-4.67126	0.234983	74.8359
H2ac11	6.01547e-10	3.69721e-10	-4.66002	-2.77559	9.22073
Ptprq	1.84042e-09	1.14887e-09	-4.63674	-2.86132	8.73508
Ntn4	7.20122e-274	4.42176e-275	-4.63133	2.4038	273.143
Lpar3	2.47833e-278	1.48976e-279	-4.62034	2.32681	277.606
Dmp1	2.71379e-27	1.17568e-27	-4.59803	-1.31519	26.5664
Tgfbi	1.62548e-09	1.01289e-09	-4.59412	-2.80361	8.78902
Gm17455	4.13275e-101	8.05928e-102	-4.59155	0.719538	100.384
Cd163	3.3526e-221	2.78088e-222	-4.58921	1.9502	220.475
BB019430	2.26639e-09	1.41757e-09	-4.58655	-2.86136	8.64467
Ncmap	0	0	-4.58076	4.10495	#NUM!
Cd248	0	0	-4.5451	3.00269	#NUM!
Gm53058	3.63301e-09	2.2858e-09	-4.54198	-2.8614	8.43973
Cadps	6.69553e-78	1.61306e-78	-4.54194	0.354354	77.1742
Cabp1	1.30956e-17	6.69886e-18	-4.54092	-1.92083	16.8829
Il17b	0	0	-4.52996	3.16071	#NUM!
Mtss2	0	0	-4.52925	7.94887	#NUM!
Kcnh2	1.33433e-290	7.53521e-292	-4.52838	2.4553	289.875
Fjx1	0	0	-4.52563	3.27968	#NUM!
Ogn	0	0	-4.51242	2.92872	#NUM!
Scrg1	2.1223e-213	1.85257e-214	-4.50794	1.9367	212.673
S100a14	0	0	-4.50403	4.74988	#NUM!
Enho	0	0	-4.49703	3.31366	#NUM!
Cfh	4.60947e-109	8.41529e-110	-4.4896	0.884904	108.336
8430436N08Rik	3.13846e-22	1.47518e-22	-4.46228	-1.44157	21.5033
Slc16a7	0	0	-4.42201	3.66737	#NUM!
Slc25a23	1.78523e-122	2.96263e-123	-4.4152	1.06386	121.748
Mb	1.04411e-79	2.47313e-80	-4.38922	0.456032	78.9813
Dapk2	3.96608e-264	2.58895e-265	-4.37941	2.34746	263.402
Limd2	0	0	-4.3675	5.3086	#NUM!
Arhgdib	2.81734e-109	5.12694e-110	-4.35697	0.902934	108.55
Enpep	6.97143e-12	4.06254e-12	-4.35567	-2.45353	11.1567
Kcne1l	1.98364e-18	9.97353e-19	-4.35398	-1.78922	17.7025
Megf6	0	0	-4.34528	3.73886	#NUM!
Cav3	3.59794e-15	1.93847e-15	-4.33453	-2.04956	14.4439
Arsi	2.57212e-15	1.38096e-15	-4.32787	-2.10056	14.5897
Acss1	3.37104e-183	3.61346e-184	-4.32059	1.76821	182.472
Plekhb1	4.3869e-185	4.60709e-186	-4.30858	1.7699	184.358
Adamtsl2	2.26233e-27	9.78904e-28	-4.28946	-1.18938	26.6454
Igkv14-111	2.41153e-34	9.45218e-35	-4.28427	-0.904855	33.6177
Trim63	9.82718e-08	6.5003e-08	-4.27976	-2.98429	7.00757
Nat8	0	0	-4.27606	3.18166	#NUM!
Ucma	2.53154e-94	5.26222e-95	-4.26794	0.779369	93.5966
Il23r	1.79045e-26	7.85338e-27	-4.26495	-1.18959	25.747
Art3	2.0095959348952e-313	9.94475710674955e-315	-4.25385	2.68147	#VALUE!
Sectm1a	3.44331e-247	2.49431e-248	-4.23989	2.32167	246.463
Mmp15	0	0	-4.22316	4.86343	#NUM!
Rab37	0	0	-4.22242	2.90516	#NUM!
Col9a3	0	0	-4.21909	8.00373	#NUM!
Cmklr1	0	1.18438411311111e-310	-4.21733	2.71984	#NUM!
Sertad4	0	0	-4.2096	7.49449	#NUM!
Lef1	1.32361e-21	6.2929e-22	-4.20571	-1.47521	20.8782
Mlip	6.93113e-20	3.39213e-20	-4.19898	-1.68101	19.1592
Bbox1	1.00535e-161	1.25234e-162	-4.18963	1.61671	160.998
Crip1	0	0	-4.18798	3.74074	#NUM!
Pde9a	0	0	-4.17358	4.39044	#NUM!
Acss3	1.68596e-54	5.15832e-55	-4.14739	-0.0810415	53.7732
Stra6	4.43506e-63	1.24161e-63	-4.14272	0.115858	62.3531
Alpl	0	0	-4.1384	8.20033	#NUM!
Camk2b	0	0	-4.12819	6.35623	#NUM!
Vwa2	6.80961e-131	1.05612e-131	-4.12104	1.34754	130.167
Slc38a3	6.38602e-264	4.17612e-265	-4.11777	2.49093	263.195
C030034L19Rik	1.58393e-224	1.29336e-225	-4.099	2.15724	223.8
Capn6	1.70457e-132	2.61464e-133	-4.09557	1.33604	131.768
Prok2	8.38593e-07	5.7429e-07	-4.0949	-3.15424	6.07645
Arhgap9	1.11303e-21	5.2832e-22	-4.0948	-1.52103	20.9535
Nhsl2	4.79328e-94	1.00086e-94	-4.07225	0.906861	93.3194
Sema7a	0	0	-4.06581	6.52306	#NUM!
Kank4	0	0	-4.04402	6.14473	#NUM!
Vipr1	1.6715e-293	9.24305e-295	-4.03937	2.67081	292.777
Gm25436	9.53182e-22	4.52223e-22	-4.03354	-1.4528	21.0208
Gm16136	3.71011e-263	2.43928e-264	-4.0038	2.46915	262.431
Mtus2	3.04738e-63	8.52407e-64	-3.99341	0.156751	62.5161
Postn	0	0	-3.99129	3.74127	#NUM!
Pabpc4l	4.54374e-31	1.86097e-31	-3.9615	-0.912304	30.3426
Rerg	0	0	-3.95702	5.56035	#NUM!
Dok7	0	0	-3.95437	2.90216	#NUM!
Col8a1	2.48601e-42	8.82618e-43	-3.95277	-0.418853	41.6045
Hpn	0	0	-3.93998	5.05617	#NUM!
Gm11650	6.57014e-09	4.16925e-09	-3.9335	-2.74816	8.18243
A730020M07Rik	9.71095e-102	1.88347e-102	-3.92778	0.956695	101.013
Rgs3	0	0	-3.92758	3.58544	#NUM!
Tnfaip8l3	4.79283e-14	2.65174e-14	-3.92597	-2.1006	13.3194
Pou2af1	9.51199e-54	2.93875e-54	-3.91986	0.0895071	53.0217
Sntb1	0	0	-3.90582	5.21669	#NUM!
Adamts18	1.20614e-56	3.60037e-57	-3.90151	0.0744629	55.9186
Tmprss13	1.87558e-306	9.71095e-308	-3.89507	2.81175	305.727
Tle2	4.81847e-244	3.54985e-245	-3.88067	2.48451	243.317
Ly6g6d	2.92686e-08	1.89889e-08	-3.87595	-2.83236	7.5336
Slc2a10	1.87313e-08	1.20689e-08	-3.86113	-2.80365	7.72743
Cbr2	0	0	-3.83933	6.45755	#NUM!
Col8a2	2.73723e-250	1.94426e-251	-3.83728	2.44582	249.563
Tspan2	0	0	-3.83633	5.23956	#NUM!
Frmd7	4.08813e-92	8.69943e-93	-3.80435	0.989268	91.3885
Sgca	5.87298e-74	1.47419e-74	-3.79569	0.68699	73.2311
Gm17546	1.13249e-42	4.00011e-43	-3.76907	-0.206471	41.946
Calml3	4.528e-182	4.88816e-183	-3.76372	2.07121	181.344
Cacng8	4.02486e-12	2.3282e-12	-3.7618	-2.286	11.3952
Tacr3	2.63323e-105	4.95421e-106	-3.76083	1.20218	104.58
Pcolce	0	0	-3.75135	5.63585	#NUM!
Gstt1	0	0	-3.75096	4.50627	#NUM!
Eya2	0	0	-3.74708	4.86269	#NUM!
Ace2	4.81917e-28	2.06289e-28	-3.74647	-0.966919	27.317
Krt5	5.25168e-44	1.81951e-44	-3.74243	-0.313831	43.2797
Slc15a5	3.63956e-26	1.60474e-26	-3.71888	-1.12609	25.439
Ccdc187	2.28155e-104	4.33006e-105	-3.70702	1.13439	103.642
Zfp750	5.43719e-255	3.77268e-256	-3.70528	2.58145	254.265
Boc	0	0	-3.68206	7.22626	#NUM!
Nt5dc2	0	0	-3.67961	4.8047	#NUM!
Zfp467	1.77345e-92	3.76031e-93	-3.6745	0.980797	91.7512
Gm4340	3.48919e-05	2.564e-05	-3.67161	-3.30632	4.45728
Mapk4	1.02937e-27	4.42869e-28	-3.66721	-0.935553	26.9874
Thrsp	0	0	-3.66539	4.46502	#NUM!
Prlr	0	0	-3.66304	4.11505	#NUM!
Gm41341	6.00661e-11	3.58175e-11	-3.65358	-2.30598	10.2214
Cdc42ep5	1.07871e-87	2.37526e-88	-3.64696	0.885411	86.9671
Gm14434	3.51829e-11	2.08598e-11	-3.64585	-2.24719	10.4537
Rac3	0	0	-3.64578	6.60363	#NUM!
H2ac15	4.69262e-16	2.48005e-16	-3.64545	-1.72038	15.3286
C1qtnf6	1.00118e-22	4.65297e-23	-3.64478	-1.29511	21.9995
Scube1	9.89836e-260	6.688e-261	-3.6406	2.66779	259.004
Cacna1a	7.90879e-151	1.06781e-151	-3.63785	1.81844	150.102
Crispld1	3.11369e-07	2.09888e-07	-3.63295	-2.92155	6.50673
Col11a1	0	0	-3.60923	8.00638	#NUM!
Gm15236	5.32311e-05	3.94319e-05	-3.60816	-3.38889	4.27383
Spon2	5.49039e-11	3.27103e-11	-3.60758	-2.32614	10.2604
Gpr88	5.68235e-07	3.86373e-07	-3.59284	-2.95264	6.24547
Ocstamp	2.1496e-71	5.5169e-72	-3.58635	0.572953	70.6676
Ly6f	9.6725e-11	5.8052e-11	-3.58635	-2.3466	10.0145
6030407O03Rik	8.13845e-14	4.53288e-14	-3.57337	-2.00005	13.0895
Lbp	0	0	-3.5665	8.59028	#NUM!
Krt79	0	0	-3.56632	3.45852	#NUM!
Rassf10	2.07471e-73	5.23459e-74	-3.55987	0.663589	72.683
Adra1d	1.53923e-13	8.62007e-14	-3.53653	-1.95202	12.8127
Trf	0	0	-3.53412	9.32378	#NUM!
Azgp1	0	0	-3.52975	3.11073	#NUM!
Adamts15	0	0	-3.52603	5.4214	#NUM!
Rps8-ps5	0.000115976	8.71778e-05	-3.52208	-3.47624	3.93563
Fibin	0.00011913	8.95975e-05	-3.51624	-3.47635	3.92398
Gm4544	2.55026e-223	2.0959e-224	-3.51346	2.42749	222.593
Mfap4	1.22579e-16	6.39052e-17	-3.5099	-1.66813	15.9116
Smim1	0	0	-3.50902	4.00269	#NUM!
Itga4	0.000131733	9.93003e-05	-3.5023	-3.47626	3.88031
Chst1	0	0	-3.49704	4.16678	#NUM!
Gm10790	0.000125347	9.43612e-05	-3.49235	-3.47624	3.90189
Mfap2	1.7027e-26	7.4675e-27	-3.48981	-0.920118	25.7689
Sectm1b	1.47758e-162	1.83017e-163	-3.48261	1.94721	161.83
Sec16b	0	0	-3.46532	3.75561	#NUM!
Pipox	2.08005e-181	2.26016e-182	-3.46414	2.17488	180.682
1500015L24Rik	2.19248e-06	1.5276e-06	-3.46386	-3.04998	5.65906
Papln	0	0	-3.46356	5.83399	#NUM!
Ptp4a3	3.28979e-27	1.42754e-27	-3.46177	-0.935637	26.4828
Fxyd6	0	0	-3.46149	4.17727	#NUM!
Bace2	5.08512710175853e-313	2.52539919466172e-314	-3.44509	3.03473	#VALUE!
Prelp	0	0	-3.44171	5.59004	#NUM!
BC006965	0	0	-3.44093	3.43768	#NUM!
Tjp3	3.87323e-125	6.2822e-126	-3.44073	1.47923	124.412
Gm15867	6.24169e-264	4.07808e-265	-3.43977	2.79711	263.205
Faim2	1.14644e-170	1.34128e-171	-3.43167	1.98529	169.941
Pde1c	3.69857e-06	2.60734e-06	-3.42164	-3.08391	5.43197
Mpp3	7.15928e-18	3.64415e-18	-3.39223	-1.53288	17.1451
Fndc1	3.5816e-94	7.45965e-95	-3.38976	1.44277	93.4459
Gjb3	0	0	-3.38833	4.62718	#NUM!
Apobec1	0	0	-3.38829	4.52489	#NUM!
Bmf	0	0	-3.38667	3.36521	#NUM!
Fam131c	3.69061e-174	4.22898e-175	-3.38308	2.14293	173.433
Plch2	0	0	-3.3815	5.52485	#NUM!
Fhit	5.67752e-06	4.03509e-06	-3.37736	-3.0838	5.24584
Ltbp2	0	0	-3.36089	6.66288	#NUM!
Eif4a3l1	1.44895e-07	9.64806e-08	-3.36007	-2.7482	6.83895
Tnfrsf11a	5.27308e-80	1.24561e-80	-3.35978	0.92587	79.2779
Pdgfc	0	0	-3.35976	6.38767	#NUM!
BC016548	9.07028e-32	3.67763e-32	-3.34324	-0.531454	31.0424
Prom2	0	0	-3.34207	5.65238	#NUM!
Ttc22	3.29837e-157	4.26745e-158	-3.33963	2.10725	156.482
Bcan	0	0	-3.33319	3.64451	#NUM!
Sytl3	3.73584e-40	1.36166e-40	-3.32684	-0.183241	39.4276
H1f0	0	0	-3.32405	8.66775	#NUM!
Pdgfrl	0	0	-3.31672	5.19687	#NUM!
Gm5860	0	0	-3.31601	3.27731	#NUM!
Chn2	0	0	-3.31351	4.70871	#NUM!
Gjc2	2.60614e-177	2.92359e-178	-3.31135	2.15312	176.584
Gpr153	0	0	-3.30438	4.14878	#NUM!
Ngef	4.04796e-118	6.89829e-119	-3.30291	1.50245	117.393
Enox1	6.2756e-307	3.23819e-308	-3.28934	3.33858	306.202
Fmod	1.25684e-73	3.16369e-74	-3.28932	0.816643	72.9007
Phf19	2.72202e-261	1.81681e-262	-3.28762	2.82981	260.565
Gm35909	7.90752e-56	2.3827e-56	-3.2874	0.363856	55.102
Pif1	0	0	-3.28604	3.78333	#NUM!
Sbspon	2.58044e-83	5.91525e-84	-3.28519	1.06713	82.5883
A530053G22Rik	1.84735e-08	1.19018e-08	-3.27812	-2.56899	7.73345
Klhdc7a	0	0	-3.27696	4.44843	#NUM!
Pitpnm3	0	0	-3.26931	4.00895	#NUM!
Lgr6	1.20454e-69	3.15649e-70	-3.2683	0.636838	68.9192
Fam178b	5.95619e-14	3.30449e-14	-3.25618	-1.87568	13.225
Dsc1	2.6481e-74	6.62064e-75	-3.25562	0.790984	73.5771
Nectin4	0	0	-3.24932	3.91175	#NUM!
Gm4872	1.67037e-05	1.21157e-05	-3.24703	-3.15433	4.77719
Ly6d	0	0	-3.24168	5.00203	#NUM!
Gm13219	8.19144e-10	5.05672e-10	-3.24002	-2.2666	9.08664
Slc29a1	0	0	-3.23801	7.96714	#NUM!
Gm32633	2.52108e-05	1.84179e-05	-3.23586	-3.19085	4.59841
Dbn1	0	0	-3.23572	4.61384	#NUM!
9030612E09Rik	6.46428e-12	3.76207e-12	-3.23349	-1.99999	11.1895
Slc30a2	1.25749e-199	1.19585e-200	-3.23196	2.50214	198.9
C5ar2	2.52713e-05	1.84636e-05	-3.2284	-3.19093	4.59737
Dpysl3	0	0	-3.22759	4.6063	#NUM!
Efna4	0	0	-3.2265	3.61688	#NUM!
Sh2d4a	1.70111e-159	2.16496e-160	-3.2248	2.07599	158.769
Timd2	4.52562e-77	1.09933e-77	-3.22292	0.828205	76.3443
Ggt1	0	0	-3.21745	4.36069	#NUM!
Syt2	3.98191e-19	1.97658e-19	-3.21571	-1.31545	18.3999
Hmgn2-ps	0	0	-3.21331	3.37185	#NUM!
Plekhd1	3.02629e-05	2.21993e-05	-3.20317	-3.15434	4.51909
Zfp352	2.72171e-05	1.99172e-05	-3.19824	-3.19081	4.56516
Ppm1j	8.2929e-29	3.51091e-29	-3.19613	-0.365417	28.0813
Cmtm3	5.58668e-247	4.05022e-248	-3.19578	2.89485	246.253
Ms4a6b	6.76125e-08	4.44572e-08	-3.19415	-2.66864	7.16997
E130310I04Rik	5.13381e-17	2.65445e-17	-3.19048	-1.4755	16.2896
Cd200	0	0	-3.18124	7.22159	#NUM!
Flywch2	2.78314e-34	1.09153e-34	-3.17656	-0.424265	33.5555
Bik	1.56217e-07	1.04148e-07	-3.17538	-2.66878	6.80627
Lrrc26	2.61238e-54	8.01121e-55	-3.16762	0.425491	53.583
P3h4	0	0	-3.16289	3.72661	#NUM!
Lrit2	1.97969e-13	1.11123e-13	-3.1628	-1.76141	12.7034
Sgpp2	1.00107e-64	2.76139e-65	-3.16273	0.583513	63.9995
C1qtnf1	0	0	-3.15299	7.60456	#NUM!
Arhgef16	6.77885e-100	1.33945e-100	-3.15117	1.27764	99.1688
Brsk1	9.49003e-63	2.66679e-63	-3.15022	0.634676	62.0227
Unc119	0	0	-3.14943	6.48649	#NUM!
Lcn2	0	0	-3.14069	9.1359	#NUM!
Large2	0	0	-3.13958	5.4021	#NUM!
Fam47e	2.28014e-06	1.59108e-06	-3.13636	-2.89116	5.64204
1700016H13Rik	2.0305e-07	1.35824e-07	-3.12975	-2.69479	6.6924
Eva1b	0	0	-3.1293	4.57076	#NUM!
Shank2	8.52931e-195	8.3816e-196	-3.12837	2.42121	194.069
Alms1-ps1	9.86878e-20	4.84488e-20	-3.12781	-0.912767	19.0057
Gpsm3	8.99181e-87	1.99789e-87	-3.12498	1.073	86.0462
6530402F18Rik	6.83152e-249	4.88052e-250	-3.12486	2.94628	248.165
Mgp	0	0	-3.12008	9.12259	#NUM!
Pdgfrb	0	0	-3.11847	5.43439	#NUM!
Cytl1	1.78563e-07	1.19245e-07	-3.10968	-2.64319	6.74821
Gm5820	5.55546e-13	3.15032e-13	-3.10633	-1.69418	12.2553
Col18a1	0	0	-3.10286	9.40314	#NUM!
Fxyd3	0	0	-3.09997	3.6654	#NUM!
Ssbp4	0	0	-3.08615	4.42907	#NUM!
Mxd3	0	0	-3.08454	4.28186	#NUM!
Tcn2	0	0	-3.08371	6.27064	#NUM!
Syne4	5.13655e-263	3.38919e-264	-3.08341	3.20122	262.289
Evx1	9.42703e-05	7.05187e-05	-3.08046	-3.26671	4.02563
Lipk	2.69004e-55	8.1546e-56	-3.0754	0.50543	54.5702
Slc13a2	3.54807e-08	2.30859e-08	-3.07303	-2.4986	7.45001
Syndig1	9.57397e-05	7.16404e-05	-3.0706	-3.30638	4.01891
Shfl	4.80684e-36	1.84429e-36	-3.05745	-0.26902	35.3181
Snorc	1.584e-33	6.27277e-34	-3.0514	-0.309191	32.8002
Ntsr2	1.51976e-13	8.50921e-14	-3.04937	-1.53295	12.8182
Thnsl2	3.00708e-14	1.65703e-14	-3.04539	-1.64261	13.5219
Rab3d	0	0	-3.04524	5.88834	#NUM!
Zfp651	0	0	-3.03361	5.02242	#NUM!
Tenm4	0	0	-3.02927	4.25771	#NUM!
Skint8	0.00013056	9.84011e-05	-3.02903	-3.30642	3.88419
Sspo	2.51018e-22	1.17707e-22	-3.01699	-0.634873	21.6003
Cntfr	1.26758e-151	1.70251e-152	-3.01572	2.04079	150.897
Chst14	5.26052e-206	4.80503e-207	-3.00105	2.76158	205.279
Olfml2a	8.34471e-27	3.64454e-27	-2.99979	-0.641516	26.0786
Particl	5.12688e-40	1.87168e-40	-2.98179	0.156539	39.2901
Btbd17	1.51444e-06	1.04815e-06	-2.98133	-2.80363	5.81975
Ldlrad3	0	0	-2.97541	6.30304	#NUM!
Adamts17	1.7325e-204	1.60182e-205	-2.97285	2.78742	203.761
Rasal1	6.67051e-16	3.53751e-16	-2.97023	-1.50955	15.1758
Cyp2d22	5.16287e-70	1.34656e-70	-2.97022	0.877442	69.2871
Tmprss2	2.52037e-27	1.0913e-27	-2.97021	-0.60401	26.5985
Pdlim1	7.67245e-61	2.20152e-61	-2.96669	0.692961	60.1151
Fkbp6	8.9022e-10	5.49966e-10	-2.95424	-2.24712	9.0505
Ccdc27	3.69388e-12	2.13588e-12	-2.95321	-1.16267	11.4325
Eva1a	4.59729e-43	1.61573e-43	-2.95055	0.0657252	42.3375
Lrfn1	7.6172e-88	1.67413e-88	-2.94431	1.25173	87.1182
Gm11266	9.98692e-45	3.42668e-45	-2.9417	0.188935	44.0006
Dnaaf3	8.35971e-32	3.38658e-32	-2.93608	-0.289251	31.0778
AAdacl4fm3	2.42137e-05	1.76738e-05	-2.93467	-3.08384	4.61594
Srebf1	0	0	-2.92255	9.51001	#NUM!
Sparc	0	0	-2.92157	9.55787	#NUM!
Col6a1	0	0	-2.92072	7.85831	#NUM!
Eda	4.86373e-61	1.39245e-61	-2.91997	0.639144	60.313
Atp10b	1.69618e-08	1.09139e-08	-2.91977	-2.40985	7.77053
Btla	9.23356e-41	3.33568e-41	-2.91947	0.0504776	40.0346
Prex1	2.21481e-85	4.97959e-86	-2.91674	1.26497	84.6547
Pccb	0	0	-2.91349	4.45113	#NUM!
Tnnc1	1.22748e-141	1.76465e-142	-2.9033	2.119	140.911
Mapk13	0	0	-2.89513	5.22347	#NUM!
H1f1	1.997e-52	6.253e-53	-2.88942	0.440392	51.6996
Wnt5b	0	0	-2.88446	5.70823	#NUM!
Npm3	0	0	-2.881	5.97393	#NUM!
Ehf	2.5839e-238	1.96883e-239	-2.88044	3.01854	237.588
Shisa2	0	0	-2.8763	4.51916	#NUM!
Lfng	0	0	-2.87544	4.56112	#NUM!
Extl1	2.28087e-141	3.28841e-142	-2.87245	2.18517	140.642
Grb14	0	0	-2.85437	6.02018	#NUM!
Itga8	0	0	-2.85433	6.48968	#NUM!
Coro1a	3.81313e-14	2.10635e-14	-2.85428	-1.44216	13.4187
Hmgn2	0	0	-2.85284	5.95767	#NUM!
Gpd1	3.88829663277061e-321	1.87744945419674e-322	-2.85106	3.62598	#VALUE!
Fam83a	0	0	-2.85073	6.62723	#NUM!
Lrg1	1.0149e-06	6.97416e-07	-2.84919	-2.66859	5.99357
Tmem121	7.77918e-122	1.29645e-122	-2.8476	1.81839	121.109
Fahd2a	5.08701e-99	1.01233e-99	-2.84395	1.61014	98.2935
Npl	1.0384e-50	3.31667e-51	-2.84376	0.440345	49.9836
Olfml2b	1.24294e-225	1.01055e-226	-2.83741	2.96378	224.906
Lzts1	5.78397e-120	9.7684e-121	-2.83616	1.7832	119.238
Plxdc2	0	0	-2.82513	5.57714	#NUM!
Kif6	8.70568e-07	5.96493e-07	-2.82413	-2.66869	6.0602
Bmp7	3.22138e-140	4.67842e-141	-2.81834	2.12034	139.492
Cracr2b	4.3764e-236	3.37832e-237	-2.81681	3.03873	235.359
Mamdc2	6.47416e-116	1.12381e-116	-2.81643	1.75781	115.189
Gm6651	6.10061e-05	4.52881e-05	-2.81419	-3.11865	4.21463
Pebp4	0.000634162	0.000494523	-2.81375	-3.43199	3.1978
H2bc14	3.73519e-15	2.01308e-15	-2.80735	-1.31538	14.4277
Myh4	9.23281e-07	6.33262e-07	-2.8073	-2.64325	6.03467
Col25a1	1.51325e-22	7.05771e-23	-2.80703	-0.726552	21.8201
Ccl17	1.00434e-57	2.9691e-58	-2.80694	0.702762	56.9981
Bckdhb	0	0	-2.80627	4.62243	#NUM!
Tspyl4	2.26969e-288	1.29772e-289	-2.80263	3.40868	287.644
Cacng4	0	0	-2.79762	4.0173	#NUM!
Rassf2	7.65964e-94	1.60252e-94	-2.79545	1.47662	93.1158
Pcdh12	3.08424e-100	6.07251e-101	-2.79068	1.59345	99.5109
2810049E08Rik	3.04666e-06	2.1408e-06	-2.78619	-2.74833	5.51618
Wdr31	2.74698e-31	1.12024e-31	-2.78588	0.0182453	30.5611
Fsip1	6.3929e-21	3.07505e-21	-2.7841	-0.874788	20.1943
Gpa33	5.14419e-37	1.95017e-37	-2.77409	0.385605	36.2887
Susd4	4.82696e-141	6.97337e-142	-2.7734	2.13425	140.316
Dusp13	6.46931e-42	2.31011e-42	-2.77318	0.347635	41.1891
H2bc12	1.91646e-30	7.91561e-31	-2.77202	-0.133571	29.7175
Exoc3l4	0	0	-2.77154	5.56649	#NUM!
Gm20110	0.000809498	0.000635291	-2.7713	-3.4319	3.09178
Edil3	3.43238e-125	5.56515e-126	-2.77111	1.9377	124.464
Slc22a17	5.08915e-272	3.15477e-273	-2.77095	3.55829	271.293
Pear1	0	0	-2.7703	3.98847	#NUM!
Rab26	1.03933e-11	6.081e-12	-2.77025	-1.84645	10.9832
Mc2r	0.000755297	0.000592	-2.76503	-3.43184	3.12188
Rp1	4.5181e-15	2.44007e-15	-2.75349	-1.43094	14.345
BC034090	0	0	-2.75106	4.24533	#NUM!
Hdhd3	0	0	-2.74826	5.31292	#NUM!
Satb1	1.61611e-21	7.69492e-22	-2.74355	-0.852623	20.7915
St6gal1	0	0	-2.7423	5.22036	#NUM!
Mpped2	0	0	-2.73959	3.89773	#NUM!
Hnrnpa1l2-ps2	1.11143e-14	6.05727e-15	-2.73947	-1.36699	13.9541
S100a16	0	0	-2.73786	6.35555	#NUM!
Mrc2	0	0	-2.7341	5.6056	#NUM!
Kctd1	0	0	-2.73394	5.41949	#NUM!
Adamts10	0	0	-2.73273	6.03986	#NUM!
Plscr3	0	0	-2.7309	5.26808	#NUM!
Jam2	0	0	-2.7286	5.08531	#NUM!
Scml4	6.79174e-210	6.03223e-211	-2.7268	3.02663	209.168
Mir6358	9.44575e-11	5.66856e-11	-2.72567	-1.87581	10.0248
Rnf144a	1.78774e-285	1.03371e-286	-2.72566	3.45249	284.748
Slc9a2	8.46364e-55	2.58058e-55	-2.72469	0.662652	54.0724
Sema5a	2.10393e-52	6.59031e-53	-2.72213	0.79356	51.677
Hck	1.35058e-18	6.76521e-19	-2.71631	-1.01574	17.8695
Gm15743	0.00014301	0.000107978	-2.71515	-3.15435	3.84463
Adamts3	5.01643e-203	4.67631e-204	-2.71412	2.9437	202.3
Ggt6	2.41449e-288	1.38194e-289	-2.70477	3.48324	287.617
Gm11264	7.59778e-121	1.27291e-121	-2.70464	1.89956	120.119
A830018L16Rik	2.44115e-09	1.52774e-09	-2.70426	-2.11824	8.61241
H1f5	7.39822e-34	2.9189e-34	-2.70169	-0.170066	33.1309
Syt9	3.1678e-54	9.72376e-55	-2.69911	0.682513	53.4992
Hecw2	3.18011e-64	8.80947e-65	-2.69838	1.10668	63.4976
Igfbp2	0	0	-2.69824	9.88927	#NUM!
Stat4	2.49903e-05	1.82523e-05	-2.69798	-2.95265	4.60223
Lmcd1	0	0	-2.69338	5.762	#NUM!
Epha3	8.31793e-91	1.78566e-91	-2.68982	1.44943	90.08
Tmem44	0	0	-2.68879	4.10087	#NUM!
Cldn3	0	0	-2.68812	4.80602	#NUM!
Syngr1	1.04884e-220	8.71825e-222	-2.68058	3.01714	219.979
Hdac9	1.83449e-21	8.7433e-22	-2.67922	-0.760772	20.7365
Slitrk4	3.37781e-21	1.61802e-21	-2.67475	-0.802499	20.4714
Actr3b	0	0	-2.67322	4.54168	#NUM!
Ptprv	0	0	-2.6706	4.58296	#NUM!
Acp5	0	0	-2.6703	5.16927	#NUM!
Ccdc177	7.59693e-07	5.19187e-07	-2.66818	-2.59341	6.11936
Serpinh1	0	0	-2.66777	9.60859	#NUM!
Gm15941	3.65424e-05	2.68807e-05	-2.66603	-2.98443	4.4372
Fat2	2.28975e-276	1.39119e-277	-2.66304	3.52726	275.64
Fgfrl1	0	0	-2.66176	7.205	#NUM!
Gm715	1.94578e-224	1.58997e-225	-2.66021	3.02664	223.711
Lgals2	5.00324e-162	6.21554e-163	-2.65765	2.49248	161.301
Ninj2	5.01321e-15	2.71099e-15	-2.65534	-1.40919	14.2999
Pcca	0	0	-2.65242	5.19604	#NUM!
Bcl11b	9.07946e-07	6.22478e-07	-2.64956	-2.5934	6.04194
Ramp2	5.63839e-22	2.66148e-22	-2.64384	-0.54367	21.2488
Zfp354c	0	0	-2.63484	4.84696	#NUM!
Adora1	0	0	-2.63384	4.54449	#NUM!
Nrarp	1.7646e-20	8.54382e-21	-2.63112	-0.653943	19.7534
Arxes1	6.36386e-48	2.10622e-48	-2.63103	0.626338	47.1963
Smagp	8.76221e-41	3.16437e-41	-2.62781	0.291565	40.0574
Rspo3	4.49278e-124	7.35566e-125	-2.62778	2.37005	123.347
Mycl	5.49448e-34	2.1636e-34	-2.62688	-0.0684034	33.2601
Mfsd2a	0	0	-2.62278	5.03388	#NUM!
Nme4	1.1643e-96	2.36482e-97	-2.62014	1.63808	95.9339
Muc20	1.13137e-192	1.13569e-193	-2.61868	2.83584	191.946
Klhl13	0	0	-2.61765	6.52163	#NUM!
Cand2	0	0	-2.61368	5.16083	#NUM!
Arhgap25	1.06126e-70	2.74738e-71	-2.61283	1.09371	69.9742
Ube2u	0.000289155	0.000221547	-2.61227	-3.22837	3.53887
Gpr37	1.48516e-09	9.24401e-10	-2.60968	-1.9841	8.82823
Bgn	0	0	-2.60916	9.9865	#NUM!
Entrep1	0	0	-2.6085	4.27017	#NUM!
Gli1	1.30017e-46	4.37943e-47	-2.60809	0.63951	45.886
Bcas3os2	0.000482353	0.000373735	-2.6056	-3.19099	3.31663
AI197445	2.18364e-11	1.2875e-11	-2.60489	-1.63015	10.6608
Dgki	1.45552e-28	6.17923e-29	-2.60398	-0.25499	27.837
Edn2	4.44844e-68	1.18373e-68	-2.59866	1.11844	67.3518
Rab40b	0	0	-2.59604	4.23544	#NUM!
Ckap4	0	0	-2.59007	5.15788	#NUM!
Icosl	2.43452e-117	4.17591e-118	-2.58995	1.98537	116.614
Cd38	8.74879e-92	1.86531e-92	-2.58738	1.65576	91.0581
Gsc	2.18059e-77	5.28155e-78	-2.58274	1.37795	76.6614
Tril	1.37424e-152	1.83205e-153	-2.57721	2.63118	151.862
Fblim1	0	0	-2.57326	5.76165	#NUM!
Arhgap8	0	0	-2.56949	4.13403	#NUM!
3110070M22Rik	2.54471e-24	1.15472e-24	-2.56632	-0.216875	23.5944
Lpcat2	8.07326e-31	3.32124e-31	-2.56616	-0.124968	30.093
Scly	0	0	-2.56372	4.19107	#NUM!
Trp53i11	0	0	-2.56176	7.19552	#NUM!
Ooep	1.82582e-05	1.32593e-05	-2.56033	-2.83225	4.73854
Ddo	1.80365e-05	1.30973e-05	-2.56026	-2.80367	4.74385
Ly6g2	5.08738e-06	3.60611e-06	-2.55859	-2.59353	5.29351
Ptgis	0.000476455	0.000369053	-2.5545	-3.22838	3.32198
Ccdc102a	2.42382e-248	1.74014e-249	-2.55151	3.49439	247.615
Psmb6-ps2	0.000570364	0.000443702	-2.54688	-3.26681	3.24385
Mogat1	2.20426e-07	1.47706e-07	-2.54658	-2.38845	6.65674
Sox5	4.01107e-117	6.89193e-118	-2.5455	2.09556	116.397
Dennd2d	9.26481e-110	1.68001e-110	-2.54512	1.91369	109.033
Plbd1	0	0	-2.54372	4.3424	#NUM!
St6galnac3	0.000106137	7.96138e-05	-2.54362	-3.01679	3.97413
Prss8	0	0	-2.54224	4.50894	#NUM!
Camk1d	1.15245e-115	2.00656e-116	-2.52756	2.02699	114.938
C330024C12Rik	1.23067e-06	8.49223e-07	-2.52546	-2.52184	5.90986
Cyp4b1	1.34068e-271	8.32662e-273	-2.52448	3.58831	270.873
Gm11771	7.2738e-06	5.19478e-06	-2.52245	-2.72125	5.13824
Ocln	3.54345e-87	7.83783e-88	-2.52058	1.67069	86.4506
Shf	0	0	-2.51954	6.21376	#NUM!
Slc5a9	4.43715e-10	2.71438e-10	-2.51613	-1.92116	9.3529
Paqr7	2.78196e-263	1.82742e-264	-2.51553	3.58362	262.556
Ntng1	0	0	-2.51177	5.24081	#NUM!
Slc16a14	1.82079e-26	7.98859e-27	-2.50831	-0.3556	25.7397
Duxbl1	4.53046e-11	2.69354e-11	-2.50032	-1.69428	10.3439
Gm15408	2.6499e-06	1.85563e-06	-2.50016	-2.54536	5.57677
Dlx6os1	4.83257e-216	4.1418e-217	-2.49813	3.36921	215.316
Nmnat2	6.49535e-268	4.13323e-269	-2.49514	3.58197	267.187
Gp9	6.25925e-08	4.11086e-08	-2.49413	-1.8177	7.20348
Nipsnap1	0	0	-2.48931	5.79759	#NUM!
Mblac1	4.32872e-46	1.46696e-46	-2.48507	0.643966	45.3636
9130230L23Rik	3.07997e-83	7.06395e-84	-2.48434	1.61675	82.5115
Pgap4	0	0	-2.48291	5.10892	#NUM!
Fah	0	0	-2.47947	5.33658	#NUM!
Ncald	1.72328e-229	1.36668e-230	-2.47897	3.29139	228.764
Cenpb	0	0	-2.47823	7.12621	#NUM!
Hs6st3	0.000463239	0.000358599	-2.47821	-3.08377	3.33419
Gm16617	4.79297e-13	2.714e-13	-2.47737	-1.42027	12.3194
Cnih2	2.5592e-130	3.98415e-131	-2.47449	2.37516	129.592
Optc	5.00328e-06	3.54473e-06	-2.47421	-2.56918	5.30075
P3h3	2.59504e-213	2.26981e-214	-2.47271	3.16616	212.586
Arg1	5.82722e-108	1.07069e-108	-2.47182	2.92672	107.235
Fn3k	1.10915e-05	7.98836e-06	-2.47178	-2.7213	4.95501
Pgr	5.75911e-218	4.86828e-219	-2.47168	3.52622	217.24
Idh2	0	0	-2.47097	6.35372	#NUM!
Cnmd	8.08506e-31	3.32657e-31	-2.46902	-0.0561366	30.0923
Pcdhb1	0.000672019	0.000524913	-2.46826	-3.08377	3.17262
Hoxa10	3.99695e-54	1.229e-54	-2.46719	0.787968	53.3983
Smim10l2a	9.12457e-47	3.06491e-47	-2.46642	0.649551	46.0398
Igsf1	0.000981158	0.000774098	-2.4663	-3.30645	3.00826
Tspan18	3.26958e-219	2.73505e-220	-2.46586	3.305	218.486
Cnksr2	6.77163e-92	1.44257e-92	-2.46321	1.9188	91.1693
Spag16	0.000462219	0.000357755	-2.46279	-3.11862	3.33515
Gm5148	4.3815e-43	1.53912e-43	-2.46216	0.535773	42.3584
Mdfi	0	0	-2.45898	4.95097	#NUM!
Mia	0.00105345	0.000832554	-2.45699	-3.30638	2.97739
Zfp13	1.60051e-93	3.35793e-94	-2.45613	1.74176	92.7957
Tmem40	6.97753e-134	1.06168e-134	-2.45554	2.51112	133.156
6030440G07Rik	4.42769e-05	3.26976e-05	-2.45471	-2.86149	4.35382
Pcdhac2	1.1458e-176	1.2921e-177	-2.4522	2.86445	175.941
Duoxa1	4.1978e-69	1.10816e-69	-2.4504	1.21782	68.377
Bmp15	5.7081e-26	2.52517e-26	-2.44609	-0.259661	25.2435
Misp3	1.77495e-05	1.28836e-05	-2.4411	-2.72118	4.75081
Cracdl	2.74844e-29	1.15697e-29	-2.43811	-0.0986761	28.5609
Smim5	8.03789e-74	2.0195e-74	-2.43584	1.68588	73.0949
Enpp1	0	0	-2.43446	4.65172	#NUM!
Efs	0	0	-2.43402	4.61528	#NUM!
Irx1	0	0	-2.43149	7.66977	#NUM!
Zfp810	5.47795e-181	5.96513e-182	-2.43061	3.75843	180.261
Arsg	1.49026e-180	1.62805e-181	-2.42994	2.98899	179.827
Rnf180	3.29604e-19	1.63245e-19	-2.42854	-0.824028	18.482
Vash1	2.36728e-53	7.34434e-54	-2.42794	0.969649	52.6258
Ccn4	0	0	-2.42438	7.38152	#NUM!
Nat8f2	2.08006e-05	1.51362e-05	-2.424	-2.74825	4.68192
Il17re	0	0	-2.42168	5.75971	#NUM!
Gm8292	4.50493e-53	1.40291e-53	-2.41474	0.942583	52.3463
Wnt9b	0.0013976	0.00110988	-2.41451	-3.30639	2.85462
Scd2	0	0	-2.41269	9.60388	#NUM!
Gm31108	0.000114706	8.62025e-05	-2.41013	-2.8913	3.94042
Shisa8	2.14946e-24	9.74229e-25	-2.40774	-0.0814008	23.6677
Ccnjl	9.32706e-56	2.81263e-56	-2.40685	0.952857	55.0303
Ly6e	0	0	-2.40625	9.11818	#NUM!
Ano4	2.08192e-107	3.85219e-108	-2.40278	2.01614	106.682
Maged2	0	0	-2.39836	6.55892	#NUM!
Rcor2	0	0	-2.39825	6.0806	#NUM!
Nme5	3.68474e-188	3.80262e-189	-2.39767	3.04621	187.434
Rcn1	0	0	-2.39757	6.22104	#NUM!
Adcy7	0	0	-2.39401	7.65144	#NUM!
Gm38684	0	0	-2.3889	4.46254	#NUM!
Matn2	0	0	-2.38858	4.73848	#NUM!
Clec14a	4.17541e-111	7.49785e-112	-2.38644	2.11866	110.379
Mef2c	9.60583250768471e-312	4.80996485415529e-313	-2.3848	4.45932	#VALUE!
Fkbp11	3.04503e-241	2.27729e-242	-2.3815	3.66346	240.516
Gm4959	0.0020324	0.00162532	-2.37941	-3.34712	2.69199
Csad	0	0	-2.37731	4.94423	#NUM!
Csdc2	0	0	-2.37663	6.18954	#NUM!
Kirrel3	1.70908e-83	3.90576e-84	-2.37652	1.81475	82.7672
Me3	3.1903e-196	3.10322e-197	-2.37231	3.21342	195.496
Gbp8	2.83301e-41	1.01679e-41	-2.372	0.641692	40.5478
Gm8416	8.02746e-05	5.99268e-05	-2.37076	-2.77558	4.09542
Myo1b	0	0	-2.37068	6.39712	#NUM!
Cyp2f2	6.47818e-69	1.71319e-69	-2.36917	1.50536	68.1885
Drc1	5.0737e-26	2.24244e-26	-2.36659	-0.259962	25.2947
Acat1	0	0	-2.36427	7.31283	#NUM!
Nrtn	2.34094e-49	7.61028e-50	-2.36344	2.39634	48.6306
Cdk14	0	0	-2.362	6.69463	#NUM!
Cldn2	1.40266e-272	8.6704e-274	-2.36157	3.845	271.853
Cnp	0	0	-2.35907	5.06134	#NUM!
Csgalnact1	5.70145e-73	1.44352e-73	-2.35745	1.66486	72.244
Rbp7	2.1736e-44	7.49498e-45	-2.35567	0.71811	43.6628
Anxa6	0	0	-2.35542	9.2323	#NUM!
C130050O18Rik	7.67631e-31	3.15569e-31	-2.35523	0.233471	30.1148
Acot1	0	0	-2.35178	5.50816	#NUM!
Wdr5b	3.95373e-98	7.92835e-99	-2.34898	1.95851	97.403
Rftn1	1.84834e-305	9.65674e-307	-2.3487	4.1059	304.733
Rbms3	7.32398e-302	3.88233e-303	-2.34754	3.96486	301.135
Myh8	4.94406e-141	7.14545e-142	-2.34329	2.56999	140.306
Mme	0	0	-2.34323	5.93253	#NUM!
Wfdc3	0	0	-2.34267	5.55983	#NUM!
Cenpm	1.83858e-194	1.81646e-195	-2.33985	3.22997	193.736
Tns1	3.29219e-137	4.86823e-138	-2.33688	2.70083	136.483
Otof	1.46694e-07	9.76958e-08	-2.33644	-1.86095	6.83359
H1f10	1.33187e-80	3.12895e-81	-2.33531	1.61753	79.8755
Pou3f1	7.298e-17	3.78802e-17	-2.33441	-0.951469	16.1368
Sema4a	1.94347e-288	1.11007e-289	-2.33379	4.02848	287.711
Dlx4	2.75026e-26	1.21069e-26	-2.33257	-0.184061	25.5606
Gm6153	5.40667e-05	4.00573e-05	-2.32842	-2.80374	4.26707
Epop	1.51073e-37	5.68108e-38	-2.32592	0.502247	36.8208
E230016K23Rik	4.04724e-44	1.40056e-44	-2.32514	0.758946	43.3928
Col4a4	4.06937e-75	1.00904e-75	-2.32284	1.7616	74.3905
Slc6a2	2.38412e-78	5.71714e-79	-2.32229	1.71716	77.6227
Lrrc75a	2.2311e-253	1.55463e-254	-2.32015	3.67119	252.651
Fermt1	1.38234e-278	8.2932e-280	-2.31779	4.01967	277.859
H2ac23	2.09418e-43	7.32441e-44	-2.31531	1.44995	42.679
Dcp1b	1.76422e-11	1.03678e-11	-2.3151	-1.47537	10.7534
Crlf1	0	0	-2.31078	5.05018	#NUM!
Snta1	0	0	-2.30988	6.73898	#NUM!
Emx1	0.000768522	0.000602502	-2.30848	-3.15436	3.11434
Sdc3	0	0	-2.30668	8.58138	#NUM!
Gm6035	2.73638e-19	1.35397e-19	-2.30666	-0.249879	18.5628
Gmpr	1.9508e-153	2.58007e-154	-2.30312	3.12774	152.71
H2bc22	2.66492e-08	1.72754e-08	-2.30229	-2.00012	7.57432
Slfn8	1.52913e-16	7.98992e-17	-2.30024	-0.667247	15.8156
Smim22	1.6355e-18	8.20967e-19	-2.29983	-0.591952	17.7863
Tnfaip2	6.43494e-133	9.84789e-134	-2.29012	2.57087	132.191
Krtcap3	0	0	-2.28841	4.63231	#NUM!
H2ac24	1.5287e-14	8.35828e-15	-2.28696	-1.05692	13.8157
Tle6	6.54873e-200	6.21236e-201	-2.28487	3.46736	199.184
Ano9	2.53118e-124	4.13072e-125	-2.28341	2.37956	123.597
Cd209g	0.00284116	0.00228894	-2.27902	-3.34692	2.5465
Syt1	1.02474e-36	3.89622e-37	-2.27303	0.353393	35.9894
Ophn1	2.29104e-206	2.08594e-207	-2.26773	3.6553	205.64
Gper1	2.20184e-235	1.71003e-236	-2.26645	3.72503	234.657
Qrfp	3.58488e-11	2.12673e-11	-2.26573	-1.49817	10.4455
Adgre5	2.80774e-93	5.91215e-94	-2.26524	1.89622	92.5516
Tmem51	0	0	-2.26495	4.84834	#NUM!
Fam20a	0	1.90614495583041e-310	-2.26467	4.17026	#NUM!
Esx1	5.90227e-29	2.49361e-29	-2.26347	0.119202	28.229
Psme1	0	0	-2.25974	6.66593	#NUM!
Ybx2	6.8821e-12	4.00887e-12	-2.25866	-1.28544	11.1623
Slc35f3	5.15161e-90	1.11379e-90	-2.25786	1.8683	89.2881
Socs1	5.75026e-87	1.2736e-87	-2.25402	2.18702	86.2403
Slc44a3	0	0	-2.25305	6.23635	#NUM!
Trpv6	0	0	-2.25165	4.59111	#NUM!
Gm13546	4.93999e-06	3.49903e-06	-2.25015	-2.36748	5.30627
Nudt14	1.11225e-243	8.22029e-245	-2.24987	3.74959	242.954
Rab29	8.76615e-260	5.91786e-261	-2.24977	4.01867	259.057
B4galt4	0	0	-2.24764	5.01458	#NUM!
1110032F04Rik	1.03817e-06	7.14011e-07	-2.24566	-2.22808	5.98373
Camk2a	5.82498e-11	3.47208e-11	-2.24213	-1.48716	10.2347
Car12	0	0	-2.23868	6.64154	#NUM!
Rhox4a2	9.87564e-08	6.53294e-08	-2.2383	-2.04973	7.00543
Gm14569	0.000342083	0.000263104	-2.23614	-2.98429	3.46587
Gm6794	5.43001e-06	3.85567e-06	-2.235	-2.45371	5.2652
Prpf40b	0	0	-2.23304	4.4809	#NUM!
Adgrb2	2.81782e-194	2.79218e-195	-2.23224	3.59205	193.55
Pdlim3	2.32359e-14	1.27781e-14	-2.23198	-0.642237	13.6338
Gm29483	0.000582067	0.000452943	-2.22688	-2.89134	3.23503
Copz2	0	0	-2.22507	5.67002	#NUM!
Mapk8ip1	0	0	-2.22468	6.07053	#NUM!
Septin6	0	0	-2.22343	4.55355	#NUM!
Tha1	2.87501e-182	3.09864e-183	-2.22336	3.22502	181.541
Gm10439	6.58646e-05	4.89799e-05	-2.21932	-2.72128	4.18135
Gm13889	7.26538e-17	3.77066e-17	-2.21626	-0.753839	16.1387
Bche	2.662e-07	1.78988e-07	-2.2145	-1.96808	6.57479
Loxl1	2.22481e-17	1.14107e-17	-2.21241	-0.795569	16.6527
Dipk1b	9.19108e-254	6.39356e-255	-2.21144	3.89756	253.037
Ttc12	1.97432e-181	2.14296e-182	-2.21103	3.25192	180.705
Ccnb1	0	0	-2.20944	6.18097	#NUM!
Cldn23	1.34879e-61	3.83298e-62	-2.20919	1.5116	60.8701
Gm5845	9.7393e-08	6.44046e-08	-2.20871	-1.86123	7.01147
Crispld2	1.2691e-44	4.35824e-45	-2.20728	0.983563	43.8965
Gm9200	5.44622e-05	4.03535e-05	-2.20697	-2.69472	4.2639
Gm2464	0.00135388	0.00107444	-2.20644	-3.19092	2.86842
Pld2	0	0	-2.20526	4.53287	#NUM!
Cep131	0	0	-2.20337	5.08626	#NUM!
Flot1	0	0	-2.20265	6.54648	#NUM!
B3gnt7	1.099e-146	1.53093e-147	-2.20133	2.8154	145.959
Map3k7cl	1.9036e-12	1.09277e-12	-2.19867	-1.2755	11.7204
Mpnd	0	0	-2.19807	6.536	#NUM!
Pomgnt1	0	0	-2.19569	6.39222	#NUM!
Foxj1	0	0	-2.19453	5.78098	#NUM!
Myzap	8.25576e-170	9.75086e-171	-2.19438	3.20118	169.083
Slc7a4	8.09593e-79	1.93333e-79	-2.19316	1.75673	78.0917
Haghl	4.00063e-192	4.02999e-193	-2.19088	3.32472	191.398
Galnt18	0	0	-2.18993	4.60002	#NUM!
Gm10054	1.52442e-05	1.10436e-05	-2.18911	-2.47599	4.8169
Camkv	1.73206e-38	6.44933e-39	-2.18899	0.900798	37.7614
E030013I19Rik	1.11415e-22	5.18256e-23	-2.18868	-0.179161	21.9531
Insig1	0	0	-2.18674	7.54424	#NUM!
Gm13337	0.00509764	0.00416938	-2.18597	-3.4319	2.29263
Sspn	0	0	-2.18427	5.8364	#NUM!
H3c10	1.17107e-13	6.54381e-14	-2.18414	-1.18059	12.9314
Nav3	4.60031e-165	5.61705e-166	-2.18329	3.14675	164.337
Nfia	1.49533e-52	4.67604e-53	-2.18294	1.1067	51.8253
Rtl5	3.26196e-32	1.31551e-32	-2.18163	0.271151	31.4865
Tnfsf10	1.48499e-22	6.92499e-23	-2.18131	-0.270007	21.8283
Ift43	7.87125e-248	5.66028e-249	-2.18106	3.96642	247.104
Ccnb1-ps	1.79376e-34	7.0192e-35	-2.18019	0.427899	33.7462
Rnf157	4.21601e-66	1.14638e-66	-2.17954	1.61094	65.3751
Mnd1	1.77822e-60	5.11807e-61	-2.1792	1.74549	59.75
Fbn2	0	0	-2.17776	5.3587	#NUM!
S100a1	0	0	-2.17702	5.59541	#NUM!
Gm9844	1.97312e-125	3.1922e-126	-2.17648	2.57635	124.705
Ifitm10	0	0	-2.17595	5.65929	#NUM!
A730056A06Rik	4.78346e-08	3.12926e-08	-2.17528	-1.92108	7.32026
Tgfb1	6.11891e-263	4.04096e-264	-2.17501	4.28492	262.213
Il22ra1	0.00057843	0.000450045	-2.17189	-3.04996	3.23775
Tcstv1	0.00607366	0.00499299	-2.16876	-3.43194	2.21655
Cadps2	1.46772e-89	3.19047e-90	-2.16813	2.06716	88.8334
Rab19	3.70986e-62	1.04795e-62	-2.16554	1.44889	61.4306
Fzd2	1.48439e-278	8.91416e-280	-2.162	4.86668	277.828
Sel1l3	0.00209304	0.00167504	-2.16173	-3.22822	2.67922
Msrb2	3.46814e-242	2.57947e-243	-2.16062	3.81823	241.46
Tnfrsf11b	3.24055e-41	1.16401e-41	-2.16054	0.845706	40.4894
Notum	3.32642e-31	1.35966e-31	-2.15878	0.240762	30.478
Mxd4	0	0	-2.1587	7.88892	#NUM!
Dock10	9.00078e-90	1.95127e-90	-2.15693	2.11012	89.0457
Enpp6	1.0691e-76	2.60261e-77	-2.15532	1.72914	75.971
Nol4	1.01928e-85	2.28268e-86	-2.15395	1.90591	84.9917
Ano3	0.00554197	0.00454452	-2.15382	-3.43186	2.25634
Gm15972	0.00748807	0.00620057	-2.15223	-3.38893	2.12563
Wif1	1.46082e-144	2.06581e-145	-2.15117	2.84128	143.835
Adamts14	1.70706e-142	2.44109e-143	-2.14993	2.81608	141.768
Stc1	2.34779e-217	1.99704e-218	-2.14847	3.62644	216.629
Col3a1	9.12006e-19	4.55494e-19	-2.14435	-0.610843	18.04
Lipg	0	0	-2.14393	5.66744	#NUM!
Spry1	0	0	-2.14307	5.93489	#NUM!
Tpd52l1	7.31957e-218	6.20026e-219	-2.14236	3.78445	217.136
Draxin	7.9686e-07	5.45196e-07	-2.14231	-2.20922	6.09862
Gas6	0	0	-2.1413	8.25161	#NUM!
Sh2d7	3.78923e-05	2.78804e-05	-2.14065	-2.49893	4.42145
Hint2	6.46293e-203	6.02853e-204	-2.14054	3.63597	202.19
Adcy5	4.03847e-82	9.34289e-83	-2.13888	1.93243	81.3938
Cox20b	0.000810419	0.000636062	-2.13734	-3.04997	3.09129
Notch3	3.8431e-137	5.68739e-138	-2.13579	2.76125	136.415
Usp51	2.12572e-32	8.55156e-33	-2.13381	0.368823	31.6725
Adamts12	2.54788e-61	7.27646e-62	-2.13261	1.9529	60.5938
Kif1a	2.19077e-28	9.32507e-29	-2.13181	0.301231	27.6594
Cd180	4.84166e-08	3.16818e-08	-2.13115	-1.93672	7.31501
H1f3	2.39494e-25	1.07087e-25	-2.1292	0.0178048	24.6207
Tmem17	8.62763e-134	1.31377e-134	-2.12801	2.94653	133.064
Hhat	1.16435e-186	1.21459e-187	-2.12755	3.3787	185.934
Bnc1	1.55999e-91	3.3297e-92	-2.12658	2.05363	90.8069
Mir9-3hg	0.000100261	7.51239e-05	-2.12656	-2.74818	3.99887
Omd	4.23439e-15	2.2861e-15	-2.12572	-0.912998	14.3732
Lurap1	1.13256e-217	9.62026e-219	-2.12567	3.70426	216.946
Ackr3	2.67092e-125	4.32428e-126	-2.12525	2.64433	124.573
Htr1d	0.000158584	0.000120044	-2.12438	-2.80388	3.79974
H2-M3	7.94435e-141	1.1505e-141	-2.12416	2.98728	140.1
Igfbp3	0	0	-2.12384	6.56091	#NUM!
Aass	1.91351e-262	1.26931e-263	-2.1226	4.22933	261.718
Tmsb10	0	0	-2.12191	8.35765	#NUM!
Bdh1	2.74519e-102	5.28894e-103	-2.12184	2.27227	101.561
Tmem252	3.86312e-15	2.08271e-15	-2.12125	-0.641724	14.4131
Psmb9	2.36302e-183	2.52878e-184	-2.12001	3.39679	182.627
Acvrl1	6.24603e-83	1.43803e-83	-2.11722	2.02057	82.2044
Mccc2	1.03753785626662e-322	4.94065645841247e-324	-2.11582	4.44557	#VALUE!
Zeb2os	0.000193799	0.000147326	-2.11577	-2.74815	3.71265
Zfr2	3.69041e-99	7.33316e-100	-2.11515	2.34172	98.4329
Lix1l	0	0	-2.11492	7.32178	#NUM!
Gm6392	2.75378e-17	1.41496e-17	-2.11348	-0.44697	16.5601
Sowahb	4.72012e-18	2.39345e-18	-2.11257	-0.616724	17.326
Pkdcc	7.58498e-48	2.51393e-48	-2.11166	0.960731	47.12
Gm5621	3.8393e-13	2.16835e-13	-2.11002	-0.951564	12.4157
Iqcd	4.16414e-18	2.10859e-18	-2.10876	-0.580021	17.3805
Ccdc42	0.00894916	0.00744669	-2.10848	-3.47645	2.04822
Aqp5	0	0	-2.1059	7.5813	#NUM!
Aatk	1.80395e-21	8.59667e-22	-2.1058	-0.340184	20.7438
Cyba	2.42991e-126	3.89984e-127	-2.10209	2.83307	125.614
Cxcl12	3.43688e-156	4.46482e-157	-2.10159	3.12178	155.464
Capsl	2.20031e-211	1.94134e-212	-2.09929	3.95683	210.658
Fam180a	0	0	-2.09902	5.51209	#NUM!
Acaa1a	0	0	-2.0937	6.41151	#NUM!
Fstl1	0	0	-2.09347	8.31996	#NUM!
Cst3	0	0	-2.09009	10.8956	#NUM!
Prdm11	4.04877e-124	6.62397e-125	-2.08965	2.69241	123.393
Cyp39a1	0	0	-2.08951	4.96075	#NUM!
Ankle1	2.47688e-93	5.21111e-94	-2.08944	2.21548	92.6061
Stxbp6	1.2744e-233	1.00022e-234	-2.08825	4.10236	232.895
Brd3os	4.17184e-150	5.6645e-151	-2.08384	3.10851	149.38
Tcea3	2.94905e-13	1.66019e-13	-2.08381	-1.10017	12.5303
Plce1	4.37889e-50	1.41148e-50	-2.08348	1.09971	49.3586
Tnfsf13	1.27037e-184	1.34382e-185	-2.07487	3.40234	183.896
Dclk3	2.17837e-07	1.45932e-07	-2.07358	-1.86118	6.66187
Gpm6b	2.35217e-37	8.87295e-38	-2.07126	0.724556	36.6285
Armcx2	3.19699e-39	1.17877e-39	-2.07038	0.775574	38.4953
Emp2	0	0	-2.06719	8.27229	#NUM!
Gm15091	0.00950028	0.00791364	-2.06566	-3.47634	2.02226
Nhlrc1	2.31921e-37	8.74722e-38	-2.06384	0.775152	36.6347
Htr3a	0.00339152	0.00274587	-2.06383	-3.26685	2.46961
Gm47125	0.000608589	0.000474082	-2.06185	-2.92166	3.21568
Ebf4	1.51242e-72	3.84164e-73	-2.06161	1.78648	71.8203
Naxe	0	0	-2.06039	6.90255	#NUM!
S100b	6.66609e-20	3.26085e-20	-2.06033	-0.24087	19.1761
Mipol1	9.24359e-195	9.08894e-196	-2.06006	3.58518	194.034
As3mt	3.66257e-55	1.11242e-55	-2.05821	1.46114	54.4362
Pdzk1ip1	2.10054e-08	1.35614e-08	-2.05707	-1.72085	7.67767
4930505A04Rik	2.16504e-07	1.45001e-07	-2.05415	-1.80337	6.66453
Dgkz	0	0	-2.05414	7.59833	#NUM!
Ctsc	0	0	-2.05393	6.94188	#NUM!
Fam20c	7.32784e-292	4.09946e-293	-2.05367	4.46534	291.135
Decr1	0	0	-2.05259	6.25324	#NUM!
Rps23rg1	6.16942e-13	3.50427e-13	-2.05233	-1.09144	12.2098
Gulp1	0	0	-2.05143	5.207	#NUM!
Wdr72	0.0109487	0.00914977	-2.05087	-3.47626	1.96064
Gm35021	5.95578e-14	3.30391e-14	-2.04924	-0.56834	13.2251
Gdpd2	2.49165e-217	2.12087e-218	-2.04741	3.94181	216.604
2900060N12Rik	0.000123489	9.29335e-05	-2.04666	-2.66868	3.90837
Rpl3-ps2	7.71469e-179	8.53665e-180	-2.04629	3.43381	178.113
Gask1b	0.000215809	0.000164438	-2.04612	-2.6687	3.66593
Epha1	0	0	-2.04589	5.68485	#NUM!
Pimreg	0	0	-2.0453	5.31786	#NUM!
Cib2	0	0	-2.04395	5.18002	#NUM!
Rpl3-ps1	0	0	-2.04299	7.79191	#NUM!
Spint1	5.47333e-209	4.8966e-210	-2.04028	3.9186	208.262
Ildr2	4.11759e-07	2.78599e-07	-2.04022	-1.93692	6.38536
Agtr2	1.83252e-10	1.10866e-10	-2.03856	-1.12691	9.73695
Lancl3	1.88406e-10	1.14006e-10	-2.03838	-1.28539	9.72491
Lhx4	8.04139e-14	4.47788e-14	-2.03747	-0.875155	13.0947
Cryl1	1.14453e-133	1.74551e-134	-2.03597	2.82656	132.941
Mmp14	0	0	-2.03558	7.41363	#NUM!
Tmsb15l	0.0103759	0.00866068	-2.03387	-3.47625	1.98397
Ripply1	4.07518e-15	2.19847e-15	-2.03252	-0.767826	14.3899
Tmem51os1	4.3578e-21	2.09128e-21	-2.03189	-0.12573	20.3607
Chmp6	0	0	-2.02781	6.29166	#NUM!
Etv3l	2.41217e-12	1.38797e-12	-2.02561	-1.16263	11.6176
Ppp1r35	1.86602e-215	1.61025e-216	-2.02559	4.34698	214.729
Gm15128	3.14475e-21	1.50546e-21	-2.02503	-0.170283	20.5024
Gng7	4.41896e-86	9.86776e-87	-2.02472	2.09998	85.3547
Smoc1	1.74726e-128	2.76628e-129	-2.02411	2.91444	127.758
Phospho1	9.1111e-17	4.73499e-17	-2.02368	-0.193268	16.0404
Angptl8	0.00103592	0.000818094	-2.02231	-2.95284	2.98467
Ctxn1	4.0493e-131	6.25876e-132	-2.0204	3.4573	130.393
Gtdc1	8.77381e-204	8.13773e-205	-2.01967	3.8482	203.057
C630043F03Rik	1.32312e-33	5.23423e-34	-2.01922	0.576718	32.8784
Rhox4c	0.00179586	0.00143289	-2.01844	-3.11871	2.74573
Col16a1	0	0	-2.01784	7.09214	#NUM!
Tspan3	0	0	-2.01651	8.2425	#NUM!
Tubb2b	1.02758e-17	5.2468e-18	-2.01614	-0.46362	16.9882
Fyb	0	0	-2.01496	5.09823	#NUM!
Tcea2	5.7139e-52	1.80054e-52	-2.01483	1.46857	51.2431
Hid1	0	0	-2.01005	7.64811	#NUM!
Osr1	4.62261e-228	3.70949e-229	-2.00981	4.3804	227.335
Gm12816	1.98235e-80	4.66291e-81	-2.00911	2.35096	79.7028
Slc9a9	6.52164e-67	1.75531e-67	-2.0078	1.8338	66.1856
Mlxipl	6.49424e-35	2.53022e-35	-2.00515	0.604128	34.1875
Ucp2	0	0	-2.00469	7.17355	#NUM!
Azin2	1.07032e-232	8.41305e-234	-2.0045	4.45679	231.97
Impa2	0	0	-2.00319	5.81622	#NUM!
Pgls	0	0	-2.00194	5.88383	#NUM!
Tomm40l	2.2947e-146	3.20059e-147	-2.00149	3.17022	145.639
Foxo6	2.55812e-64	7.07895e-65	-2.00128	2.181	63.5921
Wfdc2	0	0	-2.00125	8.92178	#NUM!
Efna3	5.88708e-108	1.08203e-108	-1.99928	2.84511	107.23
Tmem132a	0	0	-1.99905	6.68917	#NUM!
Tmem241	2.46051e-107	4.55849e-108	-1.99895	2.81172	106.609
Polr3h	0	0	-1.99762	5.77434	#NUM!
Tmem139	1.41964e-89	3.08512e-90	-1.99524	2.28694	88.8478
Ttll10	1.01039e-08	6.45028e-09	-1.99519	-1.0411	7.99551
Gng10	0	0	-1.9915	6.48111	#NUM!
Ech1	0	0	-1.99064	5.48464	#NUM!
Cuedc2	2.93721e-286	1.69318e-287	-1.98964	4.67638	285.532
Emp3	5.13565e-245	3.7564e-246	-1.98899	4.33719	244.289
Cdk5r2	1.32506e-11	7.76989e-12	-1.98856	-1.14453	10.8778
Cda	1.27329e-107	2.34925e-108	-1.98791	2.53055	106.895
Trim46	4.18853e-287	2.40715e-288	-1.98663	4.44119	286.378
Dctd	7.25678e-112	1.29417e-112	-1.98643	2.6356	111.139
Arhgap40	7.1731e-41	2.58712e-41	-1.98516	1.15516	40.1443
Plppr3	3.61644e-126	5.81476e-127	-1.98493	3.4569	125.442
Wscd2	3.39778e-241	2.54509e-242	-1.98491	4.06582	240.469
Trerf1	1.06205e-37	3.98636e-38	-1.98469	0.845252	36.9739
Serpinb5	0	0	-1.98453	7.15512	#NUM!
Rpl10a-ps4	1.3298e-10	8.01474e-11	-1.98372	-1.32574	9.87621
Galk1	0	0	-1.98091	7.77074	#NUM!
Ube2f	0	0	-1.98027	6.67428	#NUM!
Cldn7	1.19349e-41	4.26882e-42	-1.98026	0.981002	40.9232
Fras1	2.07557e-184	2.20046e-185	-1.9798	3.92879	183.683
Col1a1	6.65695e-293	3.69679e-294	-1.97791	4.52462	292.177
Nckap5	4.19901e-182	4.53054e-183	-1.97711	3.51948	181.377
Sat2	4.25205e-71	1.09577e-71	-1.97337	1.88613	70.3714
Dusp18	7.39089e-198	7.11972e-199	-1.97201	3.94243	197.131
Paqr4	2.62908e-213	2.30112e-214	-1.97003	4.05937	212.58
Adrb1	1.35151e-103	2.57925e-104	-1.96999	2.76516	102.869
Sct	2.01591e-06	1.40267e-06	-1.96997	-1.81748	5.69553
Ndufaf3	1.05612e-276	6.39809e-278	-1.96904	4.42169	275.976
Prodh	1.00827e-55	3.04226e-56	-1.96813	1.4395	54.9964
Vamp5	3.88789e-213	3.40747e-214	-1.96701	3.94665	212.41
Entpd3	9.09712e-15	4.94721e-15	-1.96249	-0.635847	14.0411
Ptgfr	0.00354103	0.00286962	-1.96084	-3.11881	2.45087
Ext2	0	0	-1.9608	7.69348	#NUM!
Slc27a1	0	0	-1.95998	6.31802	#NUM!
Zbtb46	0	0	-1.95988	5.1421	#NUM!
Cytip	2.15896e-259	1.46127e-260	-1.95955	4.91417	258.666
Elovl6	0	0	-1.95821	6.70638	#NUM!
Naa10	4.25728e-160	5.39564e-161	-1.95638	3.56691	159.371
D630039A03Rik	1.02497e-128	1.61853e-129	-1.95607	3.01504	127.989
Myo15b	1.70036e-48	5.59068e-49	-1.95543	1.25337	47.7695
Arhgef17	7.3124e-83	1.68484e-83	-1.95447	2.46081	82.1359
Cutal	2.01678e-25	9.0036e-26	-1.9496	0.257443	24.6953
Rpl10a-ps1	0	0	-1.9495	5.23601	#NUM!
Prickle1	0	0	-1.94928	5.18266	#NUM!
Gna15	2.32124e-08	1.50148e-08	-1.9488	-1.46455	7.63428
Arhgdig	1.70574e-15	9.10998e-16	-1.9484	-0.674191	14.7681
Lpcat1	0	0	-1.9468	6.09136	#NUM!
Neurl1b	2.90127e-91	6.20277e-92	-1.94661	2.30712	90.5374
9430038I01Rik	1.82744e-103	3.49182e-104	-1.94528	2.50191	102.738
Gpr85	2.36827e-176	2.67899e-177	-1.9447	3.77356	175.626
Gm12856	6.99326e-11	4.17953e-11	-1.9439	-0.951499	10.1553
Gm7856	9.54342e-06	6.84818e-06	-1.94278	-2.22817	5.0203
Mxra8	0	0	-1.94234	6.64803	#NUM!
Adgrg2	2.49697e-08	1.61706e-08	-1.94154	-1.18093	7.60259
Rpl3	0	0	-1.93968	9.33738	#NUM!
Ccdc160	0.000366296	0.000282135	-1.93946	-2.72138	3.43617
Mnd1-ps	0.000193925	0.000147433	-1.93778	-2.61826	3.71237
Npnt	1.71392e-143	2.43782e-144	-1.93577	3.62105	142.766
Slc35g2	7.40898e-54	2.28597e-54	-1.93576	1.5286	53.1302
Tmem108	2.4592e-09	1.53919e-09	-1.93556	-1.45331	8.60921
Creb3l1	0.000183698	0.000139517	-1.93513	-2.43166	3.7359
Slc18b1	2.36736e-115	4.13019e-116	-1.93468	2.79329	114.626
Fndc4	3.91801e-216	3.35566e-217	-1.93398	3.95204	215.407
Gm34882	0.00366932	0.00297746	-1.93186	-3.19101	2.43541
Rwdd2a	1.88716e-56	5.64762e-57	-1.92788	1.52537	55.7242
Zfp185	0	0	-1.92607	5.76248	#NUM!
Klhl34	6.29442e-22	2.97484e-22	-1.92517	0.414382	21.201
Tmem229b	4.39681e-226	3.56184e-227	-1.92267	4.09507	225.357
Mylk	4.75487e-140	6.9111e-141	-1.92176	3.16182	139.323
Zmym3	0	0	-1.91944	5.00851	#NUM!
Eps8l1	2.16885e-88	4.74893e-89	-1.91646	2.36355	87.6638
Prr5	0	0	-1.91602	5.32601	#NUM!
Sez6l	0.00389694	0.00316605	-1.91578	-3.19093	2.40928
B4gat1	0.00344876	0.00279322	-1.91574	-3.15431	2.46234
Cryba4	0.00937801	0.0078107	-1.91542	-3.30648	2.02789
Kcnip3	1.17505e-76	2.8626e-77	-1.90834	2.08242	75.9299
Bcas1	0.00169713	0.00135253	-1.90508	-2.89138	2.77028
Gm12538	0.00235783	0.00189346	-1.90461	-3.01668	2.62749
Dalrd3	6.90146e-276	4.20934e-277	-1.90339	4.70175	275.161
Lmo1	9.6986e-49	3.17802e-49	-1.89936	1.43	48.0133
Gm38414	3.79576e-13	2.14332e-13	-1.89859	-0.874813	12.4207
Gja5	5.09718e-13	2.88805e-13	-1.8982	-0.753638	12.2927
Rhof	2.68287e-80	6.31856e-81	-1.89724	2.5151	79.5714
Adam11	7.20873e-09	4.57745e-09	-1.89705	-1.53319	8.14214
Tmem37	9.06012e-07	6.21099e-07	-1.89516	-1.83202	6.04287
Ddit4	0	0	-1.8949	9.05192	#NUM!
Dll4	1.54814e-29	6.48158e-30	-1.89471	0.587537	28.8102
Pnma5	0.00452234	0.00368689	-1.89318	-3.19094	2.34464
Pclaf	0	0	-1.89167	6.39112	#NUM!
P2ry2	1.52762e-80	3.5915e-81	-1.89075	2.3948	79.816
Etnk2	1.16723e-05	8.41423e-06	-1.89043	-2.01659	4.93284
Il20ra	0.00101735	0.00080313	-1.89027	-2.89134	2.99253
Dera	0	0	-1.88795	5.5872	#NUM!
Itpripl1	0	0	-1.88755	5.12329	#NUM!
Bckdk	0	0	-1.88657	6.0065	#NUM!
Fam210b	0	0	-1.88627	6.36038	#NUM!
Adamts7	3.42242e-137	5.06281e-138	-1.88186	3.18112	136.466
Rims3	2.90779e-06	2.04083e-06	-1.88139	-1.96847	5.53644
Tpcn2	6.83645e-214	5.95154e-215	-1.88095	4.33438	213.165
Mal	4.19451e-13	2.37168e-13	-1.87926	-0.713594	12.3773
Slc35b2	0	0	-1.87811	7.53747	#NUM!
Depp1	2.52328e-127	4.02304e-128	-1.87781	3.18	126.598
Fndc10	9.00855e-31	3.70919e-31	-1.87549	0.640688	30.0453
Gm4963	6.16995e-13	3.50494e-13	-1.8731	-0.68716	12.2097
Gm5434	7.12076e-07	4.86227e-07	-1.87078	-1.77522	6.14747
Fgf12	0.000741265	0.000580567	-1.87073	-2.7757	3.13003
Nid2	4.1469e-27	1.80214e-27	-1.87024	0.445869	26.3823
Tmem54	2.36282e-290	1.3371e-291	-1.87	4.71858	289.627
Cerox1	2.76465e-89	6.02104e-90	-1.86997	2.69005	88.5584
Ccdc153	0.00706728	0.00583872	-1.86948	-3.1908	2.15075
Fam241b	3.7485e-62	1.05909e-62	-1.86907	1.94909	61.4261
Tc2n	2.42894e-119	4.11358e-120	-1.86841	2.88607	118.615
Ror1	2.03416e-217	1.72906e-218	-1.86825	4.26247	216.692
Acaa1b	3.98725e-66	1.08371e-66	-1.86821	1.90675	65.3993
Mapt	8.20153e-165	1.00335e-165	-1.86809	3.58864	164.086
5430403N17Rik	1.2493e-26	5.46803e-27	-1.86805	0.390684	25.9033
Cdhr1	0	0	-1.86747	5.63924	#NUM!
Nudt16l1	0	0	-1.86725	5.3631	#NUM!
Gm5869	1.1666e-138	1.7107e-139	-1.8671	3.17084	137.933
Six5	4.9883e-128	7.91803e-129	-1.86598	3.07309	127.302
Tmem53	2.23524e-134	3.38271e-135	-1.86487	3.33783	133.651
Epn3	2.12855e-176	2.40407e-177	-1.86426	3.76254	175.672
H1f4	4.44643e-27	1.93362e-27	-1.86387	0.457146	26.352
Mmp17	2.60483e-86	5.80906e-87	-1.86239	2.33255	85.5842
Scrn2	1.26056e-184	1.33271e-185	-1.86113	3.74749	183.899
Mir7025	0.0124715	0.0104524	-1.86024	-3.38899	1.90408
Itpripl2	9.34799e-14	5.21369e-14	-1.85888	-0.774783	13.0293
Tmed1	0	0	-1.85775	5.80661	#NUM!
Bcl11a	4.08411e-26	1.80171e-26	-1.85731	0.521057	25.3889
B4galnt4	1.07654e-104	2.03617e-105	-1.85551	2.72471	103.968
Stk26	0	0	-1.85543	5.46278	#NUM!
Arxes2	9.44567e-159	1.20989e-159	-1.85445	3.76336	158.025
Gamt	1.99984e-79	4.75102e-80	-1.85088	2.37574	78.699
Plk1	0	0	-1.84979	5.35004	#NUM!
Pltp	4.12524e-36	1.58132e-36	-1.84682	0.858054	35.3846
Slc9a3r2	0	0	-1.84435	5.6422	#NUM!
Fbxo41	3.6665e-66	9.95886e-67	-1.84396	2.00157	65.4357
Tspan17	0	0	-1.84355	4.95881	#NUM!
H2ac13	0.000104903	7.86696e-05	-1.84342	-1.95216	3.97921
A630072M18Rik	4.82231e-17	2.49169e-17	-1.84334	-0.345935	16.3167
Zfp354b	2.7921e-12	1.60986e-12	-1.84136	-0.943995	11.5541
Pdgfb	0	0	-1.83991	6.26255	#NUM!
Arhgap24	3.09470452653985e-312	1.54598975760858e-313	-1.83792	4.92193	#VALUE!
Klhl30	9.07919e-30	3.7889e-30	-1.83706	0.635844	29.042
Gm5637	4.08425e-93	8.61444e-94	-1.83698	2.5767	92.3889
Psmc3ip	4.81989e-284	2.79262e-285	-1.83643	4.64612	283.317
Mex3a	6.26093e-242	4.664e-243	-1.83485	4.40088	241.203
Dgkg	0.00564122	0.00462855	-1.83482	-3.19082	2.24863
Pigyl	2.39752e-244	1.76348e-245	-1.83111	4.65646	243.62
Fbp2	9.39459e-13	5.35604e-13	-1.83012	-0.795525	12.0271
Rps13-ps2	3.06098e-50	9.84329e-51	-1.83001	1.80682	49.5141
Lipc	2.88514e-11	1.70636e-11	-1.82995	-0.838683	10.5398
Tmem266	1.06882e-54	3.26262e-55	-1.82932	1.94218	53.9711
Cbfa2t3	1.11028e-41	3.96991e-42	-1.82823	1.62348	40.9546
Ciita	1.17192e-44	4.0238e-45	-1.82785	1.38145	43.9311
Amz1	3.12361e-35	1.21332e-35	-1.82763	1.46942	34.5053
Aldh5a1	9.55788e-100	1.89082e-100	-1.82588	2.80705	99.0196
2210016F16Rik	2.48685e-25	1.1124e-25	-1.82354	0.408589	24.6044
Gm4986	1.70636e-05	1.23808e-05	-1.82309	-2.06635	4.76793
Tceal1	3.5131e-82	8.12539e-83	-1.82217	2.52941	81.4543
Nkd1	2.52143e-95	5.19976e-96	-1.82171	2.65602	94.5984
Lage3	0	0	-1.81972	5.3721	#NUM!
Marveld3	5.51342e-186	5.76425e-187	-1.81688	3.89554	185.259
Phyh	7.22669e-276	4.41195e-277	-1.81683	4.76916	275.141
H3c3	4.47615e-24	2.03825e-24	-1.81447	0.291172	23.3491
Coro2a	0	0	-1.81408	5.6761	#NUM!
Zdhhc14	7.60542e-53	2.37159e-53	-1.80901	1.64799	52.1189
Rab15	1.14718e-56	3.42301e-57	-1.80797	1.75378	55.9404
Lbhd2	0.00756918	0.00627084	-1.80768	-3.22847	2.12095
Plpp7	0.00082677	0.000649137	-1.80724	-2.59367	3.08262
Coq3	1.92372e-281	1.13266e-282	-1.80707	5.01592	280.716
Ly6g6g	3.28401e-05	2.41187e-05	-1.80625	-2.13587	4.4836
Hadh	0	0	-1.80492	6.7215	#NUM!
H2ac8	1.47488e-12	8.44498e-13	-1.80479	-0.77456	11.8312
Alms1-ps2	3.57379e-07	2.41365e-07	-1.80466	-1.61802	6.44687
Gpha2	0.00174109	0.00138827	-1.80445	-2.92163	2.75918
Fads2	0	0	-1.80265	7.73616	#NUM!
Metrn	8.90237e-206	8.14723e-207	-1.80255	4.33738	205.05
Grifin	0.00734571	0.00607708	-1.8014	-3.22838	2.13397
Rnd2	3.89013e-140	5.65194e-141	-1.79905	3.45424	139.41
Smco4	9.36142e-182	1.01335e-182	-1.7986	3.95483	181.029
Dsc3	0.000215972	0.000164574	-1.7973	-2.49891	3.6656
Gm6543	0.0155594	0.0131143	-1.79672	-3.38878	1.80801
Ttyh3	0	0	-1.79439	6.51367	#NUM!
Plekha6	3.07066e-158	3.94761e-159	-1.79418	4.01778	157.513
Zfp580	1.45766e-50	4.66518e-51	-1.78935	1.736	49.8363
Ccdc80	1.24724e-49	4.043e-50	-1.78903	1.5755	48.9041
Mrpl17	0	0	-1.7886	6.08852	#NUM!
Scara3	3.09961e-256	2.13434e-257	-1.78847	4.51718	255.509
Itgb6	6.73247e-76	1.64923e-76	-1.78777	2.21063	75.1718
Gcat	2.49571e-44	8.61008e-45	-1.78709	1.41518	43.6028
Rps21	0	0	-1.78623	9.40856	#NUM!
Hmgcll1	1.71797e-09	1.07122e-09	-1.78538	-1.10036	8.76498
Cxxc5	0	0	-1.78392	5.59605	#NUM!
Ffar4	0.00127538	0.00101095	-1.78312	-2.83239	2.89436
Rps8-ps4	9.87846e-09	6.30342e-09	-1.78154	-1.37756	8.00531
Axin2	2.07986e-66	5.62971e-67	-1.77945	2.06524	65.682
Prmt1	0	0	-1.77913	6.33416	#NUM!
Rpp40	7.29517e-82	1.692e-82	-1.77883	2.47838	81.137
Use1	4.08439e-263	2.69256e-264	-1.77865	4.99574	262.389
Robo2	7.02505e-91	1.50605e-91	-1.77851	2.65762	90.1534
Chrna1os	3.33327e-08	2.16628e-08	-1.77812	-1.40952	7.47713
B9d1	0	0	-1.77731	5.95956	#NUM!
Rab38	3.59976e-80	8.49065e-81	-1.77714	2.47763	79.4437
Mutyh	3.31182e-46	1.1204e-46	-1.77604	1.4734	45.4799
Rps8-ps1	7.30606e-56	2.19889e-56	-1.7755	1.74336	55.1363
Fam13c	1.81756e-42	6.44015e-43	-1.77496	1.26668	41.7405
Gmds	0	0	-1.77462	5.13105	#NUM!
Mr1	4.03314e-251	2.84581e-252	-1.77401	4.52869	250.394
Epor	3.33337e-53	1.03631e-53	-1.77362	1.79685	52.4771
Sardh	0	0	-1.77152	5.40162	#NUM!
1110065P20Rik	8.79178e-40	3.21789e-40	-1.77146	1.98234	39.0559
Pou2af3	1.0388e-72	2.63619e-73	-1.77127	2.14916	71.9835
Epb41l5	1.41482e-265	9.13588e-267	-1.77095	4.67906	264.849
Gm20275	6.67334e-16	3.5394e-16	-1.77019	-0.360961	15.1757
Mir6999	0.00964134	0.00803511	-1.76561	-3.22848	2.01586
Gmppb	2.39366e-226	1.93629e-227	-1.76516	4.41796	225.621
Adora2b	2.90099e-92	6.16472e-93	-1.76416	2.90222	91.5375
Ddah2	2.80173e-214	2.43744e-215	-1.7629	4.86081	213.553
Tshz2	1.51452e-06	1.0483e-06	-1.75968	-1.84654	5.81972
Ogfrl1	5.28214e-288	3.02634e-289	-1.75959	5.13234	287.277
Gm5121	3.18165e-22	1.49567e-22	-1.75945	0.320815	21.4973
Selenbp1	7.42996e-127	1.19028e-127	-1.75945	3.23796	126.129
Colgalt1	0	0	-1.75904	7.51866	#NUM!
Ubxn11	1.18877e-71	3.04329e-72	-1.7568	2.24762	70.9249
Cmbl	2.40637e-123	3.95812e-124	-1.75531	3.2133	122.619
Smarcd3	5.16739e-101	1.00891e-101	-1.75234	2.81046	100.287
Lppos	1.58261e-30	6.53111e-31	-1.751	0.733825	29.8006
Fam187b	3.70596e-27	1.60987e-27	-1.74687	0.557003	26.4311
4930519L02Rik	0.0108212	0.00904005	-1.74639	-3.26692	1.96572
Gm12712	0.0098826	0.00823966	-1.7463	-3.22829	2.00513
Kptn	2.14141e-175	2.43242e-176	-1.74586	3.97517	174.669
Mmp11	1.04889e-142	1.49806e-143	-1.74479	3.43922	141.979
Cnpy2	0	0	-1.74472	6.24926	#NUM!
Nid1	6.21783e-184	6.62846e-185	-1.74435	4.50124	183.206
Prdx2	0	0	-1.74327	7.78483	#NUM!
Tcim	3.13697e-101	6.11189e-102	-1.74271	2.87345	100.503
Gm17786	0.00168545	0.00134302	-1.74147	-2.72115	2.77328
Echs1	0	0	-1.74086	6.10936	#NUM!
Ermp1	0	0	-1.74023	7.27376	#NUM!
Gm9431	2.71679e-05	1.98795e-05	-1.74022	-1.92152	4.56594
Eef1a1-ps1	9.97844e-163	1.23361e-163	-1.73867	3.75999	162.001
Ube2c	0	0	-1.73797	6.715	#NUM!
Gm6159	0.00012366	9.30695e-05	-1.73712	-2.30617	3.90777
Fkbp4	0	0	-1.73624	8.12774	#NUM!
Ube2e2	5.36363e-191	5.45651e-192	-1.7361	4.06786	190.271
Il1r1	3.63214e-280	2.15775e-281	-1.73579	5.7328	279.44
Gm4064	0.00185542	0.00148161	-1.73575	-2.86153	2.73156
Scn1b	3.46701e-224	2.83507e-225	-1.73548	4.44564	223.46
Selenom	0	0	-1.73512	6.29485	#NUM!
Arpc1b	0	0	-1.73333	8.63685	#NUM!
Phlda1	1.80718e-271	1.12345e-272	-1.72997	4.8088	270.743
Mettl26	1.65511e-294	9.10381e-296	-1.72788	5.0676	293.781
Chrdl1	1.25066e-06	8.63239e-07	-1.72689	-1.64284	5.90286
Cyp7b1	1.55654e-42	5.51071e-43	-1.72633	1.43481	41.8078
Yif1a	0	0	-1.72438	6.09788	#NUM!
Gm14414	3.1005e-19	1.53505e-19	-1.72276	0.140853	18.5086
Igsf9	3.83058e-254	2.6624e-255	-1.72129	4.74184	253.417
Trdmt1	7.79358e-79	1.86021e-79	-1.72127	2.64061	78.1083
3110082I17Rik	6.05818e-185	6.37647e-186	-1.72081	4.01701	184.218
Ccnb2	0	0	-1.72053	6.03515	#NUM!
Rap1gap	0	0	-1.71994	5.66385	#NUM!
Bbln	0	0	-1.71989	6.76082	#NUM!
Megf10	5.69137e-230	4.50699e-231	-1.71973	4.67228	229.245
Eef1a1	0	0	-1.71926	12.4261	#NUM!
Rax	0.00334477	0.00270684	-1.71891	-2.9527	2.47563
Cenpa	0	0	-1.71806	6.33621	#NUM!
Plekhg5	0	0	-1.71779	6.71307	#NUM!
Fads1	0	0	-1.71776	7.98518	#NUM!
Btbd6	6.65468e-174	7.63716e-175	-1.71753	4.14681	173.177
Nop16	8.96837e-252	6.30181e-253	-1.71739	4.64128	251.047
Cd9	0	0	-1.71697	8.43022	#NUM!
Mfge8	0	0	-1.71682	9.44121	#NUM!
Ttc39a	2.18814e-173	2.51889e-174	-1.71676	4.09605	172.66
Dennd2a	0.00105306	0.000832186	-1.71621	-2.669	2.97755
Gm11945	0.0220376	0.0187426	-1.71457	-3.43196	1.65684
Eef1akmt4	1.50557e-78	3.60329e-79	-1.71409	2.43788	77.8223
Csf1r	4.64679e-26	2.05321e-26	-1.71384	0.668678	25.3328
Cpq	0	0	-1.71278	5.58181	#NUM!
Map2	0	0	-1.71165	7.34775	#NUM!
Fkbp1b	2.9785e-51	9.45041e-52	-1.71138	1.75224	50.526
Hmx2	2.26874e-51	7.1798e-52	-1.71039	1.71666	50.6442
Dock6	3.18311e-283	1.85736e-284	-1.71018	4.97291	282.497
Gm5321	3.8989e-05	2.86987e-05	-1.70908	-1.72137	4.40906
Plekha4	9.70939e-87	2.15789e-87	-1.70816	2.7511	86.0128
Thap3	9.18046e-167	1.10909e-167	-1.70734	3.85837	166.037
Hpcal1	0	0	-1.70728	5.33927	#NUM!
Ssr4	0	0	-1.70681	6.48253	#NUM!
Hnrnpa1	0	0	-1.70535	8.62609	#NUM!
Ctsw	2.55953e-35	9.92859e-36	-1.70505	1.04825	34.5918
Gm11353	7.89735e-126	1.27396e-126	-1.70471	3.41664	125.103
Hmgb3	0	0	-1.70429	5.71389	#NUM!
Gpx8	4.07475e-260	2.73643e-261	-1.70382	4.79012	259.39
Gm8934	3.26433e-27	1.4163e-27	-1.70117	0.645326	26.4862
Htra3	1.35795e-10	8.18596e-11	-1.70096	-0.568594	9.86712
Nudt17	1.13661e-59	3.29941e-60	-1.70052	2.03302	58.9444
Ace	0	0	-1.70005	7.74308	#NUM!
Ceacam3	0.000117688	8.84925e-05	-1.69959	-2.30599	3.92927
Itm2b	0	0	-1.69854	10.1822	#NUM!
Rin3	2.14142e-269	1.34632e-270	-1.69813	4.87784	268.669
Apip	7.97013e-205	7.35021e-206	-1.69757	4.62308	204.099
Pigp	2.19766e-194	2.17509e-195	-1.69655	4.17834	193.658
Bmyc	0.00021047	0.000160271	-1.69572	-2.36764	3.67681
Gm4742	0.0142649	0.0119881	-1.69335	-3.26698	1.84573
Tspan6	0	0	-1.69207	6.17067	#NUM!
Ppp1r14b	1.05358828101049e-311	5.28185730544625e-313	-1.69156	5.70758	#VALUE!
H3c1	1.74853e-06	1.21324e-06	-1.68955	-1.37794	5.75733
Vkorc1	1.42378e-34	5.56475e-35	-1.6884	1.05122	33.8466
Upb1	6.77625e-84	1.54499e-84	-1.68795	2.84102	83.169
Pus7l	5.04561e-79	1.20253e-79	-1.68716	2.57728	78.2971
Acads	0	0	-1.68571	6.07345	#NUM!
Sapcd2	3.61781e-217	3.08369e-218	-1.6854	4.5574	216.442
Slc22a18	3.4428e-05	2.5293e-05	-1.68504	-2.06658	4.46309
Mir703	1.22212e-42	4.32029e-43	-1.68448	1.86628	41.9129
Fads6	0	0	-1.68393	5.59704	#NUM!
Mogs	0	0	-1.68351	7.32869	#NUM!
Suclg2	9.13142e-306	4.75466e-307	-1.6832	5.24933	305.039
Dmac2l	8.13653e-82	1.8881e-82	-1.68295	2.89311	81.0896
Nit2	0	0	-1.68121	5.26105	#NUM!
Muc15	3.51648e-16	1.85247e-16	-1.68008	-0.170789	15.4539
Gpc1	7.82822e-96	1.60792e-96	-1.6781	2.95068	95.1063
Gm6728	2.65164e-09	1.66134e-09	-1.67747	-1.01623	8.57649
Ankrd65	8.29148e-09	5.27472e-09	-1.67741	-1.10075	8.08137
Vps28	0	0	-1.67594	6.16782	#NUM!
Catsperz	4.84302e-17	2.50324e-17	-1.6744	0.0374285	16.3149
Rpl10a	0	0	-1.67232	9.36651	#NUM!
Zfp286	1.01505e-13	5.66605e-14	-1.67188	-0.240934	12.9935
Gm9493	1.72186e-135	2.58052e-136	-1.67151	4.00595	134.764
Rps7-ps3	0	0	-1.67014	7.53843	#NUM!
Limk1	7.57626e-279	4.52752e-280	-1.66973	5.08803	278.121
Egfl7	2.25562e-15	1.20931e-15	-1.66968	-0.0186872	14.6467
Gm4600	2.76815e-10	1.68364e-10	-1.66846	-0.795395	9.55781
Rps18-ps1	3.69786e-14	2.04224e-14	-1.66667	0.326341	13.432
St6galnac6	1.64024e-200	1.54925e-201	-1.66563	4.32063	199.785
Rps6-ps4	5.2962e-219	4.43967e-220	-1.66561	4.6574	218.276
Fgr	0.000161298	0.000122155	-1.66192	-2.32639	3.79237
9030624G23Rik	0.0166524	0.0140609	-1.66127	-3.30639	1.77852
Rps7	0	0	-1.66107	8.97353	#NUM!
Kyat1	2.35966e-122	3.91868e-123	-1.66055	3.39514	121.627
Lhfp	0	0	-1.65953	5.83083	#NUM!
Gria4	2.21374e-14	1.21622e-14	-1.65719	-0.0616941	13.6549
Klc3	5.78895e-268	3.68033e-269	-1.65548	4.9794	267.237
Atp13a2	0	0	-1.65531	5.95833	#NUM!
Gm7722	0.000162064	0.000122754	-1.65385	-2.30605	3.79031
Mdp1	7.01108e-200	6.65919e-201	-1.6523	4.5301	199.154
Col4a1	6.12641400843146e-321	2.96439387504748e-322	-1.65177	8.02124	#VALUE!
Col26a1	0.00580339	0.00476501	-1.65145	-3.01687	2.23632
Gm2026	9.71547e-06	6.97449e-06	-1.65144	-1.56861	5.01254
Hddc3	7.74326e-65	2.13457e-65	-1.65098	2.42274	64.1111
Gm11263	5.69282e-82	1.31869e-82	-1.65078	2.67475	81.2447
Rasl12	4.26875e-05	3.14938e-05	-1.65025	-1.78961	4.3697
Slc25a35	3.68412e-156	4.78816e-157	-1.64967	3.97749	155.434
Prkd3	0	0	-1.64708	5.94603	#NUM!
Zfp976	4.0077e-08	2.61377e-08	-1.64675	-1.25681	7.3971
Anpep	7.3896e-63	2.07308e-63	-1.646	2.20485	62.1314
Ppic	0	0	-1.64486	7.31905	#NUM!
Efhc1	1.86188e-40	6.75677e-41	-1.64471	1.45344	39.73
Slc16a2	4.0799e-199	3.89669e-200	-1.64371	4.36805	198.389
Lgals9	0	0	-1.64362	5.68312	#NUM!
Tmem119	0.000543616	0.000422319	-1.6426	-2.49876	3.26471
Pxmp4	0	0	-1.64253	5.84799	#NUM!
Kazald1	0	0	-1.64233	6.75372	#NUM!
Rpl39	0	0	-1.64165	8.36619	#NUM!
Wbp1	0	0	-1.64156	6.63849	#NUM!
2900005J15Rik	4.6457e-05	3.43321e-05	-1.64155	-2.0331	4.33295
Cmtm8	7.57687e-160	9.6162e-161	-1.63834	4.08412	159.121
Luzp4	0.000102623	7.6948e-05	-1.63805	-2.03342	3.98875
Slc29a4	8.87631e-08	5.86092e-08	-1.6379	-1.32576	7.05177
Ttpa	2.32266e-53	7.20453e-54	-1.63724	1.85299	52.634
Rps15a-ps7	7.5229e-86	1.68343e-86	-1.63715	2.76535	85.1236
Patz1	3.13569e-293	1.73949e-294	-1.63666	5.39843	292.504
Cnpy4	4.5202e-268	2.86841e-269	-1.63566	5.02453	267.345
Rps8	0	0	-1.63539	9.72705	#NUM!
Guk1	0	0	-1.63535	6.59753	#NUM!
S100a10	0	0	-1.63507	8.5595	#NUM!
Hsd11b1	0	0	-1.63503	8.3919	#NUM!
Themis3	0.0043132	0.00351234	-1.6342	-2.89121	2.3652
Cdk10	9.6372e-181	1.05169e-181	-1.63398	4.19403	180.016
Thbs3	4.41341e-121	7.38375e-122	-1.63387	3.35597	120.355
Echdc2	2.45947e-296	1.33838e-297	-1.63376	5.41403	295.609
Mlec	0	0	-1.63351	8.59347	#NUM!
Gm15501	6.4774e-148	8.93566e-149	-1.63225	4.36008	147.189
Rps18-ps4	0.00136477	0.00108316	-1.63171	-2.69481	2.86494
Lbh	0	0	-1.63141	6.96154	#NUM!
Ctf1	5.31052e-78	1.27845e-78	-1.62983	2.56343	77.2749
Rpl22l1	2.34829401468344e-320	1.14129164189328e-321	-1.62981	5.42747	#VALUE!
9130019P16Rik	1.52363e-05	1.1037e-05	-1.62853	-1.80343	4.81712
Pak6	1.20799e-19	5.94104e-20	-1.62846	0.406158	18.9179
Rps8-ps2	1.1436e-20	5.52099e-21	-1.62826	0.25742	19.9417
Col4a5	1.11186e-299	5.946e-301	-1.62722	7.82343	298.954
Stox1	0.0319048	0.027438	-1.62621	-3.47633	1.49614
Rab42	1.10131e-07	7.29573e-08	-1.6259	-1.10022	6.95809
Snca	1.53906e-25	6.85371e-26	-1.62498	0.699787	24.8127
Rps15a-ps5	4.62963e-36	1.77603e-36	-1.62445	1.46711	35.3345
Stat5a	0	0	-1.62317	6.55237	#NUM!
Dhcr24	9.62855387306901e-318	4.70829738517333e-319	-1.6227	5.69229	#VALUE!
Reep1	3.86006e-215	3.34002e-216	-1.6221	4.66704	214.413
Tpst1	2.00455e-228	1.60152e-229	-1.62204	4.97867	227.698
Gm6593	8.03938e-06	5.75381e-06	-1.62168	-1.77531	5.09478
Aqp11	8.47892e-53	2.64596e-53	-1.61972	2.00329	52.0717
Mettl27	2.0746e-134	3.13839e-135	-1.61952	3.64125	133.683
Cdc42se1	0	0	-1.61846	7.06943	#NUM!
Rps6	0	0	-1.61746	9.46507	#NUM!
Pfdn5	0	0	-1.61648	7.3169	#NUM!
St6galnac4	0	0	-1.61587	5.44825	#NUM!
Tcaf2	6.51525e-212	5.72929e-213	-1.61463	4.576	211.186
Pilrb2	0.00147463	0.00117235	-1.61144	-2.59368	2.83132
3830406C13Rik	2.49705e-85	5.61561e-86	-1.61113	2.80124	84.6026
Orai3	5.2776e-235	4.11117e-236	-1.61087	4.78875	234.278
Commd10	2.35813e-263	1.54763e-264	-1.61069	4.96043	262.627
Klhl23	1.85625e-78	4.44367e-79	-1.60879	2.59557	77.7314
Ptk7	0	0	-1.60854	7.65832	#NUM!
Arsj	5.28808e-14	2.92761e-14	-1.608	-0.295123	13.2767
Gm3716	1.03364e-18	5.16791e-19	-1.60774	0.270877	17.9856
Rps13-ps5	1.98511e-08	1.28045e-08	-1.60762	-1.08341	7.70222
Acsl3	0	0	-1.60636	7.84136	#NUM!
Gm13215	0.0347902	0.0299827	-1.60636	-3.47642	1.45854
Slc25a1	0	0	-1.60577	5.98799	#NUM!
Pex10	3.53455e-130	5.51294e-131	-1.60523	3.63813	129.452
Hcfc1r1	0	0	-1.60482	6.12907	#NUM!
Cpsf4l	3.9369e-06	2.77767e-06	-1.60461	-1.43183	5.40485
Jrk	1.30774e-107	2.41359e-108	-1.60427	3.73756	106.883
Knstrn	1.48018e-299	7.93312e-301	-1.60333	5.41541	298.83
Gm3604	1.31621e-09	8.17465e-10	-1.60175	-0.959735	8.88067
Ly6m	6.75059e-08	4.43831e-08	-1.60152	-1.10945	7.17066
Chsy1	0	0	-1.601	6.62423	#NUM!
St6galnac2	0	0	-1.60041	6.75662	#NUM!
Tpm2	0	0	-1.59932	5.97618	#NUM!
Tmem219	5.98362e-67	1.60945e-67	-1.5991	2.35025	66.223
B3galt6	6.60863e-85	1.49203e-85	-1.59894	2.88071	84.1799
Tmem147	0	0	-1.59883	5.92958	#NUM!
H2-T23	1.42484e-93	2.98602e-94	-1.59797	2.96427	92.8462
Fam114a1	4.85848e-306	2.52407e-307	-1.59709	6.70369	305.313
Cntnap1	1.66807e-51	5.27397e-52	-1.59707	2.23898	50.7778
Plcb3	0	0	-1.59692	5.88815	#NUM!
Smim19	1.02408e-142	1.46203e-143	-1.5969	4.23146	141.99
Rpl41	0	0	-1.5965	10.1271	#NUM!
Tnfsfm13	9.67508e-07	6.6405e-07	-1.59487	-1.23726	6.01435
Pcdhgc3	8.28046e-54	2.55681e-54	-1.59418	2.07254	53.0819
Abhd16a	0	0	-1.59396	5.77162	#NUM!
Rps6-ps3	2.13494e-43	7.46823e-44	-1.59304	1.61525	42.6706
Rgs11	1.71657e-64	4.74411e-65	-1.59261	2.69287	63.7653
Zfyve28	3.30797e-33	1.31523e-33	-1.59245	1.42216	32.4804
Dtna	4.26932e-120	7.20283e-121	-1.5911	4.03936	119.37
Marcksl1	0	0	-1.59092	7.69662	#NUM!
Zfand1	1.61956e-148	2.2228e-149	-1.58964	4.00863	147.791
Spc24	1.26514e-172	1.46158e-173	-1.58895	4.30403	171.898
Sesn1	0	0	-1.5873	5.79555	#NUM!
Sfxn4	1.21773e-70	3.15458e-71	-1.58526	2.50003	69.9144
Itm2a	0	0	-1.58499	5.57528	#NUM!
Eepd1	1.57665e-58	4.62582e-59	-1.58385	2.26222	57.8023
Elmo3	2.81074e-167	3.38411e-168	-1.58321	4.49543	166.551
Nim1k	1.0962e-84	2.48134e-85	-1.58231	2.77893	83.9601
Tsen2	8.60751e-163	1.06362e-163	-1.5823	4.18445	162.065
Ldhb	0	0	-1.582	6.0533	#NUM!
Rpl13a	5.39413e-188	5.5762e-189	-1.58187	4.66485	187.268
Fancl	2.36276e-115	4.12079e-116	-1.58146	3.55026	114.627
Rpl36a-ps2	2.00918e-239	1.5203e-240	-1.58097	5.45232	238.697
Rpl27-ps2	0.00139781	0.00111012	-1.58078	-2.61829	2.85455
Spag8	0.0012266	0.000971416	-1.58072	-2.59347	2.9113
H2ac4	0.0434582	0.0376825	-1.57976	-3.43189	1.36193
Zbtb8a	2.66149e-38	9.92572e-39	-1.57799	1.48193	37.5749
Clmn	5.38959e-95	1.11525e-95	-1.57785	4.13437	94.2684
Pcyt2	0	0	-1.57766	6.47552	#NUM!
Senp7	5.3217e-178	5.92306e-179	-1.57726	4.50756	177.274
Zfp966	0.021528	0.0182953	-1.57717	-3.19078	1.667
Immp2l	1.82301e-26	7.99942e-27	-1.57695	0.786684	25.7392
Rps15a	0	0	-1.5766	8.85603	#NUM!
Sema4c	4.32075229257545e-319	2.10521371692955e-320	-1.57546	5.50666	#VALUE!
Fkbp9	0	0	-1.57361	8.53527	#NUM!
Tspan1	1.01484e-08	6.47923e-09	-1.57356	-1.04961	7.9936
Fibp	3.78866e-263	2.49315e-264	-1.57329	5.18687	262.422
Rab25	7.21887e-257	4.94536e-258	-1.5732	5.07897	256.142
Cdk5rap3	0	0	-1.57314	5.7782	#NUM!
Ulk4	8.4244e-26	3.73671e-26	-1.57236	0.825841	25.0745
Adgrf5	1.24719e-50	3.98865e-51	-1.57211	1.98987	49.9041
Rps13-ps1	8.06813e-81	1.89164e-81	-1.57199	3.00493	80.0932
Gm13306	0.00336077	0.00272058	-1.57018	-2.80378	2.47356
Lpar6	9.66034e-47	3.24658e-47	-1.56775	1.84942	46.015
Tnfrsf18	4.28306e-61	1.22545e-61	-1.5675	2.20398	60.3682
Sphk1	0	0	-1.5674	7.5307	#NUM!
Mrpl12	0	0	-1.56713	7.68855	#NUM!
Dnajc15	6.56751e-226	5.32803e-227	-1.56693	4.90197	225.183
Rpl36a-ps1	3.62355e-44	1.2533e-44	-1.56642	1.78133	43.4409
Ergic1	0	0	-1.5664	6.57377	#NUM!
Cplx2	8.45116e-145	1.19363e-145	-1.56587	3.91676	144.073
Gm5469	2.03611e-07	1.36223e-07	-1.56546	-1.37754	6.6912
Tle5	0	0	-1.56443	5.93046	#NUM!
Nck2	0	0	-1.56441	7.40175	#NUM!
Slc15a2	1.13687e-293	6.28e-295	-1.56269	5.37746	292.944
4930471G03Rik	1.50767e-07	1.00487e-07	-1.56227	-1.23724	6.8217
Nsmf	0	0	-1.56048	6.56488	#NUM!
Cdkn3	5.98269e-109	1.09328e-109	-1.56006	3.47686	108.223
Sri	0	0	-1.55999	6.13624	#NUM!
Ap1m2	0	0	-1.55754	5.93044	#NUM!
BC106179	0.0422626	0.0366061	-1.55745	-3.47632	1.37404
Naga	0	0	-1.55725	5.70616	#NUM!
Lhx5	2.11197e-21	1.00807e-21	-1.5571	1.14186	20.6753
Sh3d21	1.21835e-58	3.57102e-59	-1.55697	2.15352	57.9142
Selenbp2	1.03834e-10	6.2386e-11	-1.55645	-0.720263	9.98366
Atp5e	2.57787001220482e-311	1.29839299704826e-312	-1.5554	7.76129	#VALUE!
Ebpl	2.38422e-139	3.47941e-140	-1.55534	3.96643	138.623
Tmod2	1.94924e-68	5.1709e-69	-1.55481	2.58362	67.7101
Ptms	3.55152e-278	2.13696e-279	-1.55466	8.54453	277.45
D7Ertd443e	1.17895e-19	5.79615e-20	-1.55422	0.326905	18.9285
Gm8141	0.00196491	0.00157089	-1.55405	-2.61825	2.70666
Rack1	0	0	-1.55296	11.5194	#NUM!
Izumo4	2.74377e-43	9.61247e-44	-1.55246	1.64652	42.5617
Rgcc	1.61781e-67	4.32208e-68	-1.55093	2.67737	66.7911
Palm	1.21119e-262	8.0059e-264	-1.55042	5.14976	261.917
Rps13	0	0	-1.54869	8.4665	#NUM!
Atpif1	1.21476e-120	2.03874e-121	-1.54862	4.22335	119.916
Gm18342	1.58152e-05	1.14666e-05	-1.54668	-1.7617	4.80093
Rhoc	0	0	-1.54659	7.9268	#NUM!
Il11ra1	1.03753785626662e-322	4.94065645841247e-324	-1.54656	6.29912	#VALUE!
Grip1	9.25288e-63	2.59906e-63	-1.54571	2.37034	62.0337
Maml2	1.57925e-75	3.89181e-76	-1.5457	2.69015	74.8015
Igfbp7	2.96014e-218	2.49705e-219	-1.54421	7.37752	217.529
Trpv4	0	0	-1.54412	6.8985	#NUM!
Mrpl41	6.07699e-239	4.61972e-240	-1.54367	5.15771	238.216
Tead2	1.72777e-201	1.62483e-202	-1.54176	4.89849	200.763
Hmgn3	1.0873e-282	6.36996e-284	-1.54051	5.3259	281.964
Rab27a	6.58956e-145	9.29927e-146	-1.54003	3.93725	144.181
Bcs1l	8.23367e-224	6.74741e-225	-1.53946	4.83469	223.084
Gm5990	0.00466382	0.00380388	-1.5384	-2.83233	2.33126
Poglut1	0	0	-1.53838	6.22763	#NUM!
Col14a1	1.20287e-15	6.40446e-16	-1.53739	-0.0825065	14.9198
Matn3	1.93855e-16	1.01542e-16	-1.53724	0.091359	15.7125
Arhgef19	4.42546e-235	3.44477e-236	-1.53706	4.90675	234.354
Tbx2	6.1675e-99	1.22807e-99	-1.53602	3.63146	98.2099
Ggt7	3.49021e-15	1.88022e-15	-1.53497	-0.0652732	14.4571
Egfr	2.6034301965272e-311	1.31279515046487e-312	-1.53246	6.62971	#VALUE!
Akap17b	1.53086e-218	1.29047e-219	-1.53244	4.81305	217.815
Gm11627	7.49463e-10	4.61733e-10	-1.53221	-0.544006	9.12525
Epha5	1.35998e-05	9.8315e-06	-1.53195	-1.78957	4.86647
Smg6	0	0	-1.53098	7.0454	#NUM!
Rgn	1.21608e-17	6.2171e-18	-1.53007	0.240279	16.915
Tnfaip8l1	6.59139e-28	2.82654e-28	-1.52969	1.04555	27.181
Gm19680	4.40674e-24	2.00638e-24	-1.52923	0.903883	23.3559
Ptprs	0	0	-1.52903	8.30714	#NUM!
Prss23	6.72742e-202	6.31868e-203	-1.52657	4.68718	201.172
Syt15	2.42705e-05	1.77167e-05	-1.52608	-1.891	4.61492
Stard3nl	3.96375e-268	2.51298e-269	-1.52515	5.19556	267.402
Poglut3	1.3421e-181	1.45516e-182	-1.52491	4.67842	180.872
Poldip2	0	0	-1.52468	6.6183	#NUM!
Casp6	3.90494e-302	2.06766e-303	-1.52467	5.52809	301.408
Gm16409	2.04113e-16	1.06975e-16	-1.52358	0.0645523	15.6901
H2bc11	0.000143902	0.000108668	-1.52331	-1.96843	3.84193
Hyi	6.07528e-50	1.96114e-50	-1.52323	1.97995	49.2164
Dipk1c	1.80519e-70	4.68702e-71	-1.52295	2.96178	69.7435
Mlph	3.25876e-23	1.50398e-23	-1.52285	0.948612	22.4869
Alyref2	1.79742e-20	8.70487e-21	-1.52276	0.448287	19.7453
Slc25a11	0	0	-1.52129	6.75014	#NUM!
Lrrc45	7.40552e-262	4.92977e-263	-1.52124	6.14361	261.13
Nenf	4.38046e-195	4.29175e-196	-1.52113	4.79272	194.358
Tlcd5	1.02971e-11	6.02411e-12	-1.52101	-0.237131	10.9873
Sytl2	4.90995e-13	2.78111e-13	-1.52088	-0.148538	12.3089
Gm14859	0.00904124	0.00752543	-1.52008	-2.9526	2.04377
Tdp1	2.73149e-158	3.50997e-159	-1.51874	4.20619	157.564
Col5a1	2.21843e-245	1.62003e-246	-1.51793	5.373	244.654
Pdlim2	3.83118e-166	4.64195e-167	-1.51786	5.07771	165.417
Xxylt1	4.45685e-281	2.63984e-282	-1.51759	6.15427	280.351
Gm2367	0.0314812	0.0270589	-1.51714	-3.347	1.50195
Bnipl	5.18294e-54	1.59641e-54	-1.5155	2.11091	53.2854
Rps18-ps5	8.01013e-217	6.84164e-218	-1.51456	8.04242	216.096
Cldn34c3	0.00185058	0.00147753	-1.51453	-2.4537	2.73269
Gm6192	2.82703e-31	1.15305e-31	-1.51324	1.69384	30.5487
Gm8930	0.00260618	0.00209673	-1.51187	-2.66883	2.584
Gm9396	2.01795e-60	5.81042e-61	-1.5094	2.80827	59.6951
Gm14317	0.00480333	0.00392218	-1.50805	-2.77589	2.31846
Zcchc24	0	0	-1.50785	6.93002	#NUM!
Fuom	5.63153e-58	1.65954e-58	-1.50759	2.4737	57.2494
Engase	1.67725e-136	2.49298e-137	-1.50758	4.26104	135.775
Csl	0.0146716	0.0123401	-1.5075	-3.08383	1.83352
Bphl	7.36716e-117	1.27017e-117	-1.50741	3.67395	116.133
Rgs10	4.60832e-135	6.93073e-136	-1.50686	3.939	134.336
Gm15013	2.39222e-35	9.27397e-36	-1.50677	1.9834	34.6212
Spout1	2.29214e-178	2.54578e-179	-1.50668	4.49909	177.64
Gskip	1.55691e-247	1.12507e-248	-1.50629	5.07084	246.808
Hpca	6.52796e-06	4.65024e-06	-1.50503	-1.5691	5.18522
Tafazzin	1.79402e-259	1.21321e-260	-1.50434	5.49567	258.746
Gnb5	1.67306e-161	2.08899e-162	-1.50418	4.29612	160.776
Tfap2c	0	0	-1.5032	6.99007	#NUM!
Hdac7	0	0	-1.50196	6.84566	#NUM!
Celsr1	4.56113e-109	8.32436e-110	-1.50115	3.91691	108.341
Ush1g	0.0224951	0.0191489	-1.5008	-3.19088	1.64791
Stoml2	0	0	-1.50034	7.16136	#NUM!
Asap3	3.41516e-125	5.53386e-126	-1.50002	3.77693	124.467
Ptgs1	4.96569e-133	7.59647e-134	-1.49951	3.92041	132.304
Adgrl3	4.99144e-53	1.55501e-53	-1.49919	2.34383	52.3018
Lztr1	0	0	-1.49793	6.5543	#NUM!
Poglut2	1.46137e-265	9.44507e-267	-1.49765	5.32591	264.835
Rorc	5.13708e-121	8.59749e-122	-1.49692	4.02775	120.289
Pmp22	8.0338e-06	5.74935e-06	-1.49651	-1.63029	5.09508
Agpat4	6.28458e-204	5.82527e-205	-1.49569	4.91755	203.202
Gcdh	5.44597e-189	5.60102e-190	-1.49555	4.64841	188.264
Wnt5a	7.96072e-58	2.3506e-58	-1.49519	2.32809	57.099
Erg28	3.72975e-238	2.84411e-239	-1.49513	5.60251	237.428
Gm29257	2.6105e-07	1.75464e-07	-1.49449	-1.24648	6.58328
Gm33024	0.0410522	0.0355384	-1.49446	-3.15458	1.38666
Irx2	5.71877e-266	3.68271e-267	-1.49388	7.20552	265.243
Tmem70	1.36295e-242	1.01051e-243	-1.49368	5.32667	241.866
Hes6	2.1521e-258	1.46168e-259	-1.4936	5.49505	257.667
Nod1	4.23332e-76	1.03478e-76	-1.49292	3.19194	75.3733
Zbtb8b	2.29429e-39	8.44179e-40	-1.49165	1.64623	38.6394
Dlx6	1.03838e-133	1.58302e-134	-1.49025	4.12458	132.984
Rps18-ps3	3.0723e-115	5.36368e-116	-1.48978	4.86668	114.513
Letmd1	3.40545e-155	4.45598e-156	-1.48977	4.22852	154.468
Gm10037	0.0557622	0.0487178	-1.48885	-3.47631	1.25366
Gstt3	5.90499e-269	3.71943e-270	-1.48879	5.3468	268.229
Fhod3	3.16759e-122	5.26412e-123	-1.48811	3.99228	121.499
Arf5	0	0	-1.48807	8.13686	#NUM!
Tspan14	3.15757354257141e-320	1.53654415856628e-321	-1.48774	5.84285	#VALUE!
Matn4	0	9.49168884654166e-311	-1.48702	5.90187	#NUM!
Rasl11b	9.54995e-98	1.92064e-98	-1.48635	3.36377	97.02
Wdpcp	3.64565e-122	6.06503e-123	-1.48619	3.85821	121.438
Cd164l2	4.40669e-43	1.54823e-43	-1.48602	1.89748	42.3559
Hebp1	3.17468e-187	3.29861e-188	-1.48594	4.95528	186.498
Rps9	5.02191e-292	2.80649e-293	-1.48547	9.6698	291.299
Gm32742	0.0236441	0.0201478	-1.48528	-3.22841	1.62628
Gm6226	1.32479e-07	8.8034e-08	-1.48266	-1.21832	6.87785
Gm29904	1.19893e-06	8.26832e-07	-1.48212	-1.08261	5.9212
Ccdc68	3.61435e-27	1.56986e-27	-1.48206	1.10315	26.442
Igsf3	5.94884187465965e-318	2.90545184349862e-319	-1.48194	6.86962	#VALUE!
Pyurf	2.15136e-81	5.00869e-82	-1.48171	3.28484	80.6673
Arrb1	4.98503e-139	7.29245e-140	-1.48085	4.05601	138.302
Ndufb9	1.47061e-221	1.2181e-222	-1.47923	5.31474	220.833
2810459M11Rik	0.018089	0.0153015	-1.47863	-3.08387	1.74259
Dbi	0	0	-1.47817	7.44858	#NUM!
Cd276	0	0	-1.47792	6.44359	#NUM!
Coq8a	5.78264e-127	9.25359e-128	-1.47754	4.00875	126.238
Tmeff1	7.39213e-187	7.7024e-188	-1.47744	4.69445	186.131
Gm5687	0.00531985	0.00435675	-1.47715	-2.49876	2.2741
Plekhf1	0	0	-1.47702	6.36025	#NUM!
Ntn3	1.13648e-16	5.91958e-17	-1.47661	0.600083	15.9444
Ikbke	1.77424e-79	4.21401e-80	-1.47587	2.98173	78.751
Spata2l	4.21774e-61	1.20652e-61	-1.47542	2.39493	60.3749
Gm5525	1.22306e-17	6.25423e-18	-1.47527	0.514734	16.9126
Tmem141	7.63236e-85	1.72495e-85	-1.47385	3.09775	84.1173
Gm8146	0.0113325	0.00947847	-1.47385	-2.98453	1.94567
Cdca7l	4.5404e-160	5.75713e-161	-1.47376	4.335	159.343
Pcdh7	8.83942e-17	4.59276e-17	-1.47338	0.204708	16.0536
Phlda2	1.10757e-111	1.97977e-112	-1.47307	3.73267	110.956
Nr3c2	2.26485e-136	3.37035e-137	-1.47248	4.18593	135.645
Mfsd4b4	3.38186e-74	8.46507e-75	-1.47207	2.85539	73.4708
Tecr	0	0	-1.472	7.81095	#NUM!
2210416O15Rik	1.75109e-291	9.81681e-293	-1.47198	5.60269	290.757
Pdia5	4.75508e-197	4.59736e-198	-1.47166	4.76704	196.323
Cdk5	3.24593e-292	1.81208e-293	-1.47074	5.56612	291.489
Nrg2	9.40761e-111	1.69431e-111	-1.47022	3.89862	110.027
Rpl17-ps9	1.70104e-116	2.93876e-117	-1.46989	3.76476	115.769
Thsd7a	1.36483e-07	9.0775e-08	-1.46987	-1.00788	6.86492
Lamc2	1.8338e-302	9.68842e-304	-1.46956	7.88866	301.737
Sord	9.1589e-308	0	-1.46916	6.68341	307.038
Paox	1.15807e-66	3.12309e-67	-1.4691	2.6628	65.9363
4933427E11Rik	0.00890471	0.0074086	-1.46837	-2.89135	2.05038
4933416I08Rik	0.00378413	0.00307317	-1.46832	-2.59368	2.42203
Frmd5	1.24471e-15	6.62873e-16	-1.46811	0.198143	14.9049
Pomgnt2	1.67136e-170	1.9603e-171	-1.46792	4.50614	169.777
Gm12184	2.41912e-78	5.80249e-79	-1.46731	3.25164	77.6163
Svbp	4.32115e-134	6.55465e-135	-1.46731	4.1096	133.364
Rpl32	1.39499e-292	7.77132e-294	-1.46707	9.99802	291.855
Gm16087	6.29486e-12	3.66199e-12	-1.46602	-0.213352	11.201
Trps1	3.69105e-294	2.03457e-295	-1.46585	7.13102	293.433
Trim14	3.961e-37	1.4993e-37	-1.46541	1.5671	36.4022
Erp27	0.0213769	0.0181631	-1.46481	-3.08385	1.67006
Tcf7	9.84679e-115	1.72543e-115	-1.46314	3.79749	114.007
Sox2ot	0.0259502	0.0221906	-1.46125	-3.22842	1.58586
Ociad2	1.79742e-87	3.96203e-88	-1.46038	3.15955	86.7453
Cluap1	3.53118e-67	9.47314e-68	-1.45861	2.80921	66.4521
Rasa4	9.27098e-90	2.01148e-90	-1.45756	3.1953	89.0329
Rin2	0	0	-1.4573	7.5524	#NUM!
Hddc2	1.29273e-179	1.42288e-180	-1.45726	4.85171	178.888
Rps15a-ps3	2.77838e-40	1.01023e-40	-1.45714	1.74354	39.5562
Acbd4	6.8027e-253	4.7561e-254	-1.4557	5.38181	252.167
Crybg2	8.36831e-25	3.77323e-25	-1.45562	1.24259	24.0774
Vasn	0	0	-1.45428	7.44671	#NUM!
4930579P08Rik	0.000579404	0.000450836	-1.45409	-2.10094	3.23702
Commd2	2.84402e-270	1.77636e-271	-1.45378	5.65828	269.546
Tbcc	1.08379e-158	1.38949e-159	-1.45322	4.61889	157.965
Ubash3a	0.0272065	0.0232936	-1.45089	-3.2284	1.56533
Tm7sf3	1.699e-285	9.814e-287	-1.4501	5.62834	284.77
9530026P05Rik	4.24106e-07	2.87168e-07	-1.44972	-1.28601	6.37253
Bora	2.9498e-126	4.73596e-127	-1.44964	4.09781	125.53
Mtln	3.11375e-100	6.13246e-101	-1.4492	3.49783	99.5067
Sox12	4.67463e-70	1.21867e-70	-1.44887	2.73346	69.3303
Mcat	1.37224e-177	1.53455e-178	-1.44832	4.80825	176.863
Prkra	7.68823e-248	5.52415e-249	-1.44803	5.33218	247.114
Lipm	0.000261407	0.00019998	-1.44729	-2.10096	3.58268
Nxph4	6.30913e-21	3.03401e-21	-1.44729	0.614093	20.2
Rpl10-ps1	2.44707e-38	9.12029e-39	-1.44728	2.13791	37.6114
Rpl10-ps3	3.44586e-12	1.99105e-12	-1.44641	0.222796	11.4627
Mboat2	9.08779e-297	4.92933e-298	-1.4463	6.24801	296.042
Ppdpf	1.34318e-270	8.38155e-272	-1.44522	5.82547	269.872
2610306M01Rik	1.96655e-43	6.87339e-44	-1.44498	2.19397	42.7063
Dapk1	4.52422e-251	3.19497e-252	-1.44469	5.77741	250.344
Hexdc	6.03062e-200	5.71732e-201	-1.44374	4.82788	199.22
Dolpp1	2.3821e-111	4.26779e-112	-1.44341	4.13771	110.623
Cd59a	3.82014e-10	2.3329e-10	-1.44329	-0.340316	9.41792
Sdc2	0	0	-1.44328	7.69708	#NUM!
Gm10175	4.11746e-38	1.53991e-38	-1.44128	2.03117	37.3854
Ift22	7.24261e-199	6.93011e-200	-1.44074	4.89691	198.14
Rprml	0.000377718	0.000291132	-1.4405	-2.17218	3.42283
Kyat3	8.94827e-102	1.73502e-102	-1.43881	3.5695	101.048
Zfp786	2.8644e-18	1.44506e-18	-1.43711	0.713222	17.543
Rps11-ps1	1.91708e-89	4.17402e-90	-1.4368	3.22	88.7174
Sfxn5	3.84099e-94	8.00215e-95	-1.43642	3.29973	93.4156
Epcam	0	0	-1.43638	7.77915	#NUM!
Gm14305	0.0015373	0.00122289	-1.43631	-2.43167	2.81324
Pdcd4	5.55420384297864e-312	2.77791703799027e-313	-1.43572	6.02775	#VALUE!
Prss16	1.48844e-65	4.0717e-66	-1.43566	2.97267	64.8273
Marveld1	2.3586e-154	3.10835e-155	-1.4356	4.52478	153.627
Timm17b	2.22741e-213	1.94563e-214	-1.43506	5.49772	212.652
Oasl2	2.62996e-102	5.06385e-103	-1.43462	3.59468	101.58
Fxn	1.12498e-75	2.76308e-76	-1.43344	3.06476	74.9489
Sdc1	1.71376168314363e-314	8.42041989232361e-316	-1.43338	8.09892	#VALUE!
Mpzl1	0	0	-1.4326	7.27627	#NUM!
Fam228b	0.0443248	0.0384651	-1.43251	-3.38888	1.35335
Cetn4	3.34956e-61	9.57775e-62	-1.43205	2.76368	60.475
Hacd4	0.00392181	0.00318648	-1.43196	-2.28646	2.40651
Zfyve21	1.3322e-166	1.61257e-167	-1.43178	4.45452	165.875
Lratd1	3.23627e-70	8.42361e-71	-1.43105	3.03416	69.49
Gm6652	8.99318e-15	4.88963e-15	-1.43105	0.307073	14.0461
Acsf2	1.06599e-185	1.11574e-186	-1.43037	4.67977	184.972
Fndc7	5.30963e-06	3.76708e-06	-1.43033	-0.897799	5.27494
Bcl7c	8.50574e-235	6.63083e-236	-1.42769	5.57636	234.07
Tspan12	1.78155e-305	9.2973e-307	-1.42723	5.9693	304.749
Camk1	0	0	-1.42718	6.95173	#NUM!
Tyro3	0	0	-1.42648	6.14812	#NUM!
Srsf3-ps	2.33437e-16	1.22522e-16	-1.42617	0.24671	15.6318
Stk39	2.2951e-250	1.62752e-251	-1.42588	5.88389	249.639
Gm46546	2.77733e-06	1.94715e-06	-1.42562	-1.32598	5.55637
Dcaf4	5.26684e-197	5.09525e-198	-1.42541	4.96526	196.278
Alg14	7.97317e-164	9.78685e-165	-1.42527	4.52805	163.098
Pnrc2	0	0	-1.42482	6.48193	#NUM!
Camkk2	1.87788e-236	1.443e-237	-1.42471	5.36632	235.726
Abi3	2.36823e-24	1.07408e-24	-1.42309	1.02238	23.6256
Pmvk	1.67239e-190	1.70822e-191	-1.42308	4.93862	189.777
Cstpp1	1.92202e-185	2.01397e-186	-1.42269	5.11119	184.716
Ndrg4	1.79456e-93	3.76714e-94	-1.42245	3.4595	92.746
Casq2	3.65145e-11	2.16686e-11	-1.42235	-0.218297	10.4375
Plau	5.08166e-163	6.27041e-164	-1.42182	4.5151	162.294
Kazn	1.06275e-210	9.40157e-212	-1.42114	5.11442	209.974
Faah	6.03613e-152	8.08597e-153	-1.42108	4.54337	151.219
Gm8662	1.73889e-08	1.11938e-08	-1.42074	-0.226772	7.75973
Stard10	3.11894e-282	1.8309e-283	-1.42047	5.68885	281.506
Rhov	1.23873e-11	7.25568e-12	-1.4201	-0.016014	10.907
Pck2	1.21081e-256	8.30897e-258	-1.41969	5.7231	255.917
Sh3pxd2b	0	0	-1.41951	7.48812	#NUM!
Glis2	1.47771381706746e-311	7.43411060303473e-313	-1.41918	5.97192	#VALUE!
Tnni3	0.0026516	0.00213451	-1.41875	-2.49882	2.57649
Ildr1	1.54858e-186	1.61721e-187	-1.41796	4.99263	185.81
Rtp4	1.98684e-69	5.22047e-70	-1.4169	2.78547	68.7018
Khdrbs3	6.47185e-137	9.58905e-138	-1.4164	4.12089	136.189
Ctu2	1.98304e-118	3.37588e-119	-1.41622	3.8862	117.703
Zfp931	2.08102e-78	4.98419e-79	-1.41491	3.30693	77.6817
2610027K06Rik	0.000206377	0.000157081	-1.41429	-2.01665	3.68534
Hmbs	2.83311e-249	2.01902e-250	-1.41393	5.47868	248.548
Gramd3	1.99912e-223	1.64178e-224	-1.41321	5.13734	222.699
Myl9	0.0230255	0.0196112	-1.41305	-3.11863	1.63779
Ccdc65	1.09041e-43	3.79642e-44	-1.41195	2.05305	42.9624
Cptp	8.3247e-215	7.22272e-216	-1.41124	5.02077	214.08
Nxnl1	0.0291707	0.0250301	-1.41087	-3.11868	1.53505
Gm4366	6.34119e-218	5.36777e-219	-1.41071	5.41039	217.198
Tlcd1	4.46407e-152	5.97219e-153	-1.41051	4.40344	151.35
Obsl1	2.39269e-191	2.42289e-192	-1.41014	4.97817	190.621
Nrbp2	2.3313e-117	3.9975e-118	-1.40916	3.82413	116.632
Sgcb	0	0	-1.4085	7.23415	#NUM!
Rpl36a	1.20324e-299	6.44178e-301	-1.40818	8.23128	298.92
Dhrs13	8.44083e-225	6.88744e-226	-1.40817	5.14682	224.074
Nt5c3b	3.28052e-271	2.0413e-272	-1.40795	5.60675	270.484
Timm10b	1.68223e-32	6.7615e-33	-1.40745	1.52833	31.7741
Smpd2	4.14599e-260	2.78671e-261	-1.4073	5.45971	259.382
Nat8f1	2.02871e-43	7.09423e-44	-1.40714	1.9877	42.6928
Gm11425	1.14002e-36	4.33724e-37	-1.4069	2.27522	35.9431
Morn1	2.12972e-31	8.67015e-32	-1.4067	1.50779	30.6717
Fgd1	2.80471064609682e-312	1.39947405293916e-313	-1.40631	6.14238	#VALUE!
Ccdc189	3.29834e-64	9.14087e-65	-1.40619	3.1848	63.4817
D330050G23Rik	6.27171e-05	4.65951e-05	-1.40605	-1.73441	4.20261
Kcnh1	0.0502851	0.0438028	-1.4059	-3.38889	1.29856
Rpl17-ps10	1.24445e-229	9.86206e-231	-1.40411	5.58794	228.905
Abhd11	9.45275e-64	2.62968e-64	-1.40391	2.88082	63.0244
Dync2li1	2.81789e-142	4.03453e-143	-1.40301	4.37673	141.55
Pex7	5.78314e-109	1.05648e-109	-1.40243	3.79444	108.238
Mvb12a	6.25481e-243	4.63374e-244	-1.40139	5.85017	242.204
Lratd2	4.68228e-94	9.7686e-95	-1.40112	3.45197	93.3295
Triqk	5.2308e-48	1.72937e-48	-1.40054	2.18956	47.2814
Ndufb4b	3.84432e-22	1.80989e-22	-1.40042	0.886639	21.4152
Nek8	5.53354e-98	1.11158e-98	-1.39967	3.74209	97.257
Gm19605	2.37298e-28	1.01062e-28	-1.39952	1.26893	27.6247
Gm46209	1.59881e-85	3.58523e-86	-1.39816	3.36711	84.7962
Pbxip1	9.47517e-272	5.87922e-273	-1.39791	5.91516	271.023
Gm17828	2.17563e-27	9.41008e-28	-1.39737	1.23453	26.6624
Gm34388	1.19307e-06	8.22719e-07	-1.39681	-1.27599	5.92333
D630029K05Rik	0.000501252	0.000388761	-1.39624	-1.92187	3.29994
Cradd	4.19457e-51	1.33409e-51	-1.39597	2.35909	50.3773
Nxn	0	0	-1.39578	7.0735	#NUM!
Gm6681	0.0533305	0.0465339	-1.3955	-3.38897	1.27302
Vps37d	2.0513e-44	7.06727e-45	-1.39524	2.17716	43.688
Rpl5-ps1	5.64845e-27	2.46131e-27	-1.39511	1.43434	26.2481
Macc1	1.12023e-151	1.50329e-152	-1.39504	4.4345	150.951
Rpl7a-ps3	2.66292e-25	1.19195e-25	-1.39467	1.80628	24.5746
Gm7986	3.17451e-06	2.23212e-06	-1.39392	-1.39913	5.49832
Endog	1.29689e-16	6.765e-17	-1.39336	0.611986	15.8871
Grm4	0.000848607	0.000666781	-1.39274	-2.24734	3.07129
Cbr3	2.40714e-47	8.03039e-48	-1.39257	2.13597	46.6185
Rps11	1.01928e-234	7.95198e-236	-1.39156	7.40342	233.992
Gm10275	1.65859e-297	8.96719e-299	-1.39152	6.50194	296.78
Rpl21-ps11	9.34707e-20	4.58712e-20	-1.39124	0.80084	19.0293
Klhl36	5.10412e-79	1.21678e-79	-1.39104	3.13743	78.2921
Zfp277	5.18549e-175	5.91148e-176	-1.39024	4.9778	174.285
Sdr39u1	1.66392e-56	4.97468e-57	-1.38998	2.97003	55.7789
Fzd6	3.61329e-265	2.34381e-266	-1.38962	5.89009	264.442
Gm6204	7.34382e-43	2.58791e-43	-1.3896	4.62864	42.1341
Gm9701	0.000492813	0.000382014	-1.38875	-2.06657	3.30732
Rps10-ps1	1.40731e-124	2.29333e-125	-1.38816	4.82668	123.852
Mafa	9.9565e-27	4.35315e-27	-1.38812	1.28317	26.0019
Psmg1	2.40526e-214	2.0911e-215	-1.38775	5.33409	213.619
AU041133	1.16169e-38	4.30851e-39	-1.38724	1.93007	37.9349
Ggnbp1	9.22649e-07	6.32774e-07	-1.38645	-0.753978	6.03496
Ift81	2.92023e-161	3.6565e-162	-1.38616	4.58276	160.535
Klhl17	1.65489e-87	3.6459e-88	-1.38567	3.39699	86.7812
Tor2a	3.96923e-187	4.13116e-188	-1.38452	4.87793	186.401
Pmepa1	4.34675e-275	2.65883e-276	-1.3835	9.53666	274.362
Tnfrsf21	0	0	-1.38345	7.74012	#NUM!
C9	1.82911e-31	7.43993e-32	-1.38237	1.67594	30.7378
Rpl9-ps4	8.62725e-137	1.28029e-137	-1.38097	4.59956	136.064
Tk1	1.85538e-304	9.73707e-306	-1.38088	6.77502	303.732
H4c4	1.61293e-13	9.03847e-14	-1.38088	0.229346	12.7924
Gm7299	6.95221e-27	3.03228e-27	-1.37992	1.31453	26.1579
Snn	6.9468e-245	5.08929e-246	-1.37975	5.44436	244.158
Ostc	1.28987e-272	7.96561e-274	-1.37958	7.14165	271.889
Pde7b	1.8854e-73	4.75363e-74	-1.37951	2.96997	72.7246
Rps18	4.90996e-198	4.72117e-199	-1.37918	7.89183	197.309
Nox4	6.77756e-69	1.79316e-69	-1.37913	3.10751	68.1689
Tmem150a	9.09491e-157	1.17884e-157	-1.37897	4.66209	156.041
Plaat3	2.25898e-159	2.87627e-160	-1.37872	4.63085	158.646
2310016G11Rik	0.00220168	0.00176432	-1.3783	-2.28652	2.65725
Atp5g2	1.70556e-265	1.10333e-266	-1.37789	6.96932	264.768
Bhlhe41	6.94065e-195	6.80823e-196	-1.37755	6.79977	194.159
Cebpa	2.16536e-45	7.38776e-46	-1.37698	2.1412	44.6645
Tmem256	1.33147e-230	1.05204e-231	-1.3769	5.9467	229.876
Gm7476	3.68e-17	1.89563e-17	-1.37666	0.978274	16.4342
Def8	7.35918e-210	6.54053e-211	-1.37624	5.45803	209.133
Btf3l4	2.01358e-178	2.23403e-179	-1.37486	4.9177	177.696
Pald1	6.8759e-240	5.1988e-241	-1.37485	5.44674	239.163
Ppp1r3c	2.12045e-219	1.77254e-220	-1.37394	6.09662	218.674
Cep78	6.39759e-100	1.26375e-100	-1.37371	3.80555	99.194
Rps6-ps1	8.00152e-42	2.85819e-42	-1.37308	2.23871	41.0968
LOC118568354	6.49158e-16	3.44147e-16	-1.37263	0.819161	15.1876
Nol3	3.53063e-24	1.60541e-24	-1.37235	1.0149	23.4521
Rps10-ps2	4.17971532518232e-317	2.0463062699759e-318	-1.37049	8.11414	#VALUE!
Lancl2	2.52551e-159	3.22008e-160	-1.37039	4.6818	158.598
Tia1	1.34742e-283	7.85435e-285	-1.36999	6.05824	282.87
Fam43b	0.0116649	0.00976262	-1.36833	-2.83247	1.93312
Urah	6.98736e-86	1.56277e-86	-1.36803	3.5318	85.1557
Mipep	1.4149e-158	1.81565e-159	-1.36748	4.52528	157.849
Stox2	6.3205e-172	7.33898e-173	-1.36712	4.95958	171.199
Commd5	1.7033e-05	1.23575e-05	-1.36574	-1.49866	4.76871
Galnt7	5.23205e-143	7.45725e-144	-1.3657	4.42298	142.281
Atg10	2.42428e-26	1.06592e-26	-1.36562	1.40232	25.6154
Plekhg6	1.84493e-180	2.01983e-181	-1.36523	4.84308	179.734
Pxylp1	1.9047e-240	1.43342e-241	-1.36521	5.79066	239.72
Uqcc3	4.96306e-139	7.25741e-140	-1.36433	4.37215	138.304
Prickle2	1.53043e-98	3.05816e-99	-1.3639	3.59679	97.8152
Coq2	1.77505e-128	2.81132e-129	-1.36352	4.7273	127.751
Pik3r3	7.10157e-245	5.21101e-246	-1.36271	5.58334	244.149
Lama4	4.134e-180	4.54048e-181	-1.36264	5.02662	179.384
Ism1	1.17785e-19	5.79002e-20	-1.36257	0.879209	18.9289
Rps23	2.81016e-230	2.22371e-231	-1.3625	8.89871	229.551
Rwdd3	5.87796e-32	2.37775e-32	-1.36248	1.89212	31.2308
Glt8d1	2.65561e-148	3.65254e-149	-1.36244	4.52909	147.576
Arl10	3.8541e-85	8.68106e-86	-1.36121	3.28314	84.4141
Rsrc1	1.0104e-217	8.57077e-219	-1.36084	5.21748	216.996
Dact3	2.6634e-70	6.92155e-71	-1.36078	3.21204	69.5746
Xbp1	1.43685e-262	9.50587e-264	-1.36045	7.49998	261.843
Mthfd2l	1.9106e-97	3.85597e-98	-1.35951	3.73775	96.7188
Cmya5	1.57394e-28	6.68383e-29	-1.35907	1.3568	27.803
Plpp2	0	1.29154089480296e-310	-1.3588	6.61459	#NUM!
Zfp799	4.01556e-94	8.37056e-95	-1.35852	3.53278	93.3963
Gm10362	2.45546e-36	9.37069e-37	-1.35828	1.92595	35.6099
Tfap2b	2.57937e-177	2.89204e-178	-1.35712	4.82585	176.588
Cdk2ap1	1.56765e-256	1.07761e-257	-1.35684	5.99332	255.805
Ccdc107	7.46225e-219	6.27731e-220	-1.35613	5.64584	218.127
Wfdc18	2.46977e-34	9.68336e-35	-1.35515	1.84159	33.6073
Macrod1	1.0485e-64	2.89408e-65	-1.35506	2.80797	63.9794
E130311K13Rik	5.55789e-104	1.05807e-104	-1.35482	3.70462	103.255
Eef1g	2.61139e-297	1.41338e-298	-1.35443	9.7135	296.583
Eci2	3.5714e-237	2.73175e-238	-1.35364	5.61882	236.447
H4c16	2.948e-07	1.98494e-07	-1.3528	-0.9597	6.53047
Slc46a2	0.0541035	0.0472242	-1.35236	-3.1907	1.26677
Tmc4	4.07489e-120	6.87003e-121	-1.35227	4.08023	119.39
Rilpl1	4.21659e-95	8.71288e-96	-1.35225	3.82002	94.375
Nck1	3.17433e-306	1.64726e-307	-1.35215	6.63853	305.498
Tmem218	4.99293e-136	7.45642e-137	-1.35186	4.30599	135.302
Elovl7	1.87302e-134	2.83014e-135	-1.3513	4.34913	133.727
Gm41041	1.98995e-16	1.04269e-16	-1.35129	0.454204	15.7012
Ifi35	1.77542e-181	1.92602e-182	-1.35096	4.94663	180.751
Gm4853	4.352e-10	2.66153e-10	-1.35086	-0.270284	9.36131
Gm10076	1.67508e-37	6.30206e-38	-1.35047	2.69532	36.776
Dtd1	3.21082e-163	3.95062e-164	-1.34894	4.7829	162.493
Gm13032	2.22282e-07	1.48962e-07	-1.34856	-0.975648	6.6531
Ldlrad4	4.97442e-160	6.31037e-161	-1.34844	5.22976	159.303
Coa8	1.09273e-76	2.66077e-77	-1.34832	3.41945	75.9615
Msrb3	3.10893e-272	1.92358e-273	-1.34772	6.28023	271.507
Peli3	1.88838e-85	4.23902e-86	-1.34703	3.52416	84.7239
Tmem250-ps	4.00298e-137	5.92633e-138	-1.34677	4.39096	136.398
Slc25a43	8.25747e-61	2.37036e-61	-1.34588	2.82063	60.0832
Gm16477	4.66573e-136	6.96504e-137	-1.34447	4.34853	135.331
Cdh1	1.44023e-247	1.03821e-248	-1.34421	7.35977	246.842
Il2	0.0455108	0.0395505	-1.34396	-2.98414	1.34189
Rpl5	9.76168e-252	6.86498e-253	-1.34373	9.8879	251.01
Rtkn2	5.81296e-17	3.00868e-17	-1.34369	0.46553	16.2356
Cryzl1	2.06109e-146	2.87355e-147	-1.34359	4.82	145.686
Rpl17	1.18501e-209	1.05527e-210	-1.34326	9.59338	208.926
Lamb3	5.66615e-234	4.44045e-235	-1.34315	8.48735	233.247
Erp29	3.43114e-268	2.17329e-269	-1.34304	6.86508	267.465
Htatip2	2.94029e-82	6.7971e-83	-1.34283	3.36979	81.5316
Plxnd1	5.45796e-265	3.55e-266	-1.34283	6.12946	264.263
Arhgef25	1.13425e-161	1.4149e-162	-1.34229	4.6277	160.945
Haus7	5.80719e-130	9.06787e-131	-1.34136	4.50697	129.236
Trim67	0.0219302	0.0186474	-1.34094	-2.95281	1.65896
D030025P21Rik	2.62906e-08	1.70368e-08	-1.34058	-0.789042	7.5802
Agrn	3.88007e-281	2.29593e-282	-1.34031	9.16938	280.411
Zfp607a	3.06712e-31	1.25278e-31	-1.34024	1.6913	30.5133
Mrpl57	3.5089e-170	4.13406e-171	-1.34009	5.06685	169.455
Jph4	0.00744028	0.00615794	-1.33951	-2.56944	2.12841
Rad51b	4.84196e-17	2.50241e-17	-1.33945	0.671053	16.315
B9d2	2.28889e-92	4.85591e-93	-1.33943	3.59282	91.6404
Steap3	1.22149e-213	1.0641e-214	-1.33935	6.37261	212.913
Tmem164	2.76349e-281	1.63035e-282	-1.33896	6.40677	280.559
Gale	1.894e-173	2.17918e-174	-1.33838	5.22576	172.723
Ptpn7	2.90991e-22	1.36638e-22	-1.33769	0.942695	21.5361
Prrc1	2.14256e-289	1.22001e-290	-1.33755	6.16486	288.669
Uqcr11	8.8992e-188	9.22048e-189	-1.33742	6.46884	187.051
Trank1	0.00448617	0.00365583	-1.33735	-2.43169	2.34812
Kdelr1	4.00659e-263	2.63892e-264	-1.33699	6.57781	262.397
Inava	1.00958e-151	1.35421e-152	-1.33644	4.57168	150.996
Mfsd3	1.44589e-84	3.27627e-85	-1.33572	3.54901	83.8399
Pdgfa	1.36323e-258	9.25091e-260	-1.33569	7.06191	257.865
Lgalsl	4.19302e-291	2.35803e-292	-1.3348	6.4978	290.377
Ascc1	2.97934e-111	5.34305e-112	-1.33441	4.28269	110.526
Gm3379	3.60811e-40	1.31468e-40	-1.33424	3.06591	39.4427
Homez	3.25485e-84	7.39434e-85	-1.33419	3.35216	83.4875
Kcnk1	2.7986e-235	2.17514e-236	-1.33359	6.20069	234.553
Vars2	5.77836e-146	8.09005e-147	-1.33337	4.76758	145.238
Rpl32l	1.28542e-34	5.02171e-35	-1.33278	1.74041	33.891
Micos13	1.80455e-243	1.33474e-244	-1.332	6.12783	242.744
Mrpl58	5.10998e-270	3.20068e-271	-1.33143	5.98189	269.292
Mob3b	4.68782e-188	4.84055e-189	-1.33069	5.23431	187.329
Sebox	0.0187198	0.0158483	-1.32915	-2.92168	1.7277
Gm6450	4.16655e-28	1.78182e-28	-1.32893	1.7779	27.3802
A730013G03Rik	0.00790314	0.00655448	-1.32871	-2.66888	2.1022
Lgr5	2.74408e-18	1.38356e-18	-1.32864	0.900753	17.5616
Tmem98	4.72381e-268	3.00039e-269	-1.32859	5.90611	267.326
Chid1	1.25803e-261	8.38197e-263	-1.32795	6.25388	260.9
Tbl3	1.13408e-236	8.69451e-238	-1.32723	5.77648	235.945
Ankrd39	1.00755e-81	2.33863e-82	-1.32676	3.51188	80.9967
Akap7	1.93259e-75	4.76822e-76	-1.32644	3.21614	74.7139
Gm15500	1.45432e-247	1.04923e-248	-1.32628	6.6902	246.837
Cdc26	3.44826e-175	3.92496e-176	-1.32623	5.2034	174.462
Bcl2	4.29114e-172	4.97505e-173	-1.32587	4.97146	171.367
BB218582	0.000445927	0.00034491	-1.32553	-1.83233	3.35074
Rspo1	0.000840361	0.000660153	-1.32538	-1.95218	3.07553
Nsmce1	6.90609e-174	7.92974e-175	-1.32469	5.22589	173.161
Fam43a	1.79089e-216	1.5307e-217	-1.32465	5.90601	215.747
Rpl7a-ps11	2.6204e-100	5.15311e-101	-1.32462	4.39133	99.5816
Rab31	7.29815e-283	4.26707e-284	-1.32372	7.73396	282.137
Krtcap2	1.15144e-265	7.4284e-267	-1.32306	6.45229	264.939
Ndufb4	5.87485e-185	6.18006e-186	-1.32279	5.6986	184.231
Pygb	2.64079e-306	1.36884e-307	-1.32278	8.11856	305.578
Rpl17-ps3	2.27734e-135	3.41834e-136	-1.32097	5.41167	134.643
Prelid2	5.28229e-76	1.29274e-76	-1.3204	3.25061	75.2772
Rpl5-ps2	1.05117e-43	3.65859e-44	-1.32028	2.31203	42.9783
Loxl3	2.33643e-42	8.29101e-43	-1.31976	2.2518	41.6314
Gm3940	0.0087112	0.00724203	-1.318	-2.64332	2.05992
Gm5619	8.59207e-58	2.53803e-58	-1.31793	2.7066	57.0659
Myh14	5.12943e-260	3.45073e-261	-1.31781	6.00223	259.29
Plek2	8.27461e-87	1.83756e-87	-1.31752	3.71881	86.0823
Nebl	1.50352e-59	4.36979e-60	-1.31744	3.02186	58.8229
Smim7	4.05233e-270	2.53583e-271	-1.31742	6.66981	269.392
2610008E11Rik	2.17504e-127	3.46525e-128	-1.31668	4.32256	126.663
Gm5425	1.12239e-35	4.3268e-36	-1.31652	1.9646	34.9499
Bola2	5.6544e-168	6.77466e-169	-1.31623	5.14028	167.248
Speg	4.03112e-28	1.72343e-28	-1.31611	1.38872	27.3946
Gm9616	6.8898e-249	4.9262e-250	-1.3161	6.2558	248.162
Gm14117	5.86873e-45	2.00918e-45	-1.3157	2.37125	44.2315
L3hypdh	1.3705e-128	2.16737e-129	-1.3149	4.47715	127.863
Ccdc28b	5.54612e-65	1.52693e-65	-1.31436	2.90025	64.256
Slc25a29	3.23943e-106	6.04909e-107	-1.31364	3.97691	105.49
Phactr2	2.5788e-38	9.61583e-39	-1.3136	2.17656	37.5886
Tusc1	3.52047e-07	2.37681e-07	-1.31339	-0.853221	6.4534
Rps25	1.28923e-238	9.81585e-240	-1.3129	9.06832	237.89
Sec61b	4.8534e-256	3.35336e-257	-1.31273	6.35691	255.314
Prr15l	0.000133019	0.000100278	-1.31263	-1.48732	3.87609
Tmem9	2.14954e-232	1.69212e-233	-1.31202	6.61969	231.668
Coasy	1.68243e-247	1.21676e-248	-1.31181	5.91257	246.774
Rps28	5.02991e-276	3.06194e-277	-1.31123	8.15043	275.298
Cfap77	0.000320079	0.000245804	-1.31115	-1.93668	3.49474
Ltbp4	5.16027e-176	5.84638e-177	-1.30971	5.14896	175.287
Vezt	5.1045e-185	5.36669e-186	-1.30961	5.19511	184.292
Apobec3	3.38548e-112	6.02768e-113	-1.30952	4.16252	111.47
Prss12	6.13564e-102	1.18607e-102	-1.30911	3.85971	101.212
B4galnt1	1.9138e-168	2.28286e-169	-1.30872	5.23761	167.718
Btf3l4b	1.00408e-76	2.44256e-77	-1.30855	3.27685	75.9982
Kcnn4	1.18878e-19	5.84515e-20	-1.30766	0.79093	18.9249
Ednra	4.17599e-41	1.50272e-41	-1.30691	2.0885	40.3792
P2rx4	3.38674e-205	3.11735e-206	-1.30675	6.36956	204.47
Glrx2	4.31636e-165	5.2678e-166	-1.30665	4.83629	164.365
Btbd2	2.9699e-207	2.69357e-208	-1.30589	5.35568	206.527
Txndc15	2.53292e-241	1.89132e-242	-1.30507	5.95923	240.596
Snord58b	0.0282662	0.0242357	-1.30465	-3.05001	1.54873
Fam131a	1.55708e-182	1.67453e-183	-1.30357	5.11288	181.808
Klhl5	2.95314e-241	2.20684e-242	-1.30338	5.61562	240.53
Rps4x	7.97438e-275	4.88247e-276	-1.30322	10.2459	274.098
Medag	1.7362e-20	8.40429e-21	-1.30301	0.919491	19.7604
Hacd3	7.70371e-295	4.23286e-296	-1.30268	7.49524	294.113
Cxcr4	3.22934e-52	1.0142e-52	-1.30265	2.58515	51.4909
Mylk3	1.86574e-12	1.07081e-12	-1.30133	-0.00718891	11.7291
Pax3	2.0734e-14	1.13827e-14	-1.30121	0.319955	13.6833
Rplp0-ps1	0.000381503	0.000294161	-1.30071	-0.937048	3.4185
Fut11	2.72818e-169	3.23826e-170	-1.30008	4.89333	168.564
Ccna2	4.85041e-265	3.15198e-266	-1.29968	6.70407	264.314
Slc10a7	3.69143e-158	4.74783e-159	-1.29847	4.71569	157.433
Rpl10-ps6	1.32938e-08	8.52332e-09	-1.29807	-0.604853	7.87635
Gm14325	1.30879e-104	2.47929e-105	-1.29757	4.11331	103.883
Morrbid	1.87984e-101	3.65374e-102	-1.29688	4.03143	100.726
Mov10	1.2506e-178	1.38531e-179	-1.29589	5.18789	177.903
Reep6	1.82153e-46	6.14519e-47	-1.29537	2.47467	45.7396
Selenon	4.08145e-280	2.42707e-281	-1.29515	6.39119	279.389
Fxyd5	3.72661e-59	1.08747e-59	-1.29474	2.98416	58.4287
Amer1	5.87351e-139	8.59908e-140	-1.29456	4.5324	138.231
Ptov1	2.35875e-268	1.49127e-269	-1.2941	6.35132	267.627
Vax2	1.11624e-32	4.4774e-33	-1.29374	2.18415	31.9522
Gtf2i	2.32657e-298	1.2565e-299	-1.29336	6.89772	297.633
Hint3	1.4315e-72	3.63442e-73	-1.29324	3.3879	71.8442
Cmpk1	1.11865e-252	7.84073e-254	-1.293	6.15071	251.951
Rpl10-ps2	2.20122e-12	1.26582e-12	-1.29179	0.173034	11.6573
Batf3	1.06327e-22	4.94342e-23	-1.29145	1.1485	21.9734
Sort1	1.15522e-255	8.00889e-257	-1.29132	5.97575	254.937
Ndufa6	1.03326e-219	8.61906e-221	-1.29121	5.73539	218.986
Dhrs3	1.46384e-115	2.5513e-116	-1.29021	4.67381	114.835
Sult2b1	6.3075e-62	1.78728e-62	-1.29	2.87091	61.2001
Fgfr3	1.81211e-116	3.13383e-117	-1.28921	4.39054	115.742
Chtf18	1.77811e-140	2.57923e-141	-1.28852	4.56059	139.75
Gm8670	0.00640102	0.00527074	-1.28828	-2.54552	2.19375
Zfand2b	5.06231e-138	7.45305e-139	-1.28802	4.70792	137.296
Dap	3.04598e-270	1.9043e-271	-1.28767	6.46997	269.516
Hyls1	1.53624e-104	2.91196e-105	-1.28712	4.0645	103.814
Atpaf1	8.92607e-68	2.37994e-68	-1.28626	3.12552	67.0493
Ccnf	6.77813e-246	4.93787e-247	-1.28616	5.97451	245.169
Eef1akmt2	6.1603e-96	1.26352e-96	-1.2859	3.8416	95.2104
Rpl37a	5.24281e-258	3.57625e-259	-1.28586	9.41678	257.28
Sppl2b	8.54949e-194	8.51185e-195	-1.2858	5.28862	193.068
Irak4	2.17932e-79	5.18125e-80	-1.28569	3.54476	78.6617
Atp7b	1.84869e-18	9.29285e-19	-1.28505	1.28625	17.7331
Ppp4r1l-ps	0.0196704	0.0166809	-1.28461	-2.83252	1.70619
Slc13a5	0.0192042	0.0162698	-1.28453	-2.80393	1.7166
Cish	6.31511e-58	1.8621e-58	-1.28453	2.81905	57.1996
Msto1	1.54238e-184	1.63337e-185	-1.28434	5.30114	183.812
Bhlhb9	1.21126e-194	1.19313e-195	-1.28402	5.25224	193.917
H2-T22	7.86418e-50	2.54368e-50	-1.28387	2.93168	49.1043
Gatd3a	1.50555e-213	1.31332e-214	-1.28383	5.5284	212.822
Slc25a17	1.17436e-257	8.02436e-259	-1.28381	6.38293	256.93
Gm9354	0.000366189	0.000282012	-1.28279	-1.87605	3.4363
Gm11240	0.0451268	0.0391956	-1.28234	-3.19097	1.34557
Eef1b2	3.58701e-251	2.52681e-252	-1.28222	9.46885	250.445
Dusp7	4.25872e-183	4.56747e-184	-1.28194	5.15177	182.371
Gm9104	0.000340673	0.000261979	-1.28159	-1.66855	3.46766
Emp1	4.32554e-258	2.94802e-259	-1.28028	9.74618	257.364
Carmil1	4.07755e-240	3.0806e-241	-1.28015	6.04029	239.39
Mgmt	2.68723e-57	7.96311e-58	-1.27975	2.85596	56.5707
Gm6254	8.30208e-11	4.97199e-11	-1.2787	-0.0193311	10.0808
Ccdc162	4.53508e-27	1.9727e-27	-1.27853	1.40299	26.3434
Nckap5l	4.62708e-125	7.51034e-126	-1.27849	4.30233	124.335
Prickle3	1.59822e-16	8.35509e-17	-1.27818	0.68399	15.7964
Rpl7a-ps5	1.52489e-75	3.75515e-76	-1.27754	3.65248	74.8168
Ccn2	1.07496e-293	5.93171e-295	-1.27603	7.47539	292.969
Ivd	1.24591e-277	7.51863e-279	-1.27562	6.4615	276.905
Ankrd9	3.44324e-41	1.23702e-41	-1.27552	2.69503	40.463
Phkb	1.242e-220	1.03312e-221	-1.2754	5.61425	219.906
Rpl9-ps6	1.89405e-68	5.02114e-69	-1.27438	4.68367	67.7226
Cavin2	7.68626e-203	7.17415e-204	-1.27434	5.48286	202.114
[truncated: 12,901 more rows]

## Sheet: GO Biological Process
Category	Term	Count	%	PValue	Genes	List Total	Pop Hits	Pop Total	Fold Enrichment	Bonferroni	Benjamini	FDR
GOTERM_BP_DIRECT	GO:0002181~cytoplasmic translation	76	1.27325	2.27383e-27	RPL5, RPL3, RPL32, RPL31, RPL34, RPLP1, RPS6-PS4, RPLP0, RPL10A, RPL8, RPL9, RPL9-PS6, RPL6L, RPL6, RPL7, RPS4X, RPS15, RPL7A, RPS14, RPS16, RPL18A, RPS19, RPS18, RPL36, RPLP2, RPL38, RPS11, RPS10, RPL39, RPS13, RPS12, RPS9, RPS7, RPL21, RPS8, RPS5, RPL23, RPS6, RPL22, RPL13A, RPSA, FTSJ1, RPL37A, RPL27, RPL26, RPL28, RPL12, RPL11, RPL36A, RPS15A, RPL14, RPS3, RPL13, RPS2, RPL15, RPL18, RPS27A, R…	5317	94	20240	3.07772	2.14991e-23	2.14991e-23	2.10761e-23
GOTERM_BP_DIRECT	GO:0006974~cellular response to DNA damage stimulus	251	4.20506	3.31186e-26	ATF2, MDC1, CCNK, ANKLE1, HDAC10, SMC5, SMC3, ALKBH7, CCAR2, ZFYVE26, RASSF1, HERC2, CHEK1, PCLAF, AKT1, EPC2, KAT7, NFRKB, RNF111, IER3, FAAP100, DDX11, PRKCD, NSMCE1, REV1, HUS1, PSME4, ADPRS, NEIL1, PIF1, DCUN1D5, PRKDC, ZBTB1, XPC, CDKN2AIP, NUAK1, SWI5, ZBTB7A, CTC1, PLK3, XRCC6, CRADD, XRCC5, DDIAS, SETD1A, INO80, SETX, FAM111A, TDP2, TDP1, SPRTN, ATM, INTS7, HROB, RAD18, ATR, H2AX, SETD2, …	5317	528	20240	1.8096	3.13136e-22	1.56568e-22	1.53488e-22
GOTERM_BP_DIRECT	GO:0007049~cell cycle	284	4.75792	3.66628e-22	MDC1, ANKLE2, CCNK, SMARCB1, CCNF, SMC5, SMC3, SMC4, CCAR2, SMC2, CCAR1, CDC20, MTBP, ZFYVE26, RASSF1, RASSF2, CDC23, CDC26, CHEK1, PRKCD, PIMREG, KNSTRN, CD2AP, HCFC1, EID1, CDC34, ZW10, ZFYVE19, DDIT3, KCTD11, SIK1, KIF20B, LLGL2, CDCA3, HEPACAM, CDCA5, SKA3, SKA1, DSN1, RACGAP1, SNX9, RAB11FIP3, BANP, CDT1, PLK3, DDIAS, SIAH2, PLK1, MICAL3, INO80, CDC6, WAPL, ZWINT, ANLN, STAG1, STAG2, CDC16, …	5317	653	20240	1.65558	3.46647e-18	1.15549e-18	1.13276e-18
GOTERM_BP_DIRECT	GO:0045944~positive regulation of transcription from RNA polymerase II promoter	466	7.807	1.66238e-18	ATF1, ATF2, EHF, GABPB2, PID1, MAML2, MAML1, SCX, GABPB1, RBPJ, BACH1, SOX21, ELK3, ELK4, TBK1, ZMIZ1, NAMPT, CREB3L2, AKT1, PRL2C2, CDK5RAP3, IER2, MED1, MEF2C, SERPINF2, MRTFB, MRTFA, SOX12, DICER1, HMGA1B, MED6, HCFC1, ZFP292, DDIT3, ZSCAN21, RFX5, PRKD1, ATF5, ATF6, ATF3, ATF4, CTBP2, PRKDC, GATA3, HIF1A, GALR2, RREB1, ZBTB7C, S100A10, JUN, CREBBP, JAG1, JUND, FZD5, PBX3, PBX2, NFATC1, NR1D2,…	5317	1257	20240	1.41122	1.57178e-14	3.92944e-15	3.85214e-15
GOTERM_BP_DIRECT	GO:0006915~apoptotic process	275	4.60714	7.96999e-18	ATF2, GHITM, NOC2L, CCAR2, IFIT2, CCAR1, GJA1, LGALS1, EVA1A, RASSF6, CHEK1, DPF2, AKT1, SOX9, CHAC1, TNS4, LGALS7, MEF2C, DAPK1, MAP1S, DAPK2, PRKCD, BTC, RRAGA, IFI27, DDIT3, LGALS12, DDIT4, CDIP1, TRIB3, PRKD1, EPHA2, CDCA7, BCL10, NRADD, HIF1A, DEDD2, SGPL1, RNF216, CHST11, INPP5D, HMOX1, S100A14, ATG5, PEA15A, FIS1, PLK3, JUN, XBP1, CRADD, GADD45B, DDIAS, TNFSF15, SIAH2, GADD45G, ID1, ADA, C…	5317	666	20240	1.57182	7.53563e-14	1.50713e-14	1.47748e-14
GOTERM_BP_DIRECT	GO:0045893~positive regulation of transcription, DNA-templated	294	4.92545	2.21748e-16	EHF, TRRAP, SCX, GPATCH3, RBPJ, ACTB, ZFP281, MSANTD1, RPS6KA1, CREB3L2, ZXDC, EPC1, AKT1, EPC2, SOX9, NFRKB, RNF111, SOX4, ZFP287, ACVR1, MED1, MEF2C, MRTFB, MRTFA, HMGA1B, JMJD6, HCFC1, NIF3L1, DDIT3, ZSCAN21, TRIM16, ATF5, ATF4, MAGED1, EPAS1, PDGFB, NOLC1, XPC, GATA3, BCL10, PRDM11, MRPL12, HIF1A, MBTD1, INPP5K, APOE, NRBF2, PATZ1, SNX5, BANP, EGR1, XRCC6, JUN, CREBBP, EGR2, AFAP1L2, FZD2, IN…	5317	736	20240	1.52059	2.09943e-12	3.42473e-13	3.35736e-13
GOTERM_BP_DIRECT	GO:0006281~DNA repair	178	2.98207	2.53549e-16	DCLRE1A, MDC1, HDAC10, RIF1, TRRAP, MPG, FMR1, NUDT1, BCCIP, SMC5, PARK7, SMC3, BACH1, YY1, ZFYVE26, SMCHD1, HERC2, PTTG1, RUVBL2, CHEK1, POGZ, PCLAF, EPC2, KAT7, NBN, NFRKB, RNF111, FAAP100, GEN1, WDHD1, USP7, LIG1, FBXW7, KMT5C, DDX11, NSMCE1, REV1, LIG4, WRNIP1, EMSY, MSH6, MORF4L1, MSH2, MSH3, FANCD2, MORF4L2, PSME4, TIMELESS, ADPRS, NEIL1, HDGFL2, PIF1, BLM, INO80D, PSMD14, PRKDC, ZBTB1, XPC…	5317	391	20240	1.73295	2.09943e-12	3.42473e-13	3.35736e-13
GOTERM_BP_DIRECT	GO:0006397~mRNA processing	167	2.79779	3.12739e-15	ZFP326, TCERG1, DBR1, FMR1, CWC25, CASC3, ADARB1, PHRF1, TSEN2, CCAR2, LGALS3, ALKBH5, PPP4R2, SNRPD2, RBMX2, ARL6IP4, MTREX, CIR1, PRKACA, CMTR2, SRRM2, AQR, MBNL1, IK, MBNL2, PUS1, PRPF4B, THOC3, THOC2, PUS7, WBP11, THOC7, JMJD6, THOC6, SRRM1, ERN1, PRPF4, PRPF6, PDE12, PRPF3, CLNS1A, SRSF2, SNRPG, SNRNP27, SRSF3, SNRNP25, GEMIN7, SREK1, AURKAIP1, SNRNP200, SNRPA, SF1, SRSF9, SLBP, KHDRBS3, DHX…	5317	368	20240	1.72748	2.9392e-11	3.69618e-12	3.62347e-12
GOTERM_BP_DIRECT	GO:0043065~positive regulation of apoptotic process	176	2.94857	3.13016e-14	4930453N24RIK, STEAP3, RPS6-PS4, TRP63, CCAR2, IFIT2, CCAR1, TOMM22, LGALS2, RASSF2, SLK, LGALS1, FAM162A, RASSF6, BNIP3L-PS, CYP1B1, AKT1, CCN2, PHLDA2, LZTS2, PHLDA1, SOX4, MAP3K5, TGM2, MEN1, PHLDA3, PDGFRB, BNIP3L, USP7, DAPK1, DAPK2, IGFBP3, PRKCD, RPS6, SIAH1B, DDIT3, ATF6, RNF122, NSMAF, NOTCH2, ZFP622, ZFP346, PRKDC, ITPR1, HTRA2, ADRB1, BCL10, STK4, FOXO3, HIF1A, FOXO1, SLC9A1, LDHA, BCL…	5317	402	20240	1.6666	2.9602e-10	3.07875e-11	3.01819e-11
GOTERM_BP_DIRECT	GO:0006412~translation	141	2.3622	3.30961e-14	EIF4A2, CARS, RPL5, RPL14-PS1, RPL3, VARS, RPL32, RPL31, RPL34, RPL8, RPL10A, RPL9, RPL6, RPL7, NARS, RPS15, EEF1B2, RPS14, RPS16, RPL18A, RPS19, RPS18, RPL36, AKT1, RPL35, RPL38, EIF2D, RPL37, RPS11, RPL39, RPS13, RPS12, RARS2, RPS9, RPS7, RPL21, RPS8, EIF1AX, RPS5, GM15501, RPL23, RPS6, RPL22, MRPS18B, RPSA, MRPS18C, EEF1A1, GUF1, RPL27, RPL26, CARS2, RPL28, MRPL19, MRPL17, MRPL14, MRPL15, MRPL…	5317	302	20240	1.77728	3.12815e-10	3.07875e-11	3.01819e-11
GOTERM_BP_DIRECT	GO:0015031~protein transport	257	4.30558	3.58184e-14	KDELR1, PHAX, GLE1, RABGEF1, RINL, CCDC91, AP1S2, AP1S1, VPS35, VPS36, SIL1, ARRDC4, NUP214, VPS18, CUBN, NUP210, COG5, ARRDC1, ARRDC2, ARRDC3, ANK2, ZW10, NUP98, KIF20A, BLZF1, VPS28, POM121, SAR1A, LMAN2L, STXBP1, STXBP2, AGAP1, VPS26A, PIK3R2, NMD3, AAAS, SNX1, RAB11FIP1, VPS11, S100A13, VTI1A, SNX9, STXBP5, SNX7, SNX5, SEC31A, RAB11FIP5, VPS16, VTI1B, BTF3, RABGAP1L, XBP1, SURF4, MYO5A, STAM,…	5317	646	20240	1.51441	3.39058e-10	3.07875e-11	3.01819e-11
GOTERM_BP_DIRECT	GO:0008380~RNA splicing	133	2.22818	7.21995e-14	ZFP326, TCERG1, FMR1, CWC25, CASC3, CCAR2, LGALS3, PPP4R2, SNRPD2, RBMX2, ARL6IP4, MTREX, CIR1, SRRM2, AQR, MBNL1, IK, MBNL2, SCAF11, PUS1, PRPF4B, THOC3, THOC2, PUS7, WBP11, THOC7, JMJD6, THOC6, SRRM1, PRPF4, PRPF6, PRPF3, CLNS1A, SRSF2, SNRPG, SNRNP27, SRSF3, SNRNP25, GEMIN7, SREK1, SNRNP200, SNRPA, SF1, SRSF9, DHX8, DHX9, YTHDC1, SNU13, AKAP17B, PRPF8, ZMAT2, KHDC4, SMN1, ZC3H13, RBM10, SRPK2,…	5317	282	20240	1.79534	6.82315e-10	5.68872e-11	5.57681e-11
GOTERM_BP_DIRECT	GO:0016310~phosphorylation	248	4.1548	1.78652e-13	TRIO, ARAF, MYLK, DCAF1, RPS6KA6, TBK1, RPS6KA1, CHEK1, AKT1, PIP4K2C, PRKACA, EPHB4, PDK2, EPHB3, ACVR1, PRKCG, EPHA4, DAPK1, EPHA8, DAPK2, PRKCD, CSNK1D, PASK, UHMK1, PRKD3, ULK3, TYRO3, ULK1, SIK1, PRKD1, EPHA1, EPHA3, EPHA2, PRKDC, WNK4, PIK3R4, DGUOK, NUAK1, PIP5K1A, TRPM7, PIP5K1C, SRPK2, CDK18, PLK3, CDK19, CHKA, PLK2, INSR, PLK1, EIF2AK3, BRAF, UCK2, ADCK2, WNK1, TOLLIP, WNK3, ADCK5, CDK1…	5317	626	20240	1.50807	1.68899e-09	1.29935e-10	1.27379e-10
GOTERM_BP_DIRECT	GO:0051301~cell division	169	2.8313	3.1289e-12	DCLRE1A, ANKLE2, CCNK, CCNT2, CCNT1, ZWILCH, CCNF, CIB1, SMC5, SMC3, SMC4, SMC2, CDC20, ZFYVE26, CDC23, CCND1, PTTG1, CDC26, POGZ, NUSAP1, NEK2, KNTC1, LZTS2, MEN1, BORA, LIG1, IST1, LIG4, PIMREG, CDC25C, KNSTRN, CDC25A, CD2AP, CDC25B, CCNE1, ZW10, ZFYVE19, TIMELESS, ANAPC4, ANAPC5, KIF20B, ANAPC1, ARL8A, ARL8B, LLGL2, KLHL18, CDCA3, TNKS, CDCA5, CUL3, KLHL13, PDS5A, SKA3, CUZD1, PMF1, SKA1, CCNB…	5317	399	20240	1.61234	2.95841e-08	2.11313e-09	2.07156e-09
GOTERM_BP_DIRECT	GO:0048511~rhythmic process	80	1.34026	1.80771e-11	PIWIL2, KDM5A, GSK3B, SUV39H2, CRTC1, SUV39H1, BHLHE41, RORC, RORA, AHR, CCAR2, NAMPT, RACK1, EP300, PRKCG, KLF10, NCOA2, USP7, KDM2A, FBXW7, CSNK1D, PROX1, SIRT1, DDB1, THRAP3, CRY1, TIMELESS, SIK1, PPARG, DTL, ATF4, PRKAA2, HDAC3, HLF, KMT2A, PRKDC, DHX9, ROCK2, MAGED1, HDAC1, CIPC, MYCBP2, CREM, TWIST1, CIART, RELB, RAI1, MTA1, NFIL3, NOCT, NRIP1, EGR1, CREBBP, NFYA, USP9X, SIAH2, NONO, HUWE1,…	5317	153	20240	1.99041	1.70919e-07	1.13946e-08	1.11704e-08
GOTERM_BP_DIRECT	GO:0006468~protein phosphorylation	248	4.1548	2.65882e-11	EPHB6, TRIO, MAML1, ARAF, MYLK, RABGEF1, RPS6KA6, TBK1, RPS6KA1, CHEK1, AKT1, SOX9, PRKACA, EPHB4, PDK2, EPHB3, ACVR1, PRKCG, EPHA4, DAPK1, EPHA8, DAPK2, PRKCD, HUS1, CSNK1D, ATG14, PASK, ATG13, UHMK1, PRKD3, CD109, ULK3, TYRO3, ULK1, SIK1, TRIB3, PRKD1, EPHA1, TRIB2, EPHA3, EPHA2, PRKDC, PDGFB, WNK4, PIK3R4, DGUOK, NUAK1, TRPM7, ST3GAL1, SRPK2, CDK18, PLK3, CDK19, PLK2, INSR, PLK1, EIF2AK3, BRAF…	5317	652	20240	1.44793	2.51391e-07	1.5712e-08	1.54029e-08
GOTERM_BP_DIRECT	GO:0046777~protein autophosphorylation	94	1.5748	6.77029e-11	DDR1, GSK3B, SMG1, FLT1, IGF1R, HK1, SLK, EEF2K, RB1CC1, STK16, PIM1, PIM3, NEK2, PIM2, PRKACA, JAK2, EPHB4, EPHB3, HTATIP2, PDGFRB, PRKCG, EPHA4, PDGFRA, DAPK1, EPHA8, PRKCD, NME2, DYRK1A, LMTK2, PASK, ATG13, TGFBR1, UHMK1, ERN1, MAPKAPK3, LCK, TYRO3, ULK3, FAM20C, SIK1, ULK1, PRKD1, EPHA1, CSNK1G2, CSNK1G1, CAMK2B, STK39, PRKX, TTK, STK4, EGFR, CAMKK2, GRK5, ATG101, ERBB2, MKNK2, MAP3K20, TRPM7…	5317	194	20240	1.84446	6.40131e-07	3.76548e-08	3.6914e-08
GOTERM_BP_DIRECT	GO:0006629~lipid metabolic process	268	4.48986	1.78164e-10	FAAH, IL1RN, LIPA, CRKL, NSDHL, LIPG, LIPN, PGAP6, FDXR, CYP1B1, PLCE1, MLYCD, PIP4K2C, LIPK, ARSA, CUBN, IAH1, ECH1, ACSL5, ACSL4, CEL, ACSL3, PISD, CYP39A1, SULT2B1, PLPP5, ACOT2, ACOT1, PLBD1, PLPP2, PLA1A, MTMR3, RETSAT, MGST3, MTTP, HACD3, PLA2G6, ADH7, PLA2G7, MTMR7, HSD11B1, PGS1, C3, PTDSS2, CYP27B1, PTDSS1, SGPL1, RNF213, RDH10, PTPMT1, INPP5D, INPP5K, PIP5K1A, ST3GAL5, B4GALNT1, APOE, P…	5317	727	20240	1.40328	1.68454e-06	9.35856e-08	9.17446e-08
GOTERM_BP_DIRECT	GO:0016477~cell migration	134	2.24493	4.50422e-10	WWC1, IRS2, PHB2, PVR, ARHGAP35, AQP1, CRKL, NARS, SIRPA, CCN2, TNS3, EPHB3, NANOS1, PDGFRB, PDGFRA, WNT5A, KNSTRN, CD2AP, TIAM1, ARC, FSCN1, TYRO3, EPHA3, EPHA2, CD151, SDC4, SDC2, CUL3, PXN, SDC3, RHOBTB3, PDGFB, IQGAP1, ADAMTS12, CORO1B, CORO1C, ABR, STRIP2, ADGRG1, PLCG1, NTNG1, CARMIL1, NTNG2, ZRANB1, TGFB2, ST14, TGFB1, CCDC88A, CDK5, COL5A1, PTK7, BCL2, FAT1, NF1, SNAI1, SDC1, CORO7, NRP1,…	5317	315	20240	1.61934	4.25873e-06	2.24144e-07	2.19735e-07
GOTERM_BP_DIRECT	GO:0006325~chromatin organization	151	2.52974	5.86807e-10	SMARCB1, PRDM9, HDAC10, TRRAP, EHMT2, HDAC11, ARID4A, ARID4B, DCAF1, SMCHD1, RUVBL2, DPF2, EPC1, BANF1, EPC2, KAT7, HMGN2, ARID2, HMGN3, BAHCC1, MEN1, KDM2A, KMT5C, SFMBT1, EMSY, JMJD6, HCFC1, MORF4L1, KAT6B, MORF4L2, KAT6A, HAT1, BCORL1, KMT2E, L3MBTL1, KMT2D, L3MBTL3, KMT2A, KMT2C, KMT2B, BAZ2A, MBTD1, HLTF, EP400, SUDS3, ZBTB7A, ATG5, ZFP462, BANP, CBX8, CREBBP, CBX6, BRPF1, SETDB1, BRPF3, SET…	5317	367	20240	1.56623	5.54825e-06	2.77413e-07	2.71956e-07
GOTERM_BP_DIRECT	GO:0030335~positive regulation of cell migration	117	1.96013	9.9152e-10	SEMA5A, RIPOR1, ATP8A1, IRS2, CIB1, FGF1, AQP1, CXCL16, MYLK, IGF1R, CCAR1, ACTG1, PREX1, PLAU, FAM110C, PDGFRB, ACVR1, EPHA4, PDGFRA, MAP2K1, WNT5B, TIAM1, CLDN3, SMO, RUFY3, EPHA1, CBLL1, EPHA2, CD274, GRB7, SEMA7A, CD151, PDGFB, TWIST1, PDGFA, PLD1, PLD2, SDCBP, PDGFC, STX4A, TCAF2, CARMIL1, TGFB2, XBP1, TGFB1, MCAM, CAV1, ARHGEF39, INSR, FN1, SSH2, PLET1, COL1A1, VIL1, DIAPH1, CXCL10, FER, CX…	5317	268	20240	1.66186	9.37478e-06	4.4642e-07	4.37638e-07
GOTERM_BP_DIRECT	GO:0031175~neuron projection development	85	1.42402	3.95572e-09	GSK3B, WDR47, CNTNAP1, PTEN, STMN4, ECE1, PTPRK, LAMC1, FRY, AREG, IGF1R, PPP1R9B, SAMD14, HERC1, OPHN1, CDH1, STMN1, RAC3, NRTN, PHGDH, SCN1B, NDEL1, PSD, EDN1, EDN2, EPHA8, PRMT1, MRTFB, MRTFA, UBE4B, UHMK1, GPRIN3, MAP1B, TBC1D24, RAPGEF2, ULK1, MAPT, MATN2, SEMA7A, TNXB, ROCK1, SHC1, SRF, PRICKLE2, PRICKLE1, CAMSAP1, CAMSAP2, PLD2, BLOC1S5, BLOC1S6, SNX1, FLRT3, CLMN, MAP2, GALR2, APOE, STX3,…	5317	181	20240	1.78766	3.74007e-05	1.70006e-06	1.66662e-06
GOTERM_BP_DIRECT	GO:0000278~mitotic cell cycle	70	1.17273	4.37824e-09	CETN2, CLTC, CETN4, LIPA, TUBA1C, TUBB6, TUBA1B, TUBB5, CDC23, TUBA1A, TUBB3, NUP62, MYBL2, AZI2, POLE, MYBL1, MEN1, DIS3L2, NUP214, WDHD1, MAP2K1, IK, PPP1R12A, RPS6, DNMT3A, MASTL, CDC25B, TUBB2A, ESPL1, ZW10, SRSF2, USP16, DCTN2, RGS14, CDCA5, CUL3, MIS12, TUBD1, ABRAXAS2, SNX33, SKA3, AURKB, SKA1, VCPIP1, PPP2CB, SNX9, NDP, CENPT, STAT5A, CDT1, DYNC1H1, PLK3, RRM2, PLK2, PLK1, TBCD, CDC5L, NU…	5317	140	20240	1.90333	4.13954e-05	1.79984e-06	1.76443e-06
GOTERM_BP_DIRECT	GO:0006338~chromatin remodeling	94	1.5748	1.98598e-08	RERE, KDM5A, SUV39H2, SMARCB1, MORC2A, CHD8, PWWP2B, CHD7, TRP63, CHD5, RSF1, TTF1, MYSM1, CHD1, ACTB, YY1, BCL7A, VPS72, BCL7C, RUVBL2, GATAD1, BCL7B, SCMH1, NFKBIZ, CHEK1, DPF2, PWWP2A, EP300, HMG20B, SOX9, ARID2, NFRKB, MEN1, KDM6A, KDM6B, SS18, BRD2, RING1, KMT5C, ATRX, BAZ1A, ARID1A, BAZ1B, UCHL5, TTI1, HCFC1, MORF4L1, CFDP1, KAT6B, WAC, MPND, HDGFL2, HDAC4, SMARCD2, USP16, SMARCD3, INO80D, …	5317	212	20240	1.68786	0.000187757	7.82394e-06	7.67003e-06
GOTERM_BP_DIRECT	GO:0034599~cellular response to oxidative stress	49	0.820908	6.65573e-08	ATF2, VKORC1L1, SRXN1, ATP2A2, KEAP1, SLC7A11, PARK7, SESN2, LONP1, GGT1, PRKCD, ETV5, SELENON, SELENOS, FANCD2, G6PDX, TBC1D24, PRKD1, PPIA, ATF4, PRKAA2, STAU2, HTRA2, PRR5L, FOXO3, FOXO1, CST3, PRDX3, PRDX2, PRDX5, ERMP1, MGAT3, STX4A, SLC25A24, RWDD1, NQO1, XBP1, GSR, PYCR1, SLC4A11, PYCR2, EIF2S1, RAD52, NR4A2, SETX, PRKRA, ATP13A2, CPEB2, NFE2L2	5317	91	20240	2.04974	0.000629101	2.5172e-05	2.46768e-05
GOTERM_BP_DIRECT	GO:0030198~extracellular matrix organization	83	1.39052	7.7104e-08	ERO1A, ERO1B, COL18A1, B4GALT1, COL16A1, OLFML2B, ECM2, ELN, LGALS3, MMP25, ADAMTS3, MMP24, ADAMTS1, SLC39A8, SOX9, SERAC1, ATP7A, ADAMTS9, ADAMTS6, ADAMTS7, CSGALNACT1, PDGFRA, SCARA3, POSTN, APLP1, MMP3, TFIP11, NPNT, HSPG2, MMP10, SERPINB5, MMP11, MMP14, COL2A1, CCDC80, MMP13, COL4A2, SPINT1, COL4A1, CRISPLD2, MMP15, COL4A4, MMP17, PXDN, COL4A6, ITGA8, COL8A2, COL4A5, VWA1, MMP19, MATN4, MATN2…	5317	185	20240	1.70785	0.000728752	2.68722e-05	2.63436e-05
GOTERM_BP_DIRECT	GO:0071456~cellular response to hypoxia	62	1.0387	7.75258e-08	ERO1A, SUV39H2, ACAA2, SUV39H1, HILPDA, HP1BP3, PTEN, RORA, PHB2, AQP3, BBC3, AQP1, NPEPPS, FAM162A, AKT1, ATP7A, BNIP3L, EDN1, DNMT3A, SIRT1, CCNA2, FNDC1, PPARG, ADAM8, MGARP, SLC29A1, EPAS1, TWIST1, STC1, AK4, PTGS2, FOXO3, HIGD1A, HIF1A, NDRG1, RTN4, SLC9A1, CBS, STC2, LMNA, PGK1, EIF4EBP1, HMOX1, NDP, EGLN1, ANGPT4, EGLN3, TGFB1, BNIP3, CFLAR, VASN, MTOR, VEGFA, RGCC, TBL2, CR1L, TRP53, BCL2…	5317	126	20240	1.87312	0.000732738	2.68722e-05	2.63436e-05
GOTERM_BP_DIRECT	GO:0045732~positive regulation of protein catabolic process	50	0.837661	7.95792e-08	GSK3B, RAB7, NDUFA13, CDKN1B, LPCAT1, TNFAIP3, DCAF1, GJA1, VPS35, SOX9, IER3, NSF, MYLIP, HSP90AA1, WNT5A, RNF41, DDB1, HECW2, TRIB3, SEC22B, DTL, VPS28, AMER1, UBR3, NEDD4L, ASB11, PTTG1IP, OAZ1, NKD1, FOXO1, OAZ2, FZR1, SNX1, GGA3, VPS11, RILP, TIPARP, PLK2, RHBDD1, HUWE1, DAB2IP, MSN, WWP2, SORL1, CUL4A, APC, SGSM3, CREBRF, TRIM32, CUL4B	5317	94	20240	2.02482	0.000752139	2.68722e-05	2.63436e-05
GOTERM_BP_DIRECT	GO:0001843~neural tube closure	53	0.887921	8.3809e-08	SETD2, CITED2, SPINT2, CELSR1, ARHGAP35, TMED2, PRKACA, TEAD2, KDM6A, PHACTR4, TGIF1, BRD2, KDM2A, APAF1, RPS7, WNT5A, SHROOM3, TSC1, ARID1A, ZEB2, SPINT1, TRAF6, KIF20B, SDC4, ROCK2, TULP3, TWIST1, BCL10, PRICKLE1, LIAS, LRP6, HECTD1, MTHFD1L, RAB23, ABL2, VASP, TGFB2, ST14, SEC24B, STIL, TGFB1, PTCH1, SEMA4C, FZD6, MTHFR, IFT122, FUZ, GRHL2, VANGL2, PTK7, DLC1, PLXNB2, CLUAP1	5317	102	20240	1.97797	0.0007921	2.73246e-05	2.67871e-05
GOTERM_BP_DIRECT	GO:0007399~nervous system development	168	2.81454	9.06202e-08	SEMA5A, SMARCB1, AVIL, FMR1, D16ERTD472E, TRP63, BZW2, TSKU, CDC20, GRIP1, NRBP2, OPHN1, POFUT1, STMN1, DPYSL3, DPF2, AKT1, DIP2A, DIP2B, CHAC1, SOX4, PCDHAC2, EPHB3, EPHA4, MYLIP, HES6, MEF2C, MBNL1, EPHA8, MAP1S, ISLR2, LMTK2, TSC1, FRMD7, RUFY3, MAP1B, ADGRB1, TYRO3, KCTD11, WDPCP, PRKD1, NBL1, NGEF, BRSK1, SEMA7A, AKNA, ZC4H2, SDC2, FBXO45, GATA3, EFNA5, CPLX2, IGSF9, RTN4, GLIS2, EFNB2, EFNB…	5317	445	20240	1.43712	0.000856447	2.85605e-05	2.79986e-05
GOTERM_BP_DIRECT	GO:0045444~fat cell differentiation	52	0.871168	1.09472e-07	ATF2, GSK3B, STEAP4, CBY1, DYSF, ARXES2, ARXES1, OSBPL11, NIPBL, CCND1, OPA3, AP1S2, ENPP1, SDF4, BBS9, EP300, SREBF1, MED1, MKKS, ARID5B, BSCL2, ADGRF5, PPARG, PLCB1, ATF5, CREB5, CEBPA, ARL6, GLIS1, LRP6, SOCS1, GRK5, METTL8, SOCS7, ZBTB7A, ALOXE3, TFAP2B, OSBPL8, ANKRD26, EGR2, EIF2AK3, HMGA2, INHBB, NOC3L, KLF4, SMAD6, PSMB8, BLTP1, NR4A2, NR4A3, LPIN1, TRIM32	5317	100	20240	1.97946	0.00103452	3.33888e-05	3.2732e-05
GOTERM_BP_DIRECT	GO:0045943~positive regulation of transcription from RNA polymerase I promoter	20	0.335064	2.89809e-07	PPP1R15A, UTP15, BNC1, EIF2AK3, SMARCA5, DDX21, WDR75, DEK, SIRT7, BAZ1B, WDR43, PHF8, MYO1C, MYBBP1A, CARM1, ERBB2, ERCC6, LYAR, SF3B1, ATF4	5317	25	20240	3.04533	0.00273639	8.56295e-05	8.3945e-05
GOTERM_BP_DIRECT	GO:0006979~response to oxidative stress	67	1.12247	4.2724e-07	ERO1A, SLC23A2, SRXN1, NDUFA12, SLC7A11, PARK7, ALAD, NAPRT, AKT1, BANF1, JAK2, MAP2K1, ABCC1, PRKCD, GPX8, SIRT1, MMP14, NDUFS8, ALS2, MTF1, ALDH1A1, PXDN, G6PDX, CAT, PPIF, NDUFS2, UPK3BL, NEIL1, TLR4, PPP1R15B, RGS14, EPAS1, PNKP, NDUFB4, FOXO4, PTGS2, LIAS, PTGS1, CST3, PRDX3, PRDX2, PRDX5, PRDX4, PSMB5, STC2, HMOX1, APOE, MUTYH, NQO1, NDUFA6, TOR1A, 1600014C10RIK, IDH1, TXNRD1, DHCR24, OXR1,…	5317	145	20240	1.75894	0.00403141	0.000122411	0.000120003
GOTERM_BP_DIRECT	GO:0001525~angiogenesis	117	1.96013	4.55889e-07	PLXND1, ITGA2B, SERPINE1, EMC10, RORA, CIB1, FGF1, RBPJ, SAT1, AMOT, ELK3, ACTG1, FGF9, PLAU, POFUT1, ANPEP, CYP1B1, CCN2, GLUL, EPHB4, EPHB3, PDGFRB, MED1, DICER1, VASH1, HSPG2, PGF, COL4A2, COL4A1, COL8A2, ADAM8, PRKD1, EPHA1, SCG2, EPHA2, CFH, SHC1, EPAS1, NPR3, TGFA, PDGFA, HIF1A, EFNB2, ARHGAP22, ADGRG1, RNF213, HMOX1, NDP, SRPK2, JUN, XBP1, FZD5, MCAM, CAV1, EIF2AK3, FN1, FZD8, PARVA, ARHGA…	5317	294	20240	1.51489	0.00430116	0.000126777	0.000124283
GOTERM_BP_DIRECT	GO:0006364~rRNA processing	71	1.18948	5.10318e-07	RPL5, POP5, POP7, DDX47, SUV39H1, RPP30, RPS6-PS4, CHD7, PWP2, TENT4B, WDR43, RPL7, RPS15, RPS16, RPS19, MTREX, RRP12, BUD23, UTP14A, UTP14B, UTP15, RPS7, NSUN4, DIS3, RPS6, DDX56, WDR75, TFB2M, DICER1, WBP11, REXO4, NSA2, SBDS, NHP2, PIH1D2, RPL27, NAF1, RPL26, NOP2, RPL11, UTP23, DDX21, NOL8, NOL9, TRMT2B, RPF1, NOL6, EMG1, EXOSC5, EXOSC4, PDCD11, RPL14, UTP20, LYAR, MDN1, NOP14, HELQ, UTP4, RP…	5317	157	20240	1.72148	0.00481344	0.000137859	0.000135147
GOTERM_BP_DIRECT	GO:0048146~positive regulation of fibroblast proliferation	42	0.703635	6.69124e-07	CDKN1A, PRKDC, DHX9, KMT2C, SERPINE1, PDGFB, PDGFA, EGFR, AQP1, NRAS, CCNB1, PTPRZ1, ZMIZ1, PDGFC, PDGFRB, CTC1, TGIF1, CD74, PDGFRA, JUN, TGFB1, SPHK1, WNT5A, LIF, FN1, HMGA2, LIG4, CDC6, MIF, ESR1, AGT, WAPL, FOSL2, CCNA2, BTC, CDK6, CDK4, RPS3A1, NDUFS4, PHIP, CD248, GAS6	5317	78	20240	2.04974	0.0063066	0.000175738	0.000172281
GOTERM_BP_DIRECT	GO:0042274~ribosomal small subunit biogenesis	40	0.670129	7.2151e-07	RPS19BP1, RPS6-PS4, NOL7, SNU13, PWP2, WDR46, WDR43, NOL6, RPS15, RPS14, EMG1, RPS15A, RPS16, RPS19, BMS1, DHX37, UTP20, RPS11, RPS13, RPS12, UTP15, NOP56, NOP14, RPS9, NOP58, UTP4, RPS7, RPS8, RPS5, RPS6, NGDN, WDR75, RPS25, TBL3, RPS28, RPS27, RPS3A1, RPS27RT, RPS24, RPS23	5317	73	20240	2.08584	0.00679866	0.000184375	0.000180748
GOTERM_BP_DIRECT	GO:0016192~vesicle-mediated transport	111	1.85961	7.58195e-07	KDELR1, RASEF, RABGEF1, RINL, TRAPPC12, AP1S2, AP1S1, NSF, VPS18, STX8, MAPK8IP3, MAPK8IP1, RINT1, ZW10, RIN3, RAB38, MPPE1, RIN2, BLZF1, COPB2, TMED10, SAR1A, ARL6, STXBP1, CUL3, COPB1, STXBP2, RHOBTB3, ARL1, BLOC1S5, VPS11, VTI1A, AP4S1, RAB6A, RAB6B, STX4A, AP1M2, SPTBN2, SEC31A, VTI1B, TBC1D8B, SEC16B, HSPA8, CAML, TRAPPC1, SEC16A, TRAPPC4, RAB27A, MYO5A, FUZ, SYT9, IFT27, CNIH2, COPE, PICALM…	5317	278	20240	1.51992	0.00714311	0.000188651	0.00018494
GOTERM_BP_DIRECT	GO:0042060~wound healing	53	0.887921	8.5074e-07	CDKN1A, B4GALT1, BNC1, PLAT, CELSR1, FGF1, TSKU, CX3CL1, ELK3, AQP1, EPB41L4B, PLAU, FGFR1OP2, ITGB6, MAP3K5, PDGFRB, DSP, PDGFRA, WNT5B, DST, WNT5A, TPM1, ARHGEF19, NRG1, PLEC, NOTCH2, MACF1, SDC4, ALOX15, PDGFA, TGFA, ADRB1, EGFR, CORO1B, CNN2, ERBB2, IL33, TGFB2, MAP3K1, TGFB1, TGFB3, CAV1, FN1, CFLAR, DCBLD2, COL1A1, VANGL2, NACA, PTK7, BC004004, NF1, SDC1, FGFR2	5317	108	20240	1.86808	0.00801149	0.00020625	0.000202193
GOTERM_BP_DIRECT	GO:0034644~cellular response to UV	35	0.586363	1.006e-06	PCNA, FMR1, ZBTB1, PTPRK, TRIAP1, NOC2L, PTGS2, AURKB, AQP1, YY1, RUVBL2, POLD1, EP300, BMF, POLK, TRP53INP1, USP47, CREBBP, FBXW7, DDIAS, RHBDD1, PRKCD, INO80, EIF2S1, CDC25A, MAPK13, DDB1, CUL4A, ERCC4, TRP53, SDE2, BAX, RPL26, ATR, COPS9	5317	61	20240	2.18415	0.00946667	0.000237794	0.000233116
GOTERM_BP_DIRECT	GO:0070301~cellular response to hydrogen peroxide	40	0.670129	1.14011e-06	OSER1, PCNA, TNFAIP3, PARK7, FOXO1, HDAC6, RELA, AQP1, SMPD3, IL18RAP, MAP1LC3A, RPS3, CYP1B1, SIRPA, ZFP580, RIPK1, ANKZF1, MAP3K5, KDM6B, PDGFRB, NQO1, EDN1, ANXA1, ARG1, BNIP3, SPHK1, PRKCD, DICER1, SIRT1, MAPK13, SETX, ERN1, IL6, IMPACT, PPIF, LCN2, CDK1, FXN, ZFP277, NFE2L2	5317	74	20240	2.05765	0.0107219	0.000258849	0.000253757
GOTERM_BP_DIRECT	GO:0030036~actin cytoskeleton organization	89	1.49104	1.14983e-06	PRR5, FHL3, ARHGEF10L, WASL, PPP1R9B, AMOT, EPS8, CSRP3, OPHN1, CDH1, RAC3, CCR7, SPTAN1, TMSB10, PHACTR4, ARHGEF10, ARHGEF17, MRTFB, SHROOM3, MRTFA, INF2, CLDN3, PIK3CA, DAAM1, FSCN1, CDC42EP2, UTRN, RHOQ, PAFAH1B1, PFN2, PLEC, KANK1, ROCK1, ROCK2, SHC1, SRF, KLHL17, PDGFB, PDGFA, SDAD1, FGD1, CORO1B, CORO1C, PDLIM1, SDCBP, EPB41L5, ABR, BLOC1S6, PDLIM2, DNAJB6, ABLIM3, ABL2, FLNB, DMD, PLEK2, M…	5317	213	20240	1.59058	0.0108128	0.000258849	0.000253757
GOTERM_BP_DIRECT	GO:0008285~negative regulation of cell proliferation	159	2.66376	1.44339e-06	IFITM3, SMARCB1, NRK, INPPL1, CIB1, ADARB1, IFI35, RBPJ, FGFRL1, MTBP, GJA1, PTTG1, FTH1, ADORA1, CCN5, CYP1B1, PIM2, SOX9, LZTS2, ARID2, SOX4, MEN1, MAP2K1, IGFBP3, P3H2, TSC1, HMGA1B, P3H3, HSPG2, ATG13, RNF41, SULT2B1, CLDN3, PKP2, ULK1, ATF5, KMT2A, ZFP503, FOXO4, GATA3, PHB, STK4, NDRG1, CYP27B1, ADGRG1, ATG101, HMOX1, RBM10, ZBTB7C, TFAP2B, TGFB2, JUN, TGFB1, NIBAN2, FZD5, TGFB3, PTCH1, CAV…	5317	433	20240	1.39783	0.0135545	0.000317377	0.000311134
GOTERM_BP_DIRECT	GO:0051726~regulation of cell cycle	116	1.94337	1.85713e-06	CCNI, TRRAP, CCNF, JADE3, ADARB1, ACTB, YY1, MTBP, RASSF1, CCND1, RUVBL2, PCLAF, EPC1, EPC2, KAT7, PRKACA, CCNL1, NFRKB, NUP214, MAP2K1, RPL23, TSC1, DICER1, MIF, VASH1, UHMK1, MORF4L1, MSH2, CCNE1, MORF4L2, DDIT3, KMT2E, NOTCH2, INO80D, CTBP1, HEPACAM, FOXO4, PRDM11, MBTD1, GRK5, EP400, MAP3K20, GAS2L1, SKIL, HSPA8, TGFB2, JUN, ZFHX3, TGFB1, JUND, GADD45B, DDIAS, FZD9, HMGA2, INO80, INHBA, PUM1,…	5317	298	20240	1.48179	0.0174059	0.000399071	0.000391221
GOTERM_BP_DIRECT	GO:0048661~positive regulation of smooth muscle cell proliferation	44	0.737142	2.10358e-06	HDAC4, NOTCH3, GSK3B, FLT1, SHC1, PDGFB, IL6RA, PHB, PTGS2, HIF1A, EGFR, CX3CL1, IGF1R, SMPD3, ORC1, CCL5, NAMPT, CCN4, AKT1, HMOX1, ZFP143, TGM2, PDGFRB, EGR1, ABCC4, JUN, EDN1, TGFB1, PDE4D, SERPINF2, CYBA, IRAK4, MTOR, VEGFA, IL6, NR4A3, PIK3CA, TRAF6, GNAQ, ID2, TLR4, MYD88, FGFR2, HBEGF	5317	86	20240	1.94759	0.0196929	0.000441985	0.00043329
GOTERM_BP_DIRECT	GO:0032869~cellular response to insulin stimulus	54	0.904674	2.58215e-06	ERRFI1, C2CD5, PTEN, IRS2, IGF1R, EEF2K, GRB14, AKT1, ENPP1, PTPRV, YWHAG, RAB8A, RAB8B, PDPK1, UCHL3, CEACAM1, PKM, RAB31, TBC1D4, TRIB3, PPARG, SGK1, FBP1, RHOQ, PRKDC, INSIG2, GSTP1, INSIG1, PIK3R2, FOXO1, SLC9A1, UCP2, CCL2, INPP5K, PCK2, H2AZ1, XBP1, SRD5A1, INSR, DENND4C, MYO5A, INHBB, SORBS1, CFLAR, GCLC, FER, STAR, CAPN10, CDK4, RAB15, SP1, LPIN1, LPIN2, CPEB2	5317	114	20240	1.80315	0.0241187	0.000530745	0.000520304
GOTERM_BP_DIRECT	GO:0007173~epidermal growth factor receptor signaling pathway	28	0.46909	3.40522e-06	SHC1, NPR2, TGFA, IQGAP1, PRICKLE1, AREG, EGFR, AKT1, PLCE1, ABL2, SOX9, PLCG1, FAM83C, SOCS5, FAM83A, CAML, TGFB1, PDPK1, BRAF, NRG2, VIL1, BTC, EPGN, KIF16B, GRB2, SOS1, BCAR1, HBEGF	5317	46	20240	2.3171	0.0316836	0.000685029	0.000671553
GOTERM_BP_DIRECT	GO:0010976~positive regulation of neuron projection development	78	1.30675	3.74574e-06	ATF1, DDR1, WASHC5, AVIL, ARHGAP35, CX3CL1, RGS2, ADAMTS1, CREB3L2, DPYSL3, ENC1, ANKRD1, EP300, SCARF1, SCN1B, NCK1, CAMK1D, ITGA3, SPHK1, WNT5A, DDX56, NME2, PPP2R5B, P3H1, NRG1, SIRT1, EEF1A1, TIAM1, RAPGEF1, RAPGEF2, ITGA6, ROR1, PRKD1, MAPT, DBN1, EPHA3, CAMK2B, NDRG4, RRN3, LRP1, ITPR1, KATNB1, PTN, LRP6, RAP1A, PTPRZ1, FUT9, P2RY2, DVL1, ABL2, SHOC2, DMD, APOE, ARSB, NTRK2, TMEM30A, SF3A2,…	5317	185	20240	1.60497	0.0347962	0.000737832	0.000723318
GOTERM_BP_DIRECT	GO:0034976~response to endoplasmic reticulum stress	45	0.753895	5.02137e-06	PPP1R15A, ERO1A, PPP1R15B, ALOX15, TMTC3, PIK3R2, PLA2G6, BBC3, UFL1, PPP2CB, BCL2L11, STC2, CREB3L2, FLOT1, DNAJB9, NRBF2, CDK5RAP3, MAP3K5, PDIA3, EIF2B5, BCAP31, FIS1, XBP1, SEC16A, EIF2AK3, TNFRSF10B, UBE4B, EIF2S1, PDIA6, PDIA4, ERN1, ERP44, CREB3, MARCKS, TMEM258, TMEM33, DDIT3, DNAJC10, CREBRF, UFC1, TMBIM6, TRIB3, QRICH1, ATF4, NFE2L2	5317	91	20240	1.88241	0.0463678	0.00096892	0.000949859
GOTERM_BP_DIRECT	GO:0006914~autophagy	84	1.40727	5.85514e-06	RAB7, WDR47, HDAC10, CLTC, WDR41, CISD2, PTPN22, PIK3CB, HMGB1, PARK7, FNBP1L, MAP1LC3B, MAP1LC3A, HERC1, EVA1A, RB1CC1, FUNDC1, GPR137, EPG5, RAB8A, TRP53INP1, VPS18, RUBCN, ARSA, GABARAPL1, ATG9B, ATG9A, ATG14, ATG13, RNF41, RIMOC1, TRIM17, NPC1, ULK3, TMBIM6, WDFY3, SMCR8, ULK1, ATG4A, CHMP6, SQSTM1, ATG4D, TRIM12C, GRAMD1A, PRKAA2, RAB1B, BECN2, GBA, TGFBRAP1, VPS4A, FOXO1, DEPP1, DRAM1, STK3…	5317	205	20240	1.5598	0.053856	0.00110721	0.00108543
GOTERM_BP_DIRECT	GO:0048568~embryonic organ development	30	0.502597	6.13229e-06	SETD2, WDR48, GATA3, RDH10, PDGFC, RBBP6, ARID2, POLE, TEAD1, TEAD2, KDM6A, TEAD3, PDGFRB, TEAD4, PTCH1, WNT7B, PBX3, MRTFB, PBX2, PALB2, GRHL2, EPN2, TNRC6C, SP2, SMO, GDNF, SYF2, TRP53, WDPCP, FGFR2	5317	52	20240	2.19615	0.0563321	0.00113688	0.00111451
GOTERM_BP_DIRECT	GO:0051028~mRNA transport	48	0.804155	6.46581e-06	FYTTD1, SLBP, POM121, AHCTF1, NUP188, DHX9, TNKS, CETN2, ZC3H3, FMR1, CETN3, SRSF1, HTT, CASC3, AAAS, IWS1, NUP160, PTMS, GLE1, XPO1, NUP62, TPR, IGF2BP1, HNRNPA1, NUP214, RANBP2, SEC13, NUP155, NUP210, NCBP2, SUPT6, THOC3, NUTF2, THOC2, MAGOHB, LRPPRC, QKI, THOC7, THOC6, MCM3AP, ARC, MYO1C, THRAP3, NUP50, SRSF3, NUP54, NUP98, MAPT	5317	100	20240	1.8272	0.0593032	0.00117566	0.00115253
GOTERM_BP_DIRECT	GO:0006260~DNA replication	55	0.921427	7.01291e-06	MCM7, MCM8, MCM10, CHTF18, ING5, CHAF1B, HELB, REV3L, PCLAF, KAT7, POLK, POLE, POLH, UPF1, RFC3, RFC4, LIG1, DDX11, LIG4, WRNIP1, KIN, SDE2, MCM3, MCM4, MCM6, DTL, MCM2, PIF1, BLM, PCNA, NFIX, REPIN1, SLX4, CDC45, ORC6, ORC1, POLD1, POLD2, RBBP6, DTD1, POLQ, CDT1, RRM2, GINS3, RPA1, RPA2, CDC6, LRWD1, TICRR, CCDC88A, POLA1, FAM111A, NFIA, NFIB, RPA3	5317	120	20240	1.74472	0.0641567	0.00125108	0.00122646
GOTERM_BP_DIRECT	GO:0050821~protein stabilization	83	1.39052	7.37258e-06	RPL5, HSP90AB1, HIP1, MTRR, MCM8, PTEN, PARK7, PHB2, RASSF1, RASSF2, LAMP1, PIM1, FLOT1, FLOT2, MFSD1, CHP1, EP300, GET1, PIM2, COA8, GOLGA7, SOX4, CCT3, EPHA4, HSP90AA1, MORC3, USP7, RPS7, FBXW7, RPL23, APOA1, P3H1, TSC1, ANK2, ATP1B1, MAPK8IP3, HCFC1, PYURF, SMO, WDR81, PPIB, CRYAB, GAPDH, TELO2, PFN2, STXBP1, RPL11, WIZ, CREBL2, PHB, STK4, RTN4, RAB21, NCLN, BAG2, BAG3, DVL1, MARCHF7, CCT5, ZB…	5317	203	20240	1.55642	0.0673339	0.00129088	0.00126549
GOTERM_BP_DIRECT	GO:0001701~in utero embryonic development	129	2.16117	7.5126e-06	ZFP568, ATF2, CCNK, KEAP1, ENO1, CMIP, AMOT, GJA1, CDH1, ZMIZ1, CIR1, NBN, SLC39A1, SOX5, PDGFRB, ACVR1, MED1, PDGFRA, CUBN, MBNL1, KDM2A, TPM1, MRTFB, LIG4, SLC30A1, UPB1, MAPK8IP3, TANC2, SMO, MSH2, LY6E, NOTCH2, KMT2D, YTHDC1, ANKRD11, CUL3, TWIST1, UBR3, GATA3, NRADD, EPB41L5, NPAT, CCNB2, CCNB1, BCL2L11, CHST11, RDH10, TASOR, INPP5K, PLCG1, MYH10, BTF3, STIL, TGFB3, PTCH1, NR2F2, PALB2, PRRC…	5317	347	20240	1.41516	0.0685678	0.00129148	0.00126608
GOTERM_BP_DIRECT	GO:0043066~negative regulation of apoptotic process	227	3.80298	9.03113e-06	ANKLE2, IL1RN, TFRC, HHIP, ARAF, SCX, PHB2, AQP1, LGALS3, RPS6KA1, BNIP3L-PS, AKT1, SOX9, IER3, MED1, DAPK1, MIF, MAPK8IP3, MAPK8IP1, BTC, POR, ATF5, PRKDC, HPN, TWIST1, TGFA, HIF1A, PRDX3, PRDX5, CHST11, ATG5, STAT5A, PLK3, JUN, XBP1, TSLP, PLK2, SIAH2, PLK1, EIF2AK3, FN1, BRAF, SETX, ARMC10, WNK3, ID1, ADA, CDKN1A, CDKN1B, CITED2, CX3CL1, PTMS, RNF157, MYDGF, NAT8F3, NAT8F5, NAT8F1, CD38, TIMP1…	5317	671	20240	1.2878	0.0818456	0.00152481	0.00149481
GOTERM_BP_DIRECT	GO:0006417~regulation of translation	65	1.08896	9.20079e-06	PIWIL2, HBS1L, DDX3X, FMR1, RPLP1, CASC3, BZW2, RBM3, RGS2, ZFP385A, NCK2, RACK1, AKT1, RPL38, NCK1, NANOS1, DAPK1, NCBP2, APLP1, NGDN, RPL13A, TSC1, LARP4B, MIF4GD, IMPACT, PKM, THRAP3, GAPDH, PPP1R15A, PPP1R15B, RPL10, DHX9, NOLC1, ZFP706, TYMS, FOXO3, FXR2, LARP1, UNK, MKNK2, RPS3, IGF2BP1, EIF4EBP1, GCN1, SAMD4, ZFP598, KLHL25, EIF2AK3, PUM1, EIF2S1, QKI, PUM2, PPP1CA, TNRC6C, AGO3, CNOT1, CN…	5317	150	20240	1.64955	0.0833173	0.0015262	0.00149618
GOTERM_BP_DIRECT	GO:0000122~negative regulation of transcription from RNA polymerase II promoter	332	5.56207	1.05381e-05	ATF2, TCERG1, HDAC10, EHMT2, ENO1, RBPJ, NOC2L, BACH1, BACH2, ELK4, DCAF1, RPS14, A430033K04RIK, ZFP281, EPC1, SOX9, PRKACA, SOX4, MED1, HES6, MEF2C, RPL23, DICER1, SOX12, OVOL1, HCFC1, EID1, NIF3L1, IFI27, DDIT3, RFX5, SIK1, TRIB3, BCORL1, ATF3, CGGBP1, ATF4, URI1, MAGED1, CTBP1, EPAS1, ZFP867, CTR9, MEPCE, ZBTB1, TWIST1, GATA3, RTF1, HIF1A, ZBTB2, MIER3, HIVEP1, PATZ1, ZBED6, ZBTB7A, RREB1, LYA…	5317	1031	20240	1.22581	0.0948349	0.00171789	0.00168409
GOTERM_BP_DIRECT	GO:0006886~intracellular protein transport	115	1.92662	1.16727e-05	USP6NL, RAB3D, IPO5, TOMM22, TOM1, AP1S2, AP1S1, VPS35, WLS, NSF, VPS18, STX8, FAM91A1, TOM1L1, TOM1L2, RAB31, SELENOS, SCG5, RAB38, COPB2, TMED10, SAR1A, ARL6, STXBP1, COPB1, STXBP2, ARL1, VPS26A, KLC1, SNX1, VPS11, VTI1A, AP4S1, SNX9, RAB6A, MPDZ, RAB6B, STX4A, SNX5, TBC1D15, AP1M2, SEC31A, VPS16, VTI1B, TBC1D8B, RABGAP1L, SNAPIN, GFAP, EHD1, IFT22, CDK5, IFT27, RAB5A, RAB7, ARF2, CLTC, 5730455…	5317	305	20240	1.4353	0.104493	0.0018706	0.0018338
GOTERM_BP_DIRECT	GO:0008152~metabolic process	77	1.29	1.20776e-05	PYGB, CRTC1, HEXA, TNFAIP3, PYGM, DNPH1, HK2, HK1, ALAD, NDST2, GYS1, ATIC, HYAL1, SGCB, HYAL2, HYAL3, MAN2C1, ME2, GUSB, GFUS, LARGE2, AASS, MANBA, CAMK1D, KDM2A, PARP2, CEMIP2, GAA, PGGHG, ALG13, MOGS, HEXDC, UPB1, COASY, DCTD, ERN1, UGDH, PKM, BDH1, MTHFD2L, AMY1, NEIL1, SMPDL3B, FBP1, H6PD, PNKP, GBA, ACACA, PAPSS1, GANAB, RNF213, TKFC, MAN2A2, HLTF, PAK2, FDFT1, MUTYH, XRCC6, RNGTT, GCH1, TI…	5317	187	20240	1.56745	0.107915	0.00190323	0.00186579
GOTERM_BP_DIRECT	GO:0032092~positive regulation of protein binding	45	0.753895	1.43291e-05	EPHB6, GSK3B, SPON1, RALB, HSP90AB1, PLXND1, LRP1, RPL11, NMD3, ARRB1, RFNG, STK4, LFNG, UFL1, EPB41L5, MAP1LC3B, FLOT1, ABL2, EP300, B2M, MEN1, ACE, USP9X, RIPK2, AKTIP, PLK2, CAV1, WNT5A, TMEM132A, EIF2AK3, HIP1R, HIPK2, TIAM1, STING1, CDK5, MFNG, SUB1, CAPRIN2, PIN1, RAPGEF2, TRIB3, AGRN, ARHGEF7, RAMP1, RAN	5317	94	20240	1.82234	0.126705	0.002221	0.00217731
GOTERM_BP_DIRECT	GO:0008284~positive regulation of cell proliferation	217	3.63545	1.72648e-05	CNTFR, SCX, RBPJ, ACTB, CRKL, CCAR1, CDC20, LGALS3, PRL2C3, AKT1, SOX9, CCN2, PRKACA, PRL2C2, TNS3, SOX4, EPHA4, MED1, RPL23, MIF, BTC, TIAM1, AKR1C14, KIF20B, EPHA1, ATF3, PDGFB, NOLC1, PDGFA, TGFA, AKR1C18, HIF1A, PRDX3, TMEM250-PS, PDGFC, S100A13, STX4A, IL11RA1, TRPM4, SRPK2, STAT5A, JUN, XBP1, TSLP, INSR, TNFSF13, FN1, LIF, BST1, ID2, ACER3, CALR, COL18A1, SLC35F6, CDKN1B, HILPDA, ASH2L, GLI…	5317	643	20240	1.28467	0.150613	0.00263288	0.00258108
GOTERM_BP_DIRECT	GO:0043547~positive regulation of GTPase activity	78	1.30675	1.86274e-05	ARHGAP11A, DOCK6, USP6NL, DENND1B, GSK3B, WDR41, RAPGEFL1, ARHGAP35, CX3CL1, ICAM1, DOCK10, FLCN, PREX1, RASGEF1C, RACK1, CCR7, EVI5L, RGS8, RALGPS2, TGM2, NDEL1, MAP2K1, RALGAPA2, WNT5A, ARHGEF19, ARAP2, TBC1D2, ALS2, RAPGEF1, RAPGEF2, ITGA6, SMCR8, PKP4, SOS1, ARHGEF7, RAPGEF6, SOS2, MAPRE2, RAPGEF3, RAPGEF4, RTN4R, RABGAP1, RGS14, ASAP3, ASAP1, ADRB1, RASGRP2, RAP1GAP, ABR, RAP1A, SH3BP1, CCL5…	5317	192	20240	1.54645	0.161485	0.00279558	0.00274059
GOTERM_BP_DIRECT	GO:0030336~negative regulation of cell migration	66	1.10571	1.97485e-05	ACVRL1, IFITM3, PTPRU, CLIC4, IL1RN, CITED2, SERPINE1, PTEN, ARID4A, ARID4B, LDLRAD4, ADARB1, PTPRK, CX3CL1, FLCN, CDH1, PIP5KL1, DPYSL3, CYP1B1, EMILIN2, ARID2, ARPIN, TRP53INP1, EPHA4, DUSP3, IGFBP5, LIMCH1, TPM1, MIF, RNF41, RAP2C, RAP2A, CLDN3, NAV3, PKP2, EPHA1, KANK1, HDAC1, SRF, ABHD2, PDGFB, STC1, ABHD6, PTN, FOXO3, CNN2, ABR, SUDS3, SCAI, RNF20, CD74, OSBPL8, JAG1, MIIP, FUZ, KLF4, AFDN,…	5317	156	20240	1.61051	0.170327	0.00287974	0.00282309
GOTERM_BP_DIRECT	GO:0007015~actin filament organization	69	1.15597	1.97973e-05	HIP1, AVIL, INPPL1, TRF, WASL, RND2, TRIOBP, RND1, PPP1R9B, SAMD14, MPRIP, TMSB4X, CASP4, NCK2, RAC3, SIRPA, TMSB10, NCK1, TPM2, TMOD2, TPM1, SHROOM2, SHROOM3, EMP2, RHOF, RHOC, TLE6, CD2AP, RUFY3, FSCN1, ELMO3, KPTN, DBN1, RHOQ, PLEC, SRF, RHOBTB3, GDPD2, CORO1B, ARHGAP12, CNN3, CORO1C, CNN2, RHOT2, SH3BP1, CTNNA1, ABL2, WHAMM, ZBED3, MARCKSL1, GSN, HIP1R, MYO5A, ARHGAP25, SORBS3, MYO1E, MARCKS,…	5317	165	20240	1.59188	0.17071	0.00287974	0.00282309
GOTERM_BP_DIRECT	GO:0043967~histone H4 acetylation	25	0.418831	2.22405e-05	ATF2, NAA40, TRRAP, CHD5, BRCA2, ACTB, MBTD1, ING5, VPS72, RUVBL2, EP400, EPC1, EP300, EPC2, KAT7, NCOA1, MSL3, MORF4L1, PER1, ZZZ3, MORF4L2, TADA3, HAT1, TRIM16, TCF3	5317	42	20240	2.26587	0.189647	0.00315267	0.00309065
GOTERM_BP_DIRECT	GO:0016567~protein ubiquitination	156	2.6135	2.23405e-05	KLHL36, CCNF, CBLC, KEAP1, RNF19B, DCAF7, CDC20, DCAF1, NUB1, CDC23, HERC2, RNF114, RNF19A, AKT1, TRIM26, RNF111, HERC6, ARRDC4, MED1, MYLIP, VPS18, RNF44, WSB1, FBXW5, CISH, FBXW7, ARRDC1, UBE4B, SIAH1B, MED6, RNF41, KCTD9, CDC34, TRIM17, HECW2, KCTD11, ANAPC5, AURKAIP1, TRIM10, CBLL1, KLHL18, CUL9, TRIM12C, CUL7, CDCA3, UBA6, CUL3, KLHL17, MYCBP2, CUL1, UBR4, NEDD4L, UBR3, UBR2, FBXO45, DTX3, K…	5317	442	20240	1.34353	0.190413	0.00315267	0.00309065
GOTERM_BP_DIRECT	GO:0010628~positive regulation of gene expression	207	3.46792	2.34095e-05	ATF2, RPL5, PID1, TFRC, SERPINE1, SCX, RBPJ, GJA1, CREB3L2, AKT1, VPS35, SOX9, CCN2, LGALS9, LGALS7, MED1, MEF2C, RPL23, ANK2, DICER1, HCFC1, CLDN3, ATF3, ATF4, HPN, PDGFB, TWIST1, PIK3R3, GATA3, HIF1A, GJC2, SRPK2, EGR1, CREBBP, JAG1, SETD1A, EIF2AK3, FN1, LIF, RAB27A, NFATC1, BRAF, OCLN, AGO3, FUBP3, STAR, ID2, ID1, AGO2, ID3, ATM, CALR, MKX, MYOM1, CITED2, PRKAG1, BRCA1, LRRC32, VSIR, EPB41L4B…	5317	612	20240	1.28755	0.198555	0.00325495	0.00319092
GOTERM_BP_DIRECT	GO:0018105~peptidyl-serine phosphorylation	75	1.25649	2.39343e-05	GSK3B, SMG1, DYRK3, MAST4, MAST2, HK1, RPS6KA6, TBK1, RPS6KA1, AKT1, PRKACA, IKBKE, PDK2, PRKCG, MORC3, CAMK1D, CHUK, PDPK1, PRKCD, DYRK1A, LMTK2, CSNK1D, MASTL, TGFBR1, UHMK1, LATS1, LATS2, MAPKAPK3, ULK3, ULK1, PHIP, PRKD1, SGK1, GAS6, CSNK1G2, CSNK1G1, CAMK2B, BRSK1, ROCK1, PRKDC, ROCK2, TNKS, PDGFB, STK39, PRKX, TTK, STK4, TTBK2, MKNK2, RICTOR, CLSPN, PAK2, SRPK2, NTRK2, MAP3K1, PLK2, NEK6, P…	5317	184	20240	1.55163	0.202522	0.00327969	0.00321517
GOTERM_BP_DIRECT	GO:0018107~peptidyl-threonine phosphorylation	36	0.603116	2.68827e-05	ATF2, GSK3B, DYRK3, ROCK1, PRKDC, ROCK2, TNKS, STK39, TTK, HK1, TBK1, CHEK1, AKT1, PRKACA, ACVR1, MAP2K1, PDPK1, PRKCD, DYRK1A, LMTK2, HIPK1, CDC42BPA, MTOR, HIPK3, TGFBR1, HIPK2, CLK1, CDK5, WNK1, WNK3, BCL2, CDK1, CDK10, ULK1, PRKD1, CDK5R1	5317	71	20240	1.93014	0.224447	0.00363109	0.00355965
GOTERM_BP_DIRECT	GO:0007265~Ras protein signal transduction	40	0.670129	2.74006e-05	CDKN1A, RALB, ARL6, RASGRP2, NTN1, RAPGEFL1, RERG, SDCBP, RABGEF1, NRAS, RASSF1, RASGEF1C, PLCE1, RSU1, RALGPS2, USP8, JUN, KSR1, SETDB1, PLK2, RRAS2, DHCR24, RFXANK, DGKZ, CCNA2, RIT1, DOK3, TRP53, NF1, RAPGEF1, RAPGEF2, GRB2, RGL3, ULK1, PRKD1, SOS1, RAPGEF6, SOS2, RAPGEF3, RAPGEF4	5317	82	20240	1.85691	0.228236	0.00364891	0.00357713
GOTERM_BP_DIRECT	GO:0032922~circadian regulation of gene expression	37	0.619869	2.98992e-05	KDM5A, HDAC3, KMT2A, MAGED1, HDAC1, MYCBP2, BHLHE41, RORC, CREM, RORA, AHR, CIART, RELB, RAI1, MTA1, NOCT, NAMPT, NRIP1, PRKG2, EGR1, NCOA2, ZFHX3, KDM2A, HUWE1, CSNK1D, NR1D1, SIRT1, PPP1CA, PER1, MYBBP1A, ID2, BHLHE40, ID1, CRY1, ID3, OGT, ATF4	5317	74	20240	1.90333	0.246255	0.00392635	0.00384911
GOTERM_BP_DIRECT	GO:0030308~negative regulation of cell growth	58	0.971687	3.07209e-05	ACVRL1, CDA, CDKN1A, NDUFA13, DDX3X, CDKN1B, PRDM4, ENO1B, BRCA1, ENO1, CCAR2, RERG, BBC3, PPP1R9B, NPPB, FLCN, GJA1, HYAL1, SESN1, HYAL2, SESN2, RACK1, DACT3, BDKRB1, ENPP1, CIRBP, P3H1, SIRT1, PPARG, CRYAB, FBP1, FOXK1, PHB, PRDM11, ADIPOR2, CDKN2AIP, RTN4, CYP27B1, SERTAD3, SERTAD1, ZMAT3, SERTAD2, SH3BP4, GAS2L1, CDKN2D, TGFB2, TGFB1, OSGIN1, DAB2IP, OSGIN2, INHBA, AGT, DCBLD2, BCL6, TRP53, C…	5317	134	20240	1.64766	0.252089	0.00397899	0.00390072
GOTERM_BP_DIRECT	GO:0006310~DNA recombination	43	0.720389	3.38329e-05	MUS81, H2AX, PIF1, BLM, INO80D, HDAC10, HMGB2, SMC5, BRCA1, HMGB1, BRCA2, RAD51AP1, YY1, PSMC3IP, SLX4, EXO1, RUVBL2, POGZ, NFRKB, XRCC6, LIG1, XRCC5, POLM, NONO, RPA1, NSMCE1, LIG4, RPA2, MND1, INO80, PALB2, UCHL5, SETX, RAD52, SUPV3L1, MORF4L1, KIN, RAD50, MSH2, RPA3, HROB, REC114, HDGFL2	5317	91	20240	1.79875	0.273775	0.00432284	0.0042378
GOTERM_BP_DIRECT	GO:0051216~cartilage development	44	0.737142	3.58033e-05	CFH, COL11A1, NPR2, SATB2, SCX, GATA3, TYMS, HIF1A, SMPD3, CHST11, CHSY1, HYAL1, HYAL2, CREB3L2, HYAL3, ITGB8, ENPP1, EP300, SOX9, TIMP1, ATP7A, ZBTB7A, SOX5, ESRRA, CSGALNACT1, MKKS, EDN1, WNT5A, SMAD9, WNT9A, DICER1, BMP7, GDF5, COL2A1, ZEB1, MMP13, EVC, BMP1, NFIA, MGP, COL9A1, TRIP11, IL17F, FGFR3	5317	94	20240	1.78184	0.28718	0.00442222	0.00433523
GOTERM_BP_DIRECT	GO:0006457~protein folding	52	0.871168	3.60139e-05	ERO1A, CALR3, HSP90AB1, NPPB, QSOX1, QSOX2, CCT3, PDIA3, MKKS, HSP90AA1, AHSA1, P3H1, UBE4B, PDIA5, CLPX, PDIA4, CANX, FKBP8, PPIF, PPIG, ZMYND10, FKBP9, PPIB, CRYAB, PFDN5, PPIA, PPIC, TBCEL, HSPA4L, ARL2, DNAJC25, HSPH1, DNAJB6, DNAJB5, CCT5, NKTR, HSPA9, RANBP2, TRAP1, HSPA8, PPIL2, TBCD, TBCC, TBCA, HSPE1, CCT6A, ERP44, PDCL3, TBCE, CALR, HSPA1B, HSPA1A	5317	117	20240	1.69185	0.288598	0.00442222	0.00433523
GOTERM_BP_DIRECT	GO:0006888~ER to Golgi vesicle-mediated transport	52	0.871168	3.60139e-05	ERO1B, KDELR1, NRBP2, CREB3L2, TMED3, TRAPPC12, TMED2, TMED1, TMED7, TMED5, TMED4, SEC13, TMED9, NRBP1, RINT1, ZW10, ERP29, MPPE1, ERGIC3, SEC22B, SEC22A, ERGIC1, COPB2, TMED10, SAR1A, LMAN2L, PEF1, RAB1B, CUL3, COPB1, GOSR1, HTT, LMAN2, VTI1A, WHAMM, SEC31A, BCAP31, SEC16B, SEC24B, SEC24A, TRAPPC1, TRAPPC10, SEC16A, TRAPPC4, YIPF5, TRAPPC8, TRAPPC9, YIF1A, VAPA, TRIP11, SEC24D, COPE	5317	117	20240	1.69185	0.288598	0.00442222	0.00433523
GOTERM_BP_DIRECT	GO:0042127~regulation of cell proliferation	83	1.39052	3.91307e-05	CDKN1B, PID1, SPARC, CD81, HP1BP3, SERPINE1, CIB1, SLC7A11, RBPJ, SAT1, PPP1R9B, NR3C2, PLAU, CHEK1, SOX9, TEAD1, APOBEC1, ANXA1, KSR1, MIF, ECRG4, SIRT1, TOPORS, GNL3, CREB3, CFDP1, RAPGEF2, KCTD11, BIRC6, SOS1, LAMA5, CEBPA, SHC1, TCF7, CDCA7, IL4RA, PTGS2, HIF1A, NDRG1, FOXO1, EGFR, PTGS1, LRP6, CNN2, CHST11, CTNNA1, RBBP9, BID, ESRRA, STAT5A, TFAP2B, EGLN3, TFAP2C, TGFB2, JUN, TGFB1, JAG1, JU…	5317	211	20240	1.49741	0.309258	0.00474335	0.00465003
GOTERM_BP_DIRECT	GO:0072659~protein localization to plasma membrane	71	1.18948	4.80738e-05	HYCC2, C2CD5, PLEKHF1, PGAP2, CD81, RAB3D, ZDHHC2, EFR3A, CDH1, SESN2, PALM, FLOT1, TMED2, PRKG2, FLOT2, RAB8A, RAB8B, SEC13, TMEM150A, RHBDF2, EMP2, ANK2, ATP1B1, TNFRSF1A, GAK, CACNB2, CACNB3, RAP2A, RAB34, PKP2, RAPGEF2, PKP3, GAS6, RAPGEF6, EPHA2, LAMA5, RAMP3, ROCK1, ROCK2, STXBP1, TSPAN33, FYB, LRP6, NKD2, RAB40B, HECTD1, RAP1A, MAP7, PIP5K1A, INPP5K, SPTBN1, CLASP2, S100A10, PPIL2, PTCH1, …	5317	175	20240	1.54442	0.365265	0.00575364	0.00564045
GOTERM_BP_DIRECT	GO:0042149~cellular response to glucose starvation	36	0.603116	5.63669e-05	NIM1K, BRSK1, PRKAA2, MTMR3, SUV39H1, PRKAG1, PIK3R4, SLC2A1, PRKAG2, FOXO3, HIGD1A, NUAK1, SESN1, SESN2, UPP1, HNRNPA1, SZT2, XBP1, IFI204, CHKA, KICS2, EIF2AK3, ASNS, ATG14, SIRT1, IMPACT, TBL2, MYBBP1A, TRP53, BCL2, PLIN2, SIK1, KPTN, ATF4, NFE2L2, CPEB4	5317	73	20240	1.87726	0.413137	0.00666186	0.00653081
GOTERM_BP_DIRECT	GO:0007095~mitotic G2 DNA damage checkpoint	23	0.385324	6.3811e-05	BRSK1, BLM, CDKN1A, PLK1, HMGA2, FOXO4, FOXN3, BRCA1, TICRR, RINT1, FZR1, SYF2, TAOK1, CCNG1, CHEK1, CDK1, ATM, TOPBP1, CLSPN, NBN, DTL, CDK5RAP3, IER3	5317	39	20240	2.24495	0.453025	0.00744856	0.00730203
GOTERM_BP_DIRECT	GO:0071356~cellular response to tumor necrosis factor	62	1.0387	6.49323e-05	PID1, RORA, CIB1, BRCA1, CX3CL1, AKAP12, SMPD3, SMPD4, HYAL1, GPER1, HYAL2, HYAL3, ANKRD1, AKT1, CYP1B1, MAP3K5, ADAMTS7, EDN1, CHUK, ACOD1, CYBA, DICER1, NPNT, SIRT1, IRF1, GPD1, CACTIN, DBN1, BIRC2, TNFRSF21, BIRC3, HDAC4, CEBPA, DHX9, GBA, GATA3, ADAMTS12, PRPF8, ZFP36L2, RELA, CCL5, OCSTAMP, RPS3, HAS2, CCL2, INPP5K, RIPK1, HES1, CCL17, PCK2, GBP3, CCL25, CCL20, ERBIN, DAB2IP, TRPV1, NR1D1, C…	5317	149	20240	1.58398	0.458794	0.00748701	0.00733973
GOTERM_BP_DIRECT	GO:0043407~negative regulation of MAP kinase activity	28	0.46909	6.98972e-05	GSK3B, RGS14, GSTP2, GSTP1, GBA, INPPL1, CBLC, PIK3CB, RGS2, HYAL2, NUP62, INPP5K, APOE, CDK5RAP3, FEM1A, DUSP1, CAV1, PRKCD, DAB2IP, BMP7, SORL1, AGT, DUSP7, NF1, SPRY2, PTPN6, PPARG, SPRY1	5317	52	20240	2.04974	0.483614	0.00796238	0.00780574
GOTERM_BP_DIRECT	GO:0060271~cilium assembly	89	1.49104	7.13105e-05	DYNC2I2, C2CD3, AVIL, CBY1, PTPN23, FNBP1L, TXNDC15, CELSR2, CELSR3, CCDC28B, IFT52, PCM1, TBC1D31, TBC1D32, TCTN2, TMEM107, CFAP47, BBS9, CEP290, RAB8A, OFD1, RSPH6A, ABCC4, MKKS, CEP131, ARMC9, IFT80, NME5, DYNLL1, DYNLL2, IFT43, RILPL2, IFT81, RILPL1, TMEM216, EXOC4, WDPCP, CEP20, ATP6V0D1, CFAP53, LAMA5, ARL6, FBF1, ASAP1, RSPH9, PRICKLE1, TTBK2, DYNC2LI1, ABLIM1, ABLIM3, STK36, RAB23, TMEM25…	5317	233	20240	1.45405	0.490469	0.00802667	0.00786877
GOTERM_BP_DIRECT	GO:0043524~negative regulation of neuron apoptotic process	77	1.29	8.01125e-05	CNTFR, NRP1, HSP90AB1, PLXND1, FMR1, GBE1, FAIM2, ARRB1, PARK7, GPI1, NRBP2, CCND1, SIX4, JAK2, ATP7A, PRKCG, MEF2C, PDPK1, LIG4, SIRT1, SMO, PIK3CA, MSH2, TMBIM4, DNAJC5, TYRO3, ADAM8, IL6ST, DLX1, BHLHB9, NFIX, ROCK1, LRP1, STXBP1, GBA, AMIGO2, CACNA1A, SEMA3E, CLN8, HIF1A, PRDX3, PRDX2, HSPH1, PTPRZ1, UCP2, HMOX1, CCL2, APOE, NTRK2, TFAP2B, JUN, ANGPT1, TGFB3, PCDHGC3, FZD9, BRAF, MT1, OXR1, G…	5317	196	20240	1.49547	0.53116	0.00882918	0.00865549
GOTERM_BP_DIRECT	GO:0006366~transcription from RNA polymerase II promoter	91	1.52454	8.03077e-05	GSK3B, CCNK, EHF, PRDM4, NCAPG2, CHD7, SLC40A1, ARID4A, TRP63, CHD5, ARID4B, HMGB1, AHR, PHRF1, HOXA13, NFKBIZ, EP300, SOX9, JAK2, HMGN3, PRL2C2, TEAD2, GTF2I, SREBF1, MED1, EDN1, ATRX, ETV1, PROX1, ASH1L, FOS, TNFRSF1A, NR5A1, MED25, SUPT3, THRAP3, IRF1, LCOR, SQSTM1, ATF4, NFAT5, GTF2A2, HDAC3, NFIX, EPAS1, SRF, GLIS3, DDX21, GATA3, GTF2E1, GTF2E2, ABLIM1, SCAF8, ATXN1, POLR2A, ABLIM3, NFIL3, P…	5317	240	20240	1.44336	0.532025	0.00882918	0.00865549
GOTERM_BP_DIRECT	GO:0032465~regulation of cytokinesis	24	0.402077	8.17152e-05	PLK3, SETD2, AHCTF1, CETN2, PLK2, PLK1, KLHL21, PIK3R4, CCP110, KLHL13, BRCA2, AURKB, RAB11A, KLHL9, FLCN, ZFYVE26, PIN1, BIRC6, CALM3, KIF20A, CALM1, RAB11FIP3, CALM2, BCL2L1	5317	42	20240	2.17523	0.538212	0.00888066	0.00870596
GOTERM_BP_DIRECT	GO:0005975~carbohydrate metabolic process	83	1.39052	8.38956e-05	B4GALT3, GSK3B, PYGB, B4GALT1, GBE1, MPI, HEXA, PYGM, HK2, HK1, GPI1, POFUT1, HYAL1, HYAL2, HYAL3, AKT1, PGM5, MAN2C1, PGLS, GUSB, PDK2, PGM1, CHID1, OVGP1, MANBA, DCXR, GAA, LANCL1, PGGHG, TALDO1, MOGS, PGD, CASD1, HEXDC, PGM2L1, UGDH, PPP1R3C, G6PDX, GPD1, LANCL2, CHIL1, CHST1, AMY1, B4GALT7, FBP1, CHST5, GAPDH, B4GALT4, H6PD, RPE, GLO1, SLC3A1, SLC3A2, NPL, PPP1R2, LDHB, GANAB, LDHA, TKFC, CHS…	5317	215	20240	1.46955	0.547635	0.009014	0.00883668
GOTERM_BP_DIRECT	GO:0042981~regulation of apoptotic process	88	1.47428	8.76623e-05	GSK3B, RBM25, TNFAIP8, RTKN, HIP1, TRRAP, SRA1, ARRB1, ACTB, GJA1, SLK, RASSF2, RASSF3, VPS72, CASP6, RUVBL2, RASSF6, CASP4, CASP1, AKT1, EPC1, EPC2, CCNL1, JAK2, KPNA1, TGM2, CARD10, HSP90AA1, USP42, APAF1, RIPK2, NME2, FRS2, ANK2, TRAF1, SIRT1, TNFRSF1A, DYNAP, MORF4L1, CREB3, PLSCR3, PAX8, IRF3, CARD19, TRAF6, MORF4L2, AKT1S1, PPIF, CARD14, BIRC2, BIRC3, CUL7, ANP32A, GLS2, MAGED1, NOD1, BCL10…	5317	231	20240	1.45016	0.563463	0.00931289	0.00912968
GOTERM_BP_DIRECT	GO:0051496~positive regulation of stress fiber assembly	30	0.502597	9.30199e-05	NRP1, SDC4, ROCK2, PXN, ARHGEF10L, SH3PXD2B, CCN2, S100A10, ARHGEF10, CARMIL1, LIMCH1, TGFB3, SERPINF2, TPM1, LIMK1, APOA1, TSC1, BRAF, RHOC, SORBS3, MTOR, TGFBR1, CCDC88A, RGCC, NOX4, EVL, EPHA1, FERMT2, RAPGEF3, PFN2	5317	58	20240	1.96896	0.585028	0.00977226	0.00958002
GOTERM_BP_DIRECT	GO:0090307~mitotic spindle assembly	25	0.418831	0.000100792	POLDIP2, CLTC, BCCIP, ABRAXAS2, PRICKLE1, SMC3, AAAS, CDC20, TASOR, TOGARAM2, TOGARAM1, MYBL2, CEP192, NEK2, CLASP1, CLASP2, ARHGEF10, KIFC5B, SMC1A, RAB11A, SNHG15, STAG1, STAG2, KIF2A, KIFC1	5317	45	20240	2.11481	0.614432	0.0104724	0.0102664
GOTERM_BP_DIRECT	GO:0008286~insulin receptor signaling pathway	35	0.586363	0.000104818	ZFP106, GSK3B, SHC1, PIK3R3, IRS2, PIK3R2, FOXO4, FOXO1, IGF1R, CSRP3, GRB14, EIF4EBP1, AKT1, SOCS7, PDK2, NDEL1, SREBF1, ANKRD26, MAP2K1, NCOA5, PDPK1, INSR, HMGA1, SORBS1, APC, PIK3CA, PTPRA, SRSF3, GRB2, PHIP, PLCB1, SOS1, SOS2, RHOQ, BCAR1	5317	72	20240	1.85046	0.628834	0.0107723	0.0105604
GOTERM_BP_DIRECT	GO:0048008~platelet-derived growth factor receptor signaling pathway	23	0.385324	0.000106733	PDGFRB, PDGFRA, NRP1, CSRNP1, RGS14, TIPARP, PTEN, PDGFB, ARID5B, PDAP1, PDGFA, PLAT, IQGAP1, SMPD3, MYO1E, SGPL1, FER, NR4A3, PDGFC, RAPGEF1, ABL2, JAK2, BCAR1	5317	40	20240	2.18883	0.635495	0.0107927	0.0105804
GOTERM_BP_DIRECT	GO:0032508~DNA duplex unwinding	21	0.351818	0.0001073	PIF1, UPF1, BLM, RFC4, ANXA1, MCM7, MCM8, DHX9, DDX11, POT1A, CHTF18, SUPV3L1, RAD50, HELB, MCM3, MCM4, ASCC3, MCM6, NBN, DTD1, MCM2	5317	35	20240	2.28399	0.637442	0.0107927	0.0105804
GOTERM_BP_DIRECT	GO:0042307~positive regulation of protein import into nucleus	29	0.485844	0.000122257	HDAC3, HSP90AB1, PIK3R2, PTPN22, BRCA1, PTGS2, EFCAB7, IPO5, CDH1, BAG3, HYAL2, GPER1, UBR5, TPR, EP300, JAK2, HSP90AA1, XBP1, TGFB1, PRKCD, NUTF2, TNFRSF1A, IL6, SMO, CDK1, PRKD1, RAN, ZPR1, RBM22	5317	56	20240	1.9713	0.68526	0.0121678	0.0119284
GOTERM_BP_DIRECT	GO:0007569~cell aging	18	0.301558	0.000126839	RWDD1, MORC3, CITED2, TRP63, HTT, PRELP, MIF, BRCA2, TBX2, MNT, XRN1, ZMIZ1, TRP53, NUP62, PDCD4, BCL2, CDK1, NOX4	5317	28	20240	2.44714	0.698608	0.0124924	0.0122466
GOTERM_BP_DIRECT	GO:0042254~ribosome biogenesis	49	0.820908	0.00013048	DDX3X, RPLP0, MRPL36, WDR43, RPL7A, XPO1, C1QBP, BUD23, GLUL, UTP14A, UTP14B, UTP15, NSUN4, DDX56, WDR75, URB2, GNL2, NSA2, SDE2, SBDS, NHP2, NAF1, ZFP622, RRN3, PRKDC, NOP2, UTP23, ISG20L2, SNU13, SDAD1, TMA16, RPF1, EMG1, DHX37, NOP56, NOP14, NOP58, UTP4, RIOK3, XRCC5, EFL1, CUL4A, BOP1, RPS28, MYBBP1A, RIOX1, EIF6, TSR1, CUL4B	5317	113	20240	1.65067	0.708806	0.0127184	0.0124682
GOTERM_BP_DIRECT	GO:0001942~hair follicle development	30	0.502597	0.000137312	LAMA5, DLX3, EDA, LRP4, PDGFA, TRP63, DBI, CELSR1, SOX21, EGFR, RELA, NSDHL, TRPS1, SOX9, PRSS8, PIAS4, TFAP2C, TGFB2, NORAD, FZD6, FUZ, INHBA, DICER1, MFSD12, PUM2, VANGL2, SMO, APC, CD109, SOS1	5317	59	20240	1.93559	0.727025	0.0132478	0.0129872
GOTERM_BP_DIRECT	GO:0000028~ribosomal small subunit assembly	14	0.234545	0.00014362	RPS5, RPS6-PS4, RPS6, RPSA, MRPS7, PWP2, RPS15, RPS25, RPS14, RPS28, RPS27, RPS19, RPS2, FAU	5317	19	20240	2.80491	0.742832	0.0135793	0.0133121
GOTERM_BP_DIRECT	GO:0045945~positive regulation of transcription from RNA polymerase III promoter	14	0.234545	0.00014362	CEBPA, ELL, ICE1, CHD8, SMARCA5, DDX21, ZC3H8, DEK, BAZ1B, MTOR, MYO1C, MYBBP1A, ERCC6, SF3B1	5317	19	20240	2.80491	0.742832	0.0135793	0.0133121
GOTERM_BP_DIRECT	GO:0008283~cell proliferation	125	2.09415	0.0001482	CEP120, TRP63, IRS2, RBPJ, LIPA, IL18RAP, FGF9, CCND1, LIPG, ENPP1, SOX9, NBN, GLUL, TNS3, CDK5RAP3, MEN1, MAP2K1, WNT5A, LIG4, TSC1, DICER1, SDCBP2, BTC, MORF4L1, SMO, PHIP, LMX1B, NOTCH2, DLX5, CUL1, PDGFA, GATA3, STK4, LARP1, MAP7, NDP, MYH10, IL11RA1, FAM83A, STAT5A, JUN, CREBBP, TGFB1, H3F3B, TGFB3, XRCC5, CAV1, HMGA1, LIF, HMGA2, BMP7, FER, BCL6, GDNF, TRP53, BCL2, NF1, CDK1, FGFR3, FGFR2, …	5317	354	20240	1.34416	0.753732	0.0138736	0.0136006
GOTERM_BP_DIRECT	GO:2001237~negative regulation of extrinsic apoptotic signaling pathway	25	0.418831	0.000158509	NRP1, GSTP2, PELI3, GSTP1, HTT, PARK7, RELA, LGALS3, PRDX2, RB1CC1, LMNA, ITGAV, RIPK1, ACVR1, SIAH2, CFLAR, TGFBR1, VEGFA, GCLC, IL7, ITGA6, PHIP, BIRC6, GCLM, SCG2	5317	46	20240	2.06884	0.776606	0.0146931	0.0144041
GOTERM_BP_DIRECT	GO:0035556~intracellular signal transduction	157	2.63026	0.000160727	DGKE, TFRC, NRK, DGKA, ARAF, PREX1, NRBP2, RASSF1, RPS6KA6, DEPTOR, CHEK1, RPS6KA1, PLCE1, AKT1, CCN2, TNS3, TNS1, PRKCG, PDGFRB, WSB1, IGFBP5, CISH, DAPK1, DAPK2, PRKCD, NSMCE1, PASK, DGKZ, NRBP1, TIAM1, KCTD9, RRAGA, MAPKAPK3, PRKD3, DDIT4, SIK1, PRKD1, SCG2, NOTCH2, SHC4, BRSK1, SHC1, NPR2, STK39, WNK4, STK4, SOCS2, ABR, SDCBP, NUAK1, SOCS1, RACGAP1, INPP5D, DVL1, MAP3K20, HMOX1, PLEK2, PLCG1,…	5317	461	20240	1.29641	0.781244	0.0147541	0.0144639
GOTERM_BP_DIRECT	GO:0071560~cellular response to transforming growth factor beta stimulus	37	0.619869	0.00016499	ACVRL1, DLX1, KMT2A, SERPINE1, SCX, PDGFA, AKR1C18, ZFP36L2, CRKL, IGF1R, EPB41L5, HYAL2, STK16, NFKBIZ, ANKRD1, SOX9, PAK2, SOX5, MEF2C, EDN1, TGFB1, APAF1, ARG1, USP9X, CAV1, WNT5A, TGFBR1, SMAD7, COL1A1, ZEB1, COL4A2, STAR, ID1, NOX4, DBN1, FGFR2, FBN1	5317	79	20240	1.78287	0.789887	0.0149039	0.0146107
GOTERM_BP_DIRECT	GO:0061621~canonical glycolysis	13	0.217792	0.000166329	PGAM2, ENO1B, FOXK1, ENO1, ENO2, HK1, GPI1, PKM, PGK1, ALDOA, GAPDH, PFKM, PFKP	5317	17	20240	2.91097	0.792531	0.0149039	0.0146107
GOTERM_BP_DIRECT	GO:0007030~Golgi organization	48	0.804155	0.000167088	USP6NL, CUL7, TMED10, LMAN2L, ATL3, RAB1B, CLTC, ATL2, ARL1, HTT, HIKESHI, SYNE1, VCPIP1, LMAN2, MYO18A, TRAPPC12, RAB29, TMED3, TMED2, TMED1, TMED7, RAB6B, CLASP1, TMED5, RAB8A, TMED4, CLASP2, ARFGEF1, SEC16B, TMED9, ATP8B3, COG5, SEC16A, SURF4, HUWE1, VPS13B, TRAPPC8, CSNK1D, TJAP1, GAK, ZW10, TRIP11, KIFC3, PRKD1, CORO7, ARHGEF7, OBSL1, BLZF1	5317	111	20240	1.64612	0.794014	0.0149039	0.0146107
GOTERM_BP_DIRECT	GO:0045892~negative regulation of transcription, DNA-templated	221	3.70246	0.000178737	HDAC10, EHMT2, SCX, ENO1, RBPJ, PHB2, CCAR2, ELK3, A430033K04RIK, ZFP281, DPF2, EPC1, KAT7, SOX9, SOX5, SFMBT1, HMGA1B, EID1, DDIT3, TRIB3, ATF5, ATF3, L3MBTL1, L3MBTL3, CTBP2, MAGED1, CTBP1, ZFP503, PDGFB, TWIST1, GATA3, PRDM11, MBTD1, HIVEP1, INPP5K, PATZ1, ZBED6, ZBTB7A, RREB1, HEXIM1, XRCC6, JUN, PHC2, SETDB1, XRCC5, IRF2BP1, NR1D2, NR2F2, NR1D1, PHC3, SNW1, ID2, ID1, SNAI1, ID3, CALR, RCOR2,…	5317	679	20240	1.23899	0.815501	0.0157868	0.0154763
GOTERM_BP_DIRECT	GO:1903078~positive regulation of protein localization to plasma membrane	29	0.485844	0.000180456	RAMP3, LRP1, CIB1, EGFR, NKD2, PPP1R9B, GRIP1, LGALS3, CNPY4, GPER1, KIF5B, AKT1, STX3, STX4A, SPTBN1, ITGA3, PDPK1, ARHGEF16, STAC3, MYO5A, SORBS1, RAB11A, VIL1, RER1, STAC2, WNK3, SQSTM1, EPHA3, EPHA2	5317	57	20240	1.93672	0.818476	0.0157868	0.0154763
GOTERM_BP_DIRECT	GO:0048013~ephrin receptor signaling pathway	21	0.351818	0.000181995	EPHB6, SS18, EPHA4, EPHA8, EFNA5, EFNA4, EFNB2, EFNB1, TIAM1, EFNA3, EFNB3, SIPA1L1, NCK2, EPHA1, EPHA3, NGEF, EPHB4, EPHA2, NCK1, EPHB3, CDK5R1	5317	36	20240	2.22055	0.821099	0.0157868	0.0154763
GOTERM_BP_DIRECT	GO:1902230~negative regulation of intrinsic apoptotic signaling pathway in response to DNA damage	12	0.201039	0.000185835	CDKN2D, USP47, CXCL12, ATAD5, DDIAS, SNAI1, ACKR3, BID, TRIM32, CCAR2, TPT1, BCL2L1	5317	15	20240	3.04533	0.827478	0.0159733	0.0156591
GOTERM_BP_DIRECT	GO:0050727~regulation of inflammatory response	44	0.737142	0.000206062	SEMA7A, AKNA, PGLYRP2, SETD6, ALOX15, STK39, PARK7, ADAMTS12, USP18, SLC7A2, RELA, ABHD12, UFL1, SBNO2, ALDH2, DUOXA1, CASP4, CASP1, NLRP3, RICTOR, JAK2, GGT1, GPSM3, BRD4, ANXA1, IL1R1, NDUFC2, NR1D2, DICER1, ESR1, AGT, CYLD, BST1, LACC1, FABP4, STING1, BCL6, IRF3, FANCD2, CLCF1, ZYX, LETMD1, TLR4, MYD88	5317	100	20240	1.67493	0.857514	0.0175524	0.0172071
GOTERM_BP_DIRECT	GO:0007420~brain development	105	1.75909	0.00020976	SLC23A1, ROGDI, IRS2, IGF1R, RGS2, HERC1, MFSD2A, MEN1, MED1, MAP1S, EML1, HSPG2, PYGO2, TMX2, COL4A1, DDIT4, ATP6V0D1, NDRG4, PFKFB3, PRKDC, ARL6, KLHL17, AK4, EFNA5, NRADD, PCDH19, AK7, RTN4, ACAT1, ABR, ADGRG1, ATXN1, GJC2, BAG3, STK36, DHX37, TSPAN2, SLC38A3, MYH10, BPTF, ZFHX3, ACE, ZFHX2, XRCC5, PTCH1, SETD1A, PBX3, PBX2, MACO1, DIAPH1, CXCL12, SYNJ1, STAR, ID1, DMXL2, NF1, PLXNB2, ATM, ROB…	5317	291	20240	1.37354	0.862412	0.0177079	0.0173595
GOTERM_BP_DIRECT	GO:0090316~positive regulation of intracellular protein transport	18	0.301558	0.000231629	PLK3, RIPOR1, ICE1, CEP131, PRR5L, ZFAND1, OAZ1, OAZ2, PCM1, RUFY3, KIF5B, TPR, RAB29, EIF3E, KIF20B, PCNT, ERGIC3, CEP290	5317	29	20240	2.36275	0.888118	0.0193623	0.0189814
GOTERM_BP_DIRECT	GO:0032091~negative regulation of protein binding	38	0.636623	0.000233797	LRPAP1, GSK3B, CDKN1A, RALB, ROCK1, DYSF, PDGFB, PARK7, ACTB, AURKB, IFIT2, PPP1R2, EPB41L5, BAG2, DVL1, RACK1, AKT1, PIM2, ACE, PLK2, DDX11, CAV1, CTNNBIP1, DTNBP1, TMC8, TFIP11, GTF2F1, SORL1, TLE5, FRMD7, SLPI, CARM1, ID1, PIN1, BAX, TMBIM6, CAMK1, PSME3IP1	5317	83	20240	1.74281	0.890388	0.0193623	0.0189814
GOTERM_BP_DIRECT	GO:0016573~histone acetylation	28	0.46909	0.000237274	TRRAP, PHF20, ACTB, TAF5L, MBTD1, ING5, NAT8F3, VPS72, RUVBL2, EP400, EPC1, EP300, EPC2, KAT7, METTL8, NAT8F7, NAA50, CREBBP, TAF10, MSL3, MORF4L1, SUPT3, KAT6B, MORF4L2, KAT6A, TADA3, HAT1, TAF1	5317	55	20240	1.93793	0.893934	0.0193623	0.0189814
GOTERM_BP_DIRECT	GO:1904706~negative regulation of vascular smooth muscle cell proliferation	20	0.335064	0.000237549	MEF2C, CDKN1A, CDKN1B, TGFB3, GSTP2, CAV1, GSTP1, TPM1, PTEN, PARK7, AGT, GNA13, EFEMP2, GPER1, PDCD4, TIMP3, HMOX1, PPARG, S1PR2, RBM10	5317	34	20240	2.23921	0.894209	0.0193623	0.0189814
GOTERM_BP_DIRECT	GO:0016579~protein deubiquitination	39	0.653376	0.00024185	OTUD4, USP14, OTUD5, USP15, USP37, USP16, USP38, WDR48, USP53, USP31, PSMD14, USP54, USP32, USP34, OTUD7B, TNFAIP3, USP39, USP18, VCPIP1, USP46, USP24, USP47, USP8, USP7, ZRANB1, USP42, USP5, USP9X, USP21, DESI2, UCHL3, USP29, UCHL5, CYLD, USP40, EIF3F, OTUD1, OTUD3, OTUB1	5317	86	20240	1.72628	0.898426	0.0195443	0.0191599
GOTERM_BP_DIRECT	GO:0021987~cerebral cortex development	40	0.670129	0.000248964	YWHAE, H2AX, WDR47, PTPRS, NFIX, CEP120, SLC2A1, WDR62, HIF1A, CRKL, LRP6, PPP1R9B, NARS, ATIC, TUBA1A, BTBD3, DMD, SLC38A2, NTRK2, MKKS, TFAP2C, SRD5A1, NDE1, BNIP3, TSC1, TRAPPC9, DICER1, AFDN, TUBB2A, SMO, CDK5, KIF26A, NF1, BAX, TACC2, FAT4, MGARP, PLCB1, PALS1, PAFAH1B1	5317	89	20240	1.71086	0.905035	0.0199488	0.0195564
GOTERM_BP_DIRECT	GO:0006970~response to osmotic stress	15	0.251298	0.000252145	APOBEC1, ATF2, VAC14, NFAT5, PLK3, MAP3K1, TSC22D3, TSC22D2, SORD, NOLC1, EGFR, MAPK13, TRPV4, MARVELD3, MAP7	5317	22	20240	2.59545	0.90785	0.0200339	0.0196398
GOTERM_BP_DIRECT	GO:0000724~double-strand break repair via homologous recombination	41	0.686882	0.000255161	H2AX, BLM, ANKLE1, WDR48, PSMD14, FBH1, MCM8, SMC5, BRCA1, BRCA2, RAD54B, RAD51AP1, YY1, MBTD1, ZFYVE26, SLX4, PPP4C, RNF138, POGZ, SWI5, REV3L, EPC1, NBN, GEN1, HELQ, RPA1, NSMCE1, HUS1, RPA2, INO80, PALB2, SEM1, RAD52, MORF4L1, MMS22L, RNF169, ERCC4, RPA3, RFWD3, ERCC5, ATM	5317	92	20240	1.69645	0.910441	0.0201046	0.0197091
GOTERM_BP_DIRECT	GO:0001934~positive regulation of protein phosphorylation	99	1.65857	0.00026213	ATF2, TFRC, FMR1, CIB1, FGF1, CRKL, MPRIP, FGF9, CCND1, EP300, AKT1, CCN2, SOX9, MAP3K5, LIMCH1, WNT5A, CSNK1D, MIF, ATG14, MOB3B, PGF, CLDN3, FNDC1, DOK7, ERP29, FIZ1, PPIA, CARD14, SQSTM1, SEMA7A, PIK3R3, PLA2G6, STK4, ADIPOR2, C3, FXR2, DVL1, RIPK1, MAP2K6, PROM2, XBP1, TGFB1, INSR, FZD8, INHBA, CDK5, MOB2, PIN1, OGT, PRR5, CDKN1B, FBH1, ARRB1, HMGB1, MYDGF, FLCN, AKAP11, GPER1, RB1CC1, RACK1,…	5317	273	20240	1.38044	0.916153	0.020483	0.02008
GOTERM_BP_DIRECT	GO:0006511~ubiquitin-dependent protein catabolic process	102	1.70883	0.000271745	CBLC, KEAP1, RNF19B, NUB1, RNF114, RNF19A, FBXO8, RNF111, HERC6, MYLIP, USP8, USP7, USP5, ARRDC1, RC3H1, UBE4B, SIAH1B, RC3H2, CDC34, RNF128, WDR81, CUL9, CUL7, UBA6, CUL3, CUL1, UBR4, NEDD4L, UBR3, UBR2, FBXO45, RNF213, RNF217, PSMF1, XBP1, UBE2H, KLHL25, UBE2C, SIAH2, BFAR, NTAN1, CNOT4, CYLD, COPS3, TOLLIP, MDM2, RNF185, USP37, RNF11, USP38, USP31, USP32, USP34, ARRB1, ARIH2, ARIH1, UBL7, USP4…	5317	283	20240	1.37201	0.923441	0.0210602	0.0206459
GOTERM_BP_DIRECT	GO:0006351~transcription, DNA-templated	64	1.07221	0.000283681	PHF3, TCERG1, DIDO1, CCNT2, CCNT1, SCX, AFF1, PPP1R13L, SLC39A8, SOX5, LIN52, TEAD4, HES6, PROX1, MLF1, CCNA2, CREB3, COL4A2, PAX8, POLR1A, MTF1, POLR1C, POLR1D, TRIB3, NFAT5, CEBPA, LIN9, RELA, PDLIM1, POLR2A, ABLIM3, NFIL3, NRIP1, POLR2E, PLAGL2, POLR2F, HIVEP2, NRBF2, POLR2I, RREB1, ZBTB7A, SCAI, E2F7, JUN, MGA, IRF2BP1, NR1H3, GTF2H1, NR1D2, INO80, NR1D1, KLF4, HINFP, NR4A2, NR4A3, POLR3A, FU…	5317	162	20240	1.50386	0.931614	0.0217781	0.0213497
GOTERM_BP_DIRECT	GO:0009968~negative regulation of signal transduction	30	0.502597	0.000285614	GSK3B, RGS19, RGS14, HHIP, TRP63, ARRB1, PRR5L, LDLRAD4, SOCS2, RGS2, RGS3, SOCS1, INPP5D, DACT2, DACT3, PMEPA1, RGS8, SOCS7, SCAI, SOCS4, SOCS5, ACVR1, CISH, CAV1, DDIT4L, KIF26A, TRP53, DDIT4, RGS10, RGS11	5317	61	20240	1.87213	0.932853	0.0217781	0.0213497
GOTERM_BP_DIRECT	GO:0001578~microtubule bundle formation	21	0.351818	0.000298711	NUMA1, MTCL1, MAP1S, NCKAP5L, PLK1, NAV1, AAAS, CAPN6, FES, MAP2, KATNA1, MAP1B, MAP7, TRIM46, CCSER2, CHP1, KIF20A, MAP4, GAS2L1, NCKAP5, CLASP1	5317	37	20240	2.16054	0.940676	0.0224152	0.0219742
GOTERM_BP_DIRECT	GO:0008219~cell death	21	0.351818	0.000298711	TGFB2, CDKN1B, PARP4, FBH1, BNIP3, EMP1, CACNA1A, EMP2, EMP3, AXIN2, BCL10, P2RX7, GZMM, RRAGA, ALS2, VAPA, NUP62, HMOX1, RIPK1, SUSD6, MAP3K11	5317	37	20240	2.16054	0.940676	0.0224152	0.0219742
GOTERM_BP_DIRECT	GO:0046827~positive regulation of protein export from nucleus	14	0.234545	0.000311504	YWHAE, GSK3B, CTDSPL2, XPO4, BAG3, CAMK4, TPR, MDM2, CAMK1, GAS6, PRKACA, EMD, RAPGEF3, RBM22	5317	20	20240	2.66466	0.947436	0.0230575	0.0226039
GOTERM_BP_DIRECT	GO:0007052~mitotic spindle organization	27	0.452337	0.000312148	INTS13, DCTN2, BCCIP, WDR62, AURKB, PTPA, FAM110A, CCNB1, NUF2, STMN1, MAP4, PCNT, CLASP1, CLASP2, DYNC1H1, PLK3, STIL, MAP1S, PLK2, PLK1, EML1, CENPH, KIF2A, TBCE, SBDS, TACC2, SPC25	5317	53	20240	1.93924	0.947756	0.0230575	0.0226039
GOTERM_BP_DIRECT	GO:1905168~positive regulation of double-strand break repair via homologous recombination	22	0.368571	0.000361112	PIAS4, BLM, WDR48, HELQ, TRRAP, FANCB, ACTB, RAD51AP1, MBTD1, MORF4L1, VPS72, MORF4L2, RUVBL2, POGZ, EP400, TIMELESS, EPC1, EPC2, ERCC6, ARID2, HDGFL2, WRAP53	5317	40	20240	2.09366	0.967121	0.0264676	0.0259469
GOTERM_BP_DIRECT	GO:0097401~synaptic vesicle lumen acidification	13	0.217792	0.000379424	ATP6V1A, ATP6AP2, CLCN3, ATP6V1B2, ATP6V1H, ATP6V0A4, ATP6V0D1, ATP6V1E1, ATP6V0E2, ATP6V1D, ATP6V1C1, ATP6V0A1, ATP6V1B1	5317	18	20240	2.74925	0.97235	0.0275958	0.027053
GOTERM_BP_DIRECT	GO:0001935~endothelial cell proliferation	20	0.335064	0.00039222	SCARB1, XBP1, CAV1, PDGFB, APOA1, PRKX, PIK3CB, HMGB1, LIPA, TGFBR1, VEGFA, NPPB, ERN1, ZEB2, MMP14, APC, COL8A2, NF1, FGFR3, CD34	5317	35	20240	2.17523	0.975502	0.0283087	0.0277518
GOTERM_BP_DIRECT	GO:0000281~mitotic cytokinesis	30	0.502597	0.000403055	CUL7, RTKN, ROCK1, ROCK2, SNX33, CENPA, AURKB, ZFYVE26, RACGAP1, STMN1, NUSAP1, SNX9, LZTS2, MYH10, SPTBN1, CEP55, USP8, PDCD6IP, EXOC7, PLK1, CKAP2, RHOC, ANLN, SON, APC, EXOC4, UNC119, EXOC6, KIF20A, EXOC1	5317	62	20240	1.84193	0.977888	0.0288703	0.0283024
GOTERM_BP_DIRECT	GO:0002931~response to ischemia	31	0.51935	0.000429134	ROCK2, NPR3, FAIM2, ABRAXAS2, CIB1, GLRX, PIK3CB, CX3CL1, HK2, SLC8A2, HK1, GJA1, EEF2K, EIF4EBP1, MLYCD, MAP2K6, MAP3K5, EGR1, NQO1, MEF2C, CAV1, REST, P2RX4, P2RX2, TRP53, PPIF, BCL2, SOS1, SQSTM1, BCL2L1, CPEB4	5317	65	20240	1.81548	0.982722	0.0305072	0.0299071
GOTERM_BP_DIRECT	GO:0016055~Wnt signaling pathway	87	1.45753	0.000472991	GSK3B, CALCOCO1, DDX3X, CHD8, USP34, CELSR2, CCAR2, CDC73, FRAT2, CCND1, FGF9, BCL7B, SPIN1, CCN4, RAC3, DACT3, ENPP1, RSPO3, LZTS2, WLS, TLE4, PIAS4, TLE2, WNT5B, CTNNBIP1, WNT5A, CSNK1D, WNT9A, AXIN2, TLE5, DDB1, DAAM1, CCNE1, DDIT3, ROR1, CSNK1G2, CSNK1G1, AMER1, MACF1, 2210016L21RIK, PRKAA2, DLX3, NXN, TNKS, ARL6, CUL3, TCF7, CTR9, LRP4, PRICKLE1, RTF1, NKD1, LRP6, NKD2, GRK5, WIF1, RNF138, G…	5317	238	20240	1.39151	0.988589	0.0333741	0.0327176
GOTERM_BP_DIRECT	GO:0031397~negative regulation of protein ubiquitination	28	0.46909	0.000491872	UBXN1, NXN, PELI3, TNFAIP3, ARRB1, PARK7, UFL1, BAG2, SVBP, RPS3, AKT1, CHP1, SOX4, ATG5, PRKCG, CAML, CAV1, SIRT7, MTOR, SMAD7, GCLC, CDK5, ADGRB1, CRY1, SPRY2, SQSTM1, OGT, VPS28	5317	57	20240	1.86994	0.990456	0.0344493	0.0337716
GOTERM_BP_DIRECT	GO:0043627~response to estrogen	35	0.586363	0.000509951	KMT2D, CITED2, WBP2, ARPC1B, GBA, CITED4, ASH2L, BRCA1, GATA3, AQP1, HOXA10, CYP27B1, CCND1, RBBP5, CTNNA1, HMOX1, EP300, ARSB, PDGFRB, ARSA, HSP90AA1, TGFB2, MME, SRD5A1, TGFB3, CAV1, IGFBP2, SMAD6, ESR1, TGFBR1, CD24A, MMP14, STAR, PPARG, GSTM5	5317	77	20240	1.7303	0.991956	0.0354529	0.0347554
GOTERM_BP_DIRECT	GO:2000779~regulation of double-strand break repair	17	0.284805	0.000526465	TRRAP, DEK, PPP4R3B, ACTB, MBTD1, MORF4L1, PPP4C, PPP4R2, VPS72, MORF4L2, RUVBL2, UBR5, EP400, EPC1, TRIP12, EPC2, ATR	5317	28	20240	2.31119	0.993119	0.0363034	0.0355893
GOTERM_BP_DIRECT	GO:0003179~heart valve morphogenesis	8	0.134026	0.000529865	TGFB2, TGFB1, SCX, NFATC1, SOX9, ADAMTS9, FGFRL1, MTOR	5317	8	20240	3.80666	0.993337	0.0363034	0.0355893
GOTERM_BP_DIRECT	GO:0001764~neuron migration	61	1.02195	0.000545654	YWHAE, NRP1, ROBO3, NRP2, CELSR1, CELSR2, CELSR3, CRKL, GJA1, PCM1, CCKAR, TUBA1A, NDEL1, KIRREL3, HSP90AA1, MEF2C, ITGA3, MRTFB, MRTFA, NAV1, PEX2, NRG1, POMGNT2, PEX7, ACAP3, TUBB2A, DDIT4, TYRO3, RAPGEF2, ULK1, LMX1B, MAPT, GAS6, MATN2, PAFAH1B1, AU040320, SRF, SATB2, TWIST1, CXCR4, FBXO45, GATA3, NTN1, UNK, KATNA1, TRIM46, PCNT, MYH10, NTRK2, USP9X, NDE1, NR2F2, NR4A2, CXCL12, CDK5, ABI2, POM…	5317	156	20240	1.4885	0.994262	0.0371163	0.0363861
GOTERM_BP_DIRECT	GO:1900182~positive regulation of protein localization to nucleus	22	0.368571	0.000558196	CARD10, TGFB2, CREBBP, TGFB1, TFRC, LIMK2, EIF2AK3, LIF, PARK7, F2, GLIS2, CD2AP, PPP3CB, SESN2, ORMDL3, CDK1, AKT1, KAT7, OGT, FERMT2, CDK5RAP3, JAK1	5317	41	20240	2.0426	0.994904	0.0376982	0.0369566
GOTERM_BP_DIRECT	GO:0007005~mitochondrion organization	47	0.787402	0.00056296	CEBPA, CNTNAP1, STOML2, TAFAZZIN, CFH, EPAS1, GBA, HTRA2, HTT, PROCA1, PARK7, PHB, GABPB1, PHB2, HSD17B10, LIPA, PRDX3, RHOT2, MSTO1, SESN2, LONP1, RAB29, ENPP1, ATP7A, COX10, EDN1, NORAD, MTX2, VPS13C, VPS13D, BCS1L, TUG1, NIPSNAP2, PUM2, P2RX7, SELENON, MARCKS, WDR81, CDK5, CAPN10, RAB38, TMEM126B, MTFR2, LETMD1, FXN, CEP89, PLEC	5317	113	20240	1.5833	0.995128	0.0377503	0.0370077
GOTERM_BP_DIRECT	GO:0007179~transforming growth factor beta receptor signaling pathway	42	0.703635	0.000568654	ACVRL1, USP15, AMHR2, CITED2, PXN, LTBP4, PTPRK, LRRC32, LTBP1, GLG1, FLCN, CHST11, ZMIZ1, GCNT2, CCL2, ITGB8, NDP, ITGB6, SKIL, ACVR1, JUN, TGFB2, MAP3K1, TGFB1, USP9X, TGFB3, SMAD9, FOS, NPNT, SMAD6, SIRT1, TGFBR1, HIPK2, SMAD7, TNRC6C, TWSG1, GDNF, TRP53, ITGA8, ZYX, DCP1A, FERMT2	5317	98	20240	1.63142	0.995384	0.0378635	0.0371187
GOTERM_BP_DIRECT	GO:0001666~response to hypoxia	77	1.29	0.000573724	ACVRL1, CDKN1B, FLT1, TFRC, CITED2, SLC2A1, PLOD2, ECE1, PLAT, PYGM, HK2, ALAD, ALKBH5, MB, PLAU, FUNDC1, ADORA1, LONP1, CASP1, CD38, EP300, ADSL, EDN1, APAF1, ANG2, CYBA, ATP1B1, PGF, ALDH3A1, MMP14, CLDN3, CAT, DDIT4, ACOT2, ANGPTL4, CRYAB, BIRC2, EPAS1, SRF, ITPR1, PDGFA, CXCR4, HIF1A, CIAO3, PLD2, PDLIM1, UCP2, HMOX1, CCL2, NDP, EGLN1, EGR1, EGLN3, TGFB2, ACE, TGFB1, NOS2, TGFB3, BNIP3, CAV1,…	5317	207	20240	1.416	0.9956	0.037934	0.0371877
GOTERM_BP_DIRECT	GO:0016197~endosomal transport	31	0.51935	0.000590906	ITSN2, WASHC5, VPS4A, DPY30, HTT, SNX33, CORO1C, BLOC1S6, ALS2CL, TOM1, ANKFY1, ANXA8, SNX9, VPS36, WASHC1, WASHC2, WASHC3, VPS16, REPS1, ABCA1, LRBA, RASSF9, MCOLN1, BLTP1, EHD1, EHD2, EHD3, EHD4, ALS2, PICALM, ARL8B	5317	66	20240	1.78798	0.99626	0.0385643	0.0378056
GOTERM_BP_DIRECT	GO:0030030~cell projection organization	76	1.27325	0.00059345	ODAD2, C2CD3, CBY1, CCP110, PTPN23, TXNDC15, NUBP1, CCDC28B, NUBP2, IFT52, PCM1, TBC1D31, TCTN2, TMEM107, BOC, AKT1, BBS9, CEP290, PRL2C2, RAB8A, OFD1, CEP131, ARMC9, TSC1, IFT43, IFT81, TMEM216, RAB34, ITGA8, WDPCP, CEP20, ATP6V0D1, ARL6, CUL3, FBF1, TUBD1, ASAP1, RSPH9, AK7, DYNC2LI1, ODF2L, STK36, NPHP1, TOGARAM1, CCDC32, ATP6V1D, CEP78, TTC12, GSN, 2700049A03RIK, CCDC13, CEP152, IFT122, FOXJ1…	5317	204	20240	1.41817	0.996349	0.0385643	0.0378056
GOTERM_BP_DIRECT	GO:0030968~endoplasmic reticulum unfolded protein response	26	0.435584	0.000595492	HERPUD2, PPP1R15A, ERO1A, ATF6B, DERL3, TMTC4, ERLEC1, ERMP1, SERP1, CCND1, STC2, CREB3L2, CDK5RAP3, PARP6, XBP1, EIF2AK3, ERN1, CREB3, TBL2, SELENOS, DDIT3, QRICH1, ATF6, ATF3, ATF4, NFE2L2	5317	52	20240	1.90333	0.996419	0.0385643	0.0378056
GOTERM_BP_DIRECT	GO:0045785~positive regulation of cell adhesion	33	0.552856	0.000640818	DYSF, PIK3R2, LAMC1, NID1, CX3CL1, PLD2, CYTH3, EPB41L4B, FLCN, PREX1, ADGRG1, HYAL1, CCL5, C1QBP, ERBB2, CCL2, ITGAV, STX3, STX4A, TGM2, TNFSF18, EPHA4, ZFHX3, ANGPT1, TNFRSF18, TPM1, NRG1, VEGFA, SELP, CXCL12, APC, ATM, ADAM8	5317	72	20240	1.74472	0.997668	0.0412172	0.0404064
GOTERM_BP_DIRECT	GO:0007275~multicellular organism development	336	5.62908	0.000661619	VEZT, PLEKHB1, ZFP609, DNHD1, SCX, DCAF7, TSKU, GOLGA3, RNF114, ANPEP, CREB3L2, STMN1, AKT1, RTTN, DIP2A, EPHB4, RNF111, EPHB3, WLS, EPHA4, MED1, HES6, MEF2C, PAQR7, EPHA8, DDX11, IFRD1, MRTFB, ISLR2, EBF4, SIAH1B, MTURN, JMJD6, ARC, TWSG1, CFDP1, IFT81, RUFY3, PSME4, ZSCAN21, TYRO3, KCTD11, SIK1, EPHA1, CBLL1, NGEF, EPHA2, EPAS1, TSHZ1, PDGFB, TWIST1, PDGFA, IGSF9, DYNC2LI1, RACGAP1, FLRT3, NHLH…	5317	1098	20240	1.16488	0.998084	0.0422676	0.0414361
GOTERM_BP_DIRECT	GO:0009267~cellular response to starvation	37	0.619869	0.000704192	RIPOR1, RALB, EHMT2, GBA, PPM1D, PIK3C2A, FOXO1, FLCN, MAP1LC3B, MAP1LC3A, BMF, GAS2L1, FNIP1, GLUL, FADS1, ATG5, MFSD2A, KLF10, CADPS2, SREBF1, SRD5A1, INHBB, RNASE4, DNAJC15, ATG14, SIRT1, MTOR, SREBF2, RRAGA, STK24, RRAGC, TTC5, STK26, JMY, ANGPTL4, GAS6, TNRC6A	5317	84	20240	1.67674	0.998719	0.0446855	0.0438064
GOTERM_BP_DIRECT	GO:0006631~fatty acid metabolic process	75	1.25649	0.000722829	SLC27A1, ACADVL, FAAH, ACAA2, TECR, PRKAG1, PRKAG2, DBI, BRCA1, ALKBH7, LIPA, AACS, FADS3, FADS2, ACADL, FADS6, SCD2, CYP1B1, ENPP1, ACADM, MLYCD, HADH, ACADS, FADS1, LYPLA2, ECH1, ACSL5, ELOVL6, ACSL4, ELOVL7, ACSL3, BAAT, PLA2G15, HADHB, GNPAT, ACOX1, ACOT2, ACOT1, PPARG, ACSBG1, ACOX3, SLC27A3, PRKAA2, ECHS1, TNXB, ALOX15, LPL, ACAA1B, ACAA1A, HACD3, PTGS2, HSD17B10, ADIPOR2, ACACA, PTGS1, ACA…	5317	202	20240	1.41336	0.998926	0.045272	0.0443814
GOTERM_BP_DIRECT	GO:0001933~negative regulation of protein phosphorylation	44	0.737142	0.000723012	PPP1R15B, PID1, PRKDC, PTEN, PEBP1, CIB1, ARRB1, PRR5L, PARK7, CRKL, LRP6, CORO1C, RABGEF1, CCNB1, PIP5KL1, DVL1, CHP1, BDKRB1, INPP5K, SIRPA, XDH, CDK5RAP3, MEN1, ZBED3, SPAG9, KIRREL, TGFB1, ANGPT1, IGFBP3, INSR, CTDSPL, DAB2IP, ATG14, MTOR, DUSP6, IMPACT, OCLN, CD109, DNAJC10, FKBP8, TERF2IP, CACTIN, PPIA, OGT	5317	105	20240	1.59517	0.998928	0.045272	0.0443814
GOTERM_BP_DIRECT	GO:0007266~Rho protein signal transduction	29	0.485844	0.000733766	RIPOR1, RTKN, NFIX, ROCK1, ROCK2, ADRB1, CELSR1, ARHGAP5, HACD3, NRADD, ARHGAP35, GNA13, EPS8, ADGRG1, RACGAP1, ARHGDIB, ABL2, EPS8L1, EPS8L2, PHACTR4, ARHGEF11, CHUK, ITGA3, PLEKHG5, VANGL2, BCL6, CDC42EP5, CDC42EP2, CDC42EP1	5317	61	20240	1.80972	0.999032	0.0456431	0.0447452
GOTERM_BP_DIRECT	GO:0000086~G2/M transition of mitotic cell cycle	25	0.418831	0.000783737	BRSK1, CDKN1A, PPM1D, FBXL22, CHEK1, MTA3, ABCB1B, CCDC57, PLK1, FBXL17, TPD52L1, MASTL, CDC25C, CDC25A, CDC25B, CCNA2, LATS1, CDK1, CALM3, CALM1, PLCB1, CDK14, CALM2, TAF2, FBXL6	5317	50	20240	1.90333	0.999397	0.0478079	0.0468675
GOTERM_BP_DIRECT	GO:0045787~positive regulation of cell cycle	25	0.418831	0.000783737	ANKRD17, CITED2, BRCA1, LRP6, CCNB1, RPS15A, BCL2L11, FNTA, CHEK1, ZBED6, SRPK2, TGFB2, RAD23A, PROX1, CENPF, NR4A3, BC004004, ID2, TRP53, MDM2, CALR, TCF3, TRIM32, FGFR2, ZPR1	5317	50	20240	1.90333	0.999397	0.0478079	0.0468675
GOTERM_BP_DIRECT	GO:0060612~adipose tissue development	25	0.418831	0.000783737	FTO, AMER1, ATF2, RORC, LIPA, ACAT1, OXCT1, HSD17B1, SH3PXD2B, AP1S2, ENPP1, SLC25A25, XBP1, NORAD, HMGA2, ARID5B, VPS13B, BLTP1, PUM2, BSCL2, SELENOM, PIK3CA, CDK4, ID2, CREB5	5317	50	20240	1.90333	0.999397	0.0478079	0.0468675
GOTERM_BP_DIRECT	GO:0007094~mitotic spindle assembly checkpoint	19	0.318311	0.000827448	IK, ZWILCH, PLK1, TTK, AURKB, ZWINT, CDC20, APC, ZW10, NUF2, TPR, CEP192, ATM, KNTC1, SPDL1, BUB1, SPC24, SPC25, MAD2L1	5317	34	20240	2.12725	0.999601	0.0501508	0.0491642
GOTERM_BP_DIRECT	GO:0000184~nuclear-transcribed mRNA catabolic process, nonsense-mediated decay	22	0.368571	0.000842111	UPF2, UPF1, SMG1, NCBP2, PARN, RC3H1, SMG9, CASC3, MAGOHB, SMG7, SMG8, GSPT1, SMG5, PNRC1, SMG6, PNRC2, HELZ2, THRAP3, RNPS1, EIF3E, DCP1A, DCP2	5317	42	20240	1.99396	0.999653	0.0503934	0.0494021
GOTERM_BP_DIRECT	GO:0060325~face morphogenesis	22	0.368571	0.000842111	PDGFRA, CSRNP1, TGFB2, CREBBP, TGFB1, TGFB3, DLX5, TIPARP, ANKRD11, SCX, ARID5B, PRICKLE1, LRP6, COL1A1, NIPBL, SGPL1, CRISPLD2, KAT6A, CDK2AP1, EP300, RAB3GAP1, STRA6	5317	42	20240	1.99396	0.999653	0.0503934	0.0494021
GOTERM_BP_DIRECT	GO:0001938~positive regulation of endothelial cell proliferation	36	0.603116	0.000906553	SEMA5A, ACVRL1, ECM1, HMGB2, DYSF, PDGFB, EMC10, MYDGF, NRAS, AKT1, CCL2, ZFP580, RICTOR, STAT5A, JUN, ARG1, ANG2, CAV1, WNT5A, CYBA, VEGFD, PROX1, HSPG2, F3, SIRT1, MTOR, PGF, TGFBR1, VEGFA, PDCL3, CXCL12, ADORA2B, NF1, PRKD1, SCG2, FGFR3	5317	82	20240	1.67122	0.999811	0.0535716	0.0525178
GOTERM_BP_DIRECT	GO:0060021~palate development	36	0.603116	0.000906553	CSRNP1, PKDCC, DLX5, INSIG2, DLX6, INSIG1, SATB2, NPRL3, CHD7, TWIST1, PDS5A, LRP6, SGPL1, TBC1D32, TMEM107, MEN1, EPHB3, PDGFRA, MEF2C, TIPARP, TGFB3, OSR1, ARID5B, FUZ, CPLANE1, INHBA, DHRS3, TGFBR1, TBX2, PYGO2, COL2A1, FRAS1, SNAI1, WDPCP, IRF6, SOS1	5317	82	20240	1.67122	0.999811	0.0535716	0.0525178
GOTERM_BP_DIRECT	GO:0007059~chromosome segregation	42	0.703635	0.000923409	DDX3X, NUMA1, RGS14, MIS12, SMC5, ABRAXAS2, TTK, BRCA1, SKA3, CHTF18, PMF1, NSL1, SKA1, DSN1, PTTG1, NUF2, RPS3, BANF1, NEK2, CIAO2A, BUB1, NDEL1, BRD4, CENPT, NEK8, CDT1, USP9X, NDE1, NEK6, KNSTRN, CENPF, STAG1, MIS18A, STAG2, ESPL1, CENPH, KIF2C, SLC25A5, SPC24, ARL8A, SPC25, ARL8B	5317	100	20240	1.5988	0.999839	0.0542288	0.053162
GOTERM_BP_DIRECT	GO:0006635~fatty acid beta-oxidation	28	0.46909	0.000959738	ABCD4, GCDH, ACADVL, ECHS1, ACAA2, ECI2, ACAA1B, ACAA1A, HSD17B10, MTLN, ALDH1L2, ACAT2, ACAT1, SESN2, ACADM, HADH, DECR1, ACAD12, ECH1, ACAD9, PEX2, ACADSB, HADHB, PEX7, SLC25A17, ACOX1, ECHDC2, ACOX3	5317	59	20240	1.80655	0.999886	0.0556707	0.0545755
GOTERM_BP_DIRECT	GO:0010942~positive regulation of cell death	28	0.46909	0.000959738	CDKN1A, RAMP3, CDKN1B, LRP1, HP, KATNB1, NOD1, PHB, PTGS2, NRADD, BCL2L11, UCP2, RIPK1, CCN2, LZTS2, PRODH, EGR1, RIPK2, TXNRD1, DNMT3A, AXIN2, BMP7, MTOR, DUSP6, EEF1A1, APC, IRF1, KCNK2	5317	59	20240	1.80655	0.999886	0.0556707	0.0545755
GOTERM_BP_DIRECT	GO:0001958~endochondral ossification	20	0.335064	0.000973892	CSGALNACT1, MEF2C, NFIX, DLX5, NPR2, INPPL1, SCX, IFT80, HSPG2, PTHLH, COL1A1, SMPD3, PEX7, MMP14, MMP13, COL2A1, CBS, ENPP1, ALPL, MEF2D	5317	37	20240	2.05765	0.9999	0.0560803	0.0549771
GOTERM_BP_DIRECT	GO:0043583~ear development	12	0.201039	0.000978662	DDR1, NFIX, BCL2L11, DLX5, PRKRA, GSC, RDH10, BCL2, SHROOM2, ECE1, GATA3, STRA6	5317	17	20240	2.68705	0.999905	0.0560803	0.0549771
GOTERM_BP_DIRECT	GO:0007010~cytoskeleton organization	51	0.854414	0.00101523	PRR5, GSK3B, CNTNAP1, MAST4, AVIL, MAST2, TNFAIP3, SIPA1L3, ZMYM3, PALM, ZMYM6, AKT1, SIRPA, SH3BGRL3, SOX9, SS18, DST, GPR35, ARC, GAN, PHIP, ROCK1, PXN, PRICKLE1, CAMSAP1, FGD1, FGD3, BLOC1S6, ABLIM1, STRIP2, ABLIM3, MAP3K20, CCL2, RICTOR, SVIL, ZRANB1, MICAL3, MICAL2, WTIP, CDC42BPA, LARP4, MTOR, VIL1, FMNL3, DIAPH1, DIAPH3, FMNL2, DLC1, RANBP10, CSPG5, NECTIN2	5317	128	20240	1.51672	0.999933	0.0578251	0.0566875
GOTERM_BP_DIRECT	GO:0034198~cellular response to amino acid starvation	24	0.402077	0.00103212	SZT2, CDKN1A, NPRL3, KICS2, EIF2AK3, EIF2S1, MTOR, FLCN, IMPACT, RRAGA, DAP, MAP1LC3A, RRAGC, SESN1, SESN2, UCP2, ULK1, PRKD1, KPTN, SLC38A2, ATF3, GCN1, ATF4, MAP3K5	5317	48	20240	1.90333	0.999943	0.0584355	0.0572859
GOTERM_BP_DIRECT	GO:0032981~mitochondrial respiratory chain complex I assembly	30	0.502597	0.00104645	NDUFB9, NDUFA13, NDUFB7, TAFAZZIN, DMAC1, NDUFA11, NDUFB10, NDUFB11, NDUFA12, NDUFB5, NDUFB4, NDUFA10, NDUFB1, NDUFA6, NDUFA3, ACAD9, NDUFA1, NDUFC2, NDUFC1, TIMM21, BCS1L, NDUFAF8, NDUFS8, NDUFAF7, NDUFS4, NDUFAF5, NDUFAF3, NDUFS2, NDUFS1, TMEM126B	5317	65	20240	1.75692	0.99995	0.0588941	0.0577355
GOTERM_BP_DIRECT	GO:0098609~cell-cell adhesion	77	1.29	0.00107933	VEZT, ITGA2B, CLDN2, CELSR1, PVR, CELSR2, CELSR3, CX3CL1, ICAM1, TMEM47, EFR3A, LGALS2, LGALS1, CDH1, BOC, ITGAV, SOX9, CD34, VINAC1, CD33, DSP, KIRREL3, ADGRV1, ITGA3, RPSA, FNDC3A, CD2AP, CDHR1, ITGA8, RAPGEF1, PKP2, MYH9, ITGA6, DSG2, PKP4, ADAM8, CDH15, PKP3, DSG3, CBLL1, DSC1, LAMA5, TNXB, SHC1, FBLIM1, SRF, LAMA3, PRICKLE1, NTN1, LPP, RAP1GAP, IGSF9, EGFR, LRP6, CTNNA1, ABL2, JAM2, MPZL2, K…	5317	211	20240	1.38916	0.999963	0.06012	0.0589373
GOTERM_BP_DIRECT	GO:0007584~response to nutrient	31	0.51935	0.00108095	AHCY, TFRC, SERPINC1, ACAA1A, ADIPOR2, AACS, ALAD, TBXA2R, OXCT1, TTPA, LIPG, CYP1B1, A2M, ARSB, ARSA, CUBN, NQO1, ADSL, APAF1, BCKDHB, IGFBP2, MTOR, GNPAT, GCLC, POR, STAR, AHCYL, MAPT, GCLM, SHANK2, PLEC	5317	68	20240	1.73539	0.999964	0.06012	0.0589373
GOTERM_BP_DIRECT	GO:0001822~kidney development	66	1.10571	0.00115554	PLXND1, CYP26B1, TBC1D32, ADAMTS1, ENPP1, LZTS2, CEP290, ADAMTS6, PDGFRB, HELLS, APAF1, MME, WNT5A, ARID5B, TSC1, PROX1, OVOL1, TGFBR1, JMJD6, PYGO2, MMP17, CAT, ITGA8, TIMELESS, WDPCP, AMER1, LAMA5, CFH, ODC1, GREB1L, LRP4, CXCR4, GATA3, GLIS2, BLOC1S6, SGPL1, BCL2L11, CUX1, HAS2, PCNT, STRA6, MPST, TFAP2B, HSPA8, TGFB2, ACE, TIPARP, C1GALT1, DTNBP1, CPLANE1, BMP7, NLE1, AGT, VEGFA, IFT20, MYO1E…	5317	176	20240	1.4275	0.999982	0.0638811	0.0626245
GOTERM_BP_DIRECT	GO:0071897~DNA biosynthetic process	16	0.268052	0.00116885	LIG1, SPHK1, REV1, LIG4, PHB, LIN9, SMPD3, POLA1, POLD1, POLD2, POLK, CCN2, TK1, HROB, POLE, POLH	5317	27	20240	2.2558	0.999984	0.0638811	0.0626245
GOTERM_BP_DIRECT	GO:0034063~stress granule assembly	16	0.268052	0.00116885	GRB7, DYNC1H1, DDX6, DAZAP2, YTHDF1, TIA1, DDX3X, FMR1, CIRBP, PRRC2C, EIF2S1, PUM2, ATXN2L, ATXN2, UBAP2L, RPS23	5317	27	20240	2.2558	0.999984	0.0638811	0.0626245
GOTERM_BP_DIRECT	GO:0048147~negative regulation of fibroblast proliferation	22	0.368571	0.00124204	MORC3, KMT2A, CAV1, GSTP1, DAB2IP, PAWR, PEX2, NLRC3, CDC73, ING5, MED25, TRP53, FTH1, NF1, BAX, LZTS2, TRIM32, B4GALT7, EMD, PTPRV, MEN1, TRP53INP1	5317	43	20240	1.94759	0.999992	0.0671056	0.0657854
GOTERM_BP_DIRECT	GO:0070059~intrinsic apoptotic signaling pathway in response to endoplasmic reticulum stress	22	0.368571	0.00124204	ERO1A, GSK3B, XBP1, APAF1, DAB2IP, ATP2A3, EIF2AK3, ITPR1, TNFRSF10B, BBC3, ERN1, TRP53, DDIT3, DNAJC10, BCL2, BAX, TMBIM6, TRIB3, QRICH1, CHAC1, ATF4, MAP3K5	5317	43	20240	1.94759	0.999992	0.0671056	0.0657854
GOTERM_BP_DIRECT	GO:0030071~regulation of mitotic metaphase/anaphase transition	19	0.318311	0.00128828	SMARCD2, SMARCB1, SMARCD3, UBE2C, NEK6, PLK1, CDC6, ARID1A, ACTB, CDC23, BCL7A, HECW2, CDC26, BCL7C, BCL7B, DPF2, ANAPC4, BRD7, ARID2	5317	35	20240	2.06647	0.999995	0.0692083	0.0678469
GOTERM_BP_DIRECT	GO:0051402~neuron apoptotic process	47	0.787402	0.00134925	DLX1, PIGT, USP53, NPR2, STXBP1, GBA, HTRA2, TRP63, CACNA1A, FAIM2, CLN8, HIF1A, TUBA1A, FAM162A, ENPP1, NDP, ATP7A, SPG11, TFAP2B, TGFB1, APAF1, ANGPT1, TGFB3, BNIP3, LIG4, SIAH1B, OXR1, SIRT1, AGT, HIPK2, NR4A2, NR4A3, CDK5, DNAJC5, TRP53, NDUFS4, BCL2, TYRO3, NF1, BAX, ATM, ZFP212, GAPDH, FGFR3, TNFRSF21, BCL2L1, AARS	5317	117	20240	1.52917	0.999997	0.0720744	0.0706566
GOTERM_BP_DIRECT	GO:0042752~regulation of circadian rhythm	31	0.51935	0.00143748	GSK3B, HDAC3, PRKAA2, MAGED1, PRKDC, ROCK2, RORA, CCAR2, NOCT, PRKCG, KLF10, USP7, KDM2A, FBXW7, USP9X, SIAH2, NONO, NR1D2, CSNK1D, NR1D1, PROX1, MTOR, PPP1CA, DDB1, PER1, ID2, BHLHE40, CRY1, TIMELESS, CDK1, PPARG	5317	69	20240	1.71024	0.999999	0.0758667	0.0743743
GOTERM_BP_DIRECT	GO:0031571~mitotic G1 DNA damage checkpoint	10	0.167532	0.00144954	CCND1, PRKDC, RFWD3, TRP53, SDE2, WAC, RPA2, DGKZ, GIGYF2, PTPRV	5317	13	20240	2.9282	0.999999	0.0758667	0.0743743
GOTERM_BP_DIRECT	GO:0034501~protein localization to kinetochore	10	0.167532	0.00144954	SNHG15, MTBP, IK, ZWILCH, ZW10, MIS12, CDK1, TTK, SPDL1, AURKB	5317	13	20240	2.9282	0.999999	0.0758667	0.0743743
GOTERM_BP_DIRECT	GO:0043161~proteasome-mediated ubiquitin-dependent protein catabolic process	77	1.29	0.00145754	GSK3B, OTUD5, ZFAND2A, ZFAND2B, ARRB1, PSMD8, HERC2, TRIM2, AKT1, UBXN7, FBXW5, NHLRC3, FBXW7, RAD23A, UBE4B, KCTD2, SIAH1B, AXIN2, SIRT1, TOPORS, CD2AP, DDB1, PSMA5, SNHG15, CDC34, IFI27, DDIT3, HECW2, PELI1, KCTD17, DTL, RNF122, BIRC2, USP14, WDR26, RNF34, PSMD14, CUL3, GBA, RHOBTB3, CUL1, NEDD4L, FBXO45, FBXL22, PPP2CB, SH3BGRL, ZNRF2, MTA1, HECTD1, PSMB5, RMND5A, RNF216, ZSWIM8, PSMF1, KLHDC2…	5317	213	20240	1.37612	0.999999	0.0758667	0.0743743
GOTERM_BP_DIRECT	GO:0071364~cellular response to epidermal growth factor stimulus	24	0.402077	0.00146641	MED1, ERRFI1, DUSP3, MCM7, PDPK1, GSTP1, DAB2IP, PTPN12, IQGAP1, CFLAR, KNSTRN, ZFP36L2, EGFR, PPP1R9B, COL1A1, VIL1, EEF1A1, ERBB2, ID1, AKT1, INPP5K, SOX9, PLCG1, ZPR1	5317	49	20240	1.86449	0.999999	0.0758667	0.0743743
GOTERM_BP_DIRECT	GO:2000379~positive regulation of reactive oxygen species metabolic process	20	0.335064	0.00147205	PDGFRB, CDKN1A, PID1, DCXR, PDGFB, ACOD1, AKR1C18, F2, RNF41, PLAU, DUOXA1, AKR1C14, TRP53, LCN2, CYP1B1, NOX4, GRB2, ROMO1, XDH, NFE2L2	5317	38	20240	2.0035	0.999999	0.0758667	0.0743743
GOTERM_BP_DIRECT	GO:0016525~negative regulation of angiogenesis	41	0.686882	0.00147641	ATF2, SPARC, ROCK1, NAXE, SHC1, ROCK2, YJEFN3, HHIP, SEMA3E, FOXO4, PTN, FBLN5, AMOT, FLCN, ADAMTS1, PGK1, CCL2, GTF2I, ANGPT4, SEMA4A, TGFB2, PLK2, FOXJ2, DAB2IP, LIF, VASH1, KLF4, AGT, CXCL10, EFNA3, RGCC, COL4A2, ADGRB2, HGS, ADGRB1, NF1, SPRY2, PPARG, IL17F, TCF4, EPHA2	5317	99	20240	1.57649	0.999999	0.0758667	0.0743743
GOTERM_BP_DIRECT	GO:0050680~negative regulation of epithelial cell proliferation	38	0.636623	0.00150924	ATF2, B4GALT1, CDKN1B, MAGED1, HPN, PTEN, NLRC3, PTN, STK4, CDC73, LRP6, FLCN, IFT52, DUSP10, CDH1, MARVELD3, SOX9, B2M, MEN1, SUZ12, MEF2C, TGFB2, TGFB1, TGFB3, PTCH1, WNT5A, DAB2IP, IFT122, IFT80, PEX2, GDF5, CDK6, ZEB1, APC, AQP11, PPARG, FGFR3, FGFR2	5317	90	20240	1.60726	0.999999	0.0765208	0.0750155
GOTERM_BP_DIRECT	GO:0070373~negative regulation of ERK1 and ERK2 cascade	37	0.619869	0.00151342	ERRFI1, RGS14, GSTP2, GSTP1, PTEN, E130311K13RIK, ARRB1, PHB, SPRED2, FLCN, RPS6KA6, DUSP10, GPER1, TIMP3, SIRPA, DMD, CSK, DUSP4, EPHA4, ANKRD26, XBP1, DUSP3, DUSP1, CAV1, DAB2IP, LIF, KLF4, DUSP6, SIRT3, CNKSR3, RAPGEF1, SPRY2, PIN1, SPRY1, TLR4, ATF3, EIF3A	5317	87	20240	1.61892	0.999999	0.0765208	0.0750155
GOTERM_BP_DIRECT	GO:0043525~positive regulation of neuron apoptotic process	37	0.619869	0.00151342	HDAC4, ATF2, GSK3B, HDAC3, FOXO3, PTPRF, BBC3, BCL2L11, CASP6, CASP1, MYBL2, RIPK1, SRPK2, FIS1, EGR1, TFAP2B, NQO1, JUN, TGFB2, PAWR, TNFRSF1A, BACE1, CDC34, CDK5, DDIT3, TRP53, NF1, LCN2, PIN1, BAX, ATM, AGRN, FGFR3, MAP3K11, ATF4, CDK5R1, UBE2M	5317	87	20240	1.61892	0.999999	0.0765208	0.0750155
GOTERM_BP_DIRECT	GO:0033554~cellular response to stress	15	0.251298	0.00153631	EPAS1, PIK3R4, SLC7A11, HIF1A, RELA, NFKB2, RELB, PRDX3, PRDX2, REST, PRDX4, TRP53, REL, MAP3K6, MAP3K5	5317	25	20240	2.28399	1	0.077265	0.075745
GOTERM_BP_DIRECT	GO:0007409~axonogenesis	48	0.804155	0.00162006	RTN4R, BRSK1, GSK3B, CNTNAP1, CNP, DLX5, NPR2, PRICKLE1, NTN1, ACTB, IGF1R, ACTG1, CCKAR, PTPRZ1, MAP2, DVL1, STMN1, TRIM46, FLOT1, STXBP5, PIP5K1C, SMN1, MYH10, SPG11, RAB8A, NTNG1, NTNG2, SEMA4A, SEMA4D, DST, METRN, RYK, MAP1S, WNT5A, APLP1, LMTK2, KLF7, APC, CDK5, ALS2, STK25, MAP1B, TBCE, BCL2, ULK1, MAPT, FGFR2, PICALM	5317	121	20240	1.51008	1	0.081046	0.0794517
GOTERM_BP_DIRECT	GO:0032060~bleb assembly	9	0.150779	0.00168399	P2RX7, ROCK1, EMP1, EMP2, ANO6, LPAR3, EMP3, PRDX6, MYLK	5317	11	20240	3.11454	1	0.0833619	0.081722
GOTERM_BP_DIRECT	GO:1901798~positive regulation of signal transduction by p53 class mediator	9	0.150779	0.00168399	HEXIM1, RPS15, RPL23, RPL11, CHD5, RPS20, RPL37, RPL37RT, CDK5RAP3	5317	11	20240	3.11454	1	0.0833619	0.081722
GOTERM_BP_DIRECT	GO:0042771~intrinsic apoptotic signaling pathway in response to DNA damage by p53 class mediator	18	0.301558	0.00170606	CDKN1A, IFI204, ATAD5, TRP63, AEN, HIPK1, BRCA2, SIRT1, TOPORS, BBC3, HIPK2, SNW1, MSH2, TRP53, DDIT4, CDIP1, EP300, PHLDA3	5317	33	20240	2.07636	1	0.0839376	0.0822864
GOTERM_BP_DIRECT	GO:0006986~response to unfolded protein	27	0.452337	0.00171337	HERPUD2, TRAM1, ATF6B, HSPA4L, HSPH1, CREB3L2, DNAJB9, CHAC1, UPF2, HSP90AA1, XBP1, EDEM1, EDEM2, DAB2IP, EIF2AK3, MANF, ERN1, ERP44, CREB3, JKAMP, DDIT3, CREBRF, TMBIM6, QRICH1, ATF6, HSPA1B, HSPA1A	5317	58	20240	1.77206	1	0.0839376	0.0822864
GOTERM_BP_DIRECT	GO:0060548~negative regulation of cell death	44	0.737142	0.00175796	PPP1R15A, LRPAP1, MCFD2, LRP1, HTRA2, TNFAIP3, TXNDC12, PARK7, CST3, TTPA, CCL5, CCN5, CCN4, VPS35, CCN2, JAK2, ZBED6, SOX4, TEAD2, ATG5, NCK1, HSPA9, BNIP3L, ABCC1, MGMT, BNIP3, CACYBP, WNT9A, TNFRSF1B, BMP7, HSPG2, SIRT1, IMPACT, NPC1, PDE12, ARHGEF1, PRKD1, CHMP6, OGT, RAD18, FERMT2, HSPA1B, HSPA1A, NFE2L2	5317	109	20240	1.53663	1	0.0852384	0.0835616
GOTERM_BP_DIRECT	GO:0090263~positive regulation of canonical Wnt signaling pathway	44	0.737142	0.00175796	SEMA5A, AMER1, KANK1, JRK, DDX3X, EDA, DLX5, TNKS, USP34, GSKIP, EGFR, CCAR2, FGF9, UBR5, RSPO3, VPS35, SOX4, RPS12, ZBED3, WLS, TRPM4, USP47, USP8, MAP3K1, TGFB1, CAV1, ATP6AP2, FZD9, CSNK1D, PLEKHA4, NLE1, COL1A1, ZEB2, WNK1, PTK7, GID8, CAPRIN2, PIN1, TMEM9, FGFR3, RECK, CSNK1G2, FGFR2, CSNK1G1	5317	109	20240	1.53663	1	0.0852384	0.0835616
GOTERM_BP_DIRECT	GO:0022008~neurogenesis	43	0.720389	0.00178903	NFIX, ROGDI, CEP120, NTN4, HTT, CXCR4, WDR62, CELSR1, TRAK1, CELSR2, EGFR, TUBA1A, BTBD1, BTBD3, BTBD2, ERBB2, PHGDH, CHAC1, XRCC6, ADGRV1, XRCC5, WNT5A, HMGA1, RITA1, LIG4, NAV1, BTBD6, NAV2, LEMD2, TBX2, IFT20, MARCKS, NAV3, NPC1, NFIA, NFIB, NDUFS2, ERCC6, TACC2, FAT4, TLR4, MYD88, NEUROG2	5317	106	20240	1.54421	1	0.0860889	0.0843953
GOTERM_BP_DIRECT	GO:0014911~positive regulation of smooth muscle cell migration	22	0.368571	0.00179371	PDGFRB, HDAC4, EGR1, POSTN, PDE4D, PDGFB, FOXO4, F3, PLAU, TMSB4X, P2RY2, CCL5, BCL2, CCN4, HAS2, CYP1B1, NOX4, PGR, IL6ST, TLR4, RAPGEF3, RAPGEF4	5317	44	20240	1.90333	1	0.0860889	0.0843953
GOTERM_BP_DIRECT	GO:0097692~histone H3-K4 monomethylation	8	0.134026	0.00183952	KMT2D, PRDM9, KMT2A, KMT2C, SETD1B, KMT2B, SETD1A, RLF	5317	9	20240	3.3837	1	0.087677	0.0859522
GOTERM_BP_DIRECT	GO:0007568~aging	62	1.0387	0.00184534	CIITA, TFRC, NUDT1, PPP1R9B, LONP1, AKT1, TIMP1, GGT1, CTSC, PDGFRB, SREBF1, APAF1, IGFBP5, ARG1, PDE4D, IGFBP2, DNMT3A, TACR3, FOS, DICER1, TNFRSF1B, COL4A2, CANX, CAT, ALDOC, RPN2, CNP, SHC1, HTRA2, GSTT1, GLRX, FOXO4, PTGS2, TYMS, FOXO3, CYP27B1, UCP2, CTNNA1, CCL2, DMD, APOE, SLC12A2, EIF2B5, CTC1, NQO1, HSPA8, JUN, ACE, TGFB1, JUND, TGFB3, EIF2S1, AGT, GCLC, CAPN10, KRT16, CARM1, KRT14, GRB2…	5317	166	20240	1.42176	1	0.087677	0.0859522
GOTERM_BP_DIRECT	GO:0033137~negative regulation of peptidyl-serine phosphorylation	16	0.268052	0.00191006	CAV1, PDE4D, PTEN, SMAD7, RASSF2, CNKSR3, DDIT4, RACK1, NCK2, BDKRB2, INPP5K, BAX, DMD, GPD1L, OGT, NCK1	5317	28	20240	2.17523	1	0.0898618	0.088094
GOTERM_BP_DIRECT	GO:0048024~regulation of mRNA splicing, via spliceosome	12	0.201039	0.00192032	RBM39, TIA1, SON, KHDRBS3, YTHDC1, LARP7, SRSF3, METTL16, QKI, SRRM1, JMJD6, SF1	5317	18	20240	2.53777	1	0.0898618	0.088094
GOTERM_BP_DIRECT	GO:0043433~negative regulation of sequence-specific DNA binding transcription factor activity	37	0.619869	0.00192226	HDAC4, HDAC3, RPL11, TWIST1, HR, PHB2, PTHLH, IGF1R, GLIS2, MED13, PIM1, HMOX1, HES1, HIF1AN, MEN1, EGLN1, HES6, PTCH1, CTNNBIP1, FZD6, WWP2, TBX6, PROX1, KLF4, ESR1, SIRT1, SMAD7, DDIT3, ID2, KAT6A, BHLHE40, ID1, RLIM, ID3, GAS6, TRIB2, TAF3	5317	88	20240	1.60053	1	0.0898618	0.088094
GOTERM_BP_DIRECT	GO:0045773~positive regulation of axon extension	23	0.385324	0.00192934	MACF1, GSK3B, SEMA7A, DBNL, GDI1, LRP1, TNFRSF12A, SRF, LIMK1, FN1, ISLR2, NTN1, RAB11A, GOLGA4, RUFY3, MAP1B, EP300, MAPT, APOE, FXN, DBN1, NDEL1, PAFAH1B1	5317	47	20240	1.86283	1	0.0898618	0.088094
GOTERM_BP_DIRECT	GO:0007019~microtubule depolymerization	14	0.234545	0.00201914	NCKAP5L, KATNB1, HTT, STMN4, KIF18B, APC, STMN1, ARHGEF1, KIF2C, CCN2, SMN1, SGK1, NCKAP5, CLASP2	5317	23	20240	2.3171	1	0.0926748	0.0908517
GOTERM_BP_DIRECT	GO:0006298~mismatch repair	14	0.234545	0.00201914	RNASEH2C, SETD2, PCNA, RPA1, RPA2, XPC, MSH6, MSH2, MSH3, EXO1, RPA3, PMS2, PMS1, MUTYH	5317	23	20240	2.3171	1	0.0926748	0.0908517
GOTERM_BP_DIRECT	GO:0080182~histone H3-K4 trimethylation	14	0.234545	0.00201914	KMT2D, PRDM9, KMT2A, NFYA, NCOA6, NFYB, SETD1B, CTR9, KMT2B, SETD1A, ARID4A, RTF1, TET3, OGT	5317	23	20240	2.3171	1	0.0926748	0.0908517
GOTERM_BP_DIRECT	GO:0042177~negative regulation of protein catabolic process	24	0.402077	0.00204794	PRKCG, NQO1, SF3B3, NOS2, MYCBP2, TMEM132A, DAB2IP, DYSF, AZIN2, NRG1, PARK7, PHB, FBXO43, ATRAID, RELA, EGFR, CYP51, ADGRB1, PIN1, MDM4, RILP, CDK5RAP3, BANP, MAD2L1	5317	50	20240	1.8272	1	0.0935423	0.0917021
GOTERM_BP_DIRECT	GO:0042542~response to hydrogen peroxide	26	0.435584	0.00223602	PPP1R15B, PARK7, AREG, PLD2, PRDX3, PPP2CB, CASP6, MB, HMOX1, PDGFRB, JUN, LIG1, GLRX2, SIRT1, COL1A1, NR4A3, STK24, STAR, STK25, LCK, STK26, CAT, FKBP1B, BCL2, SDC1, CRYAB	5317	56	20240	1.76738	1	0.101156	0.0991657
GOTERM_BP_DIRECT	GO:0031334~positive regulation of protein complex assembly	26	0.435584	0.00223602	GSK3B, TFRC, ICE1, PARK7, MTLN, BBC3, LGALS3, BCL2L11, RACK1, RPS3, BMF, BID, FNIP1, FNIP2, CDT1, SLF1, SLF2, TGFB1, MMP3, DAB2IP, PPP2R5B, NRG1, RHOC, TIRAP, VEGFA, BAX	5317	56	20240	1.76738	1	0.101156	0.0991657
GOTERM_BP_DIRECT	GO:0033138~positive regulation of peptidyl-serine phosphorylation	42	0.703635	0.00225049	PPP1R15A, RAMP3, HSP90AB1, TFRC, ARAF, CREBL2, ARRB1, PARK7, PTGS2, STK4, EGFR, HDAC6, AKT1, FNIP1, FNIP2, NTRK2, HSP90AA1, TGFB1, ANGPT1, RIPK2, CAV1, WNT5A, LIF, BRAF, MIF, AGT, VEGFA, LATS1, IL6, PIK3CA, CAPRIN2, AKAP9, BCL2, SPRY2, TERF2IP, PHIP, CAMK1, PRKD1, GAS6, CNOT9, RAPGEF3, PFN2	5317	104	20240	1.5373	1	0.101326	0.0993323
GOTERM_BP_DIRECT	GO:0050900~leukocyte migration	17	0.284805	0.00226214	CCL25, B4GALT1, SELPLG, ROCK1, ITGA3, PDE4D, FOXJ1, ICAM1, SELP, JAML, PDE4B, ADORA1, F2RL1, ITGB7, ITGA6, CD34, ADA	5317	31	20240	2.08752	1	0.101368	0.0993736
GOTERM_BP_DIRECT	GO:0000723~telomere maintenance	27	0.452337	0.00230715	PIF1, BLM, INO80D, RIF1, PRKDC, YY1, RUVBL2, NBN, NFRKB, CTC1, PARP3, XRCC6, XRCC5, RPA1, POT1A, HUS1, RPA2, INO80, UCHL5, RAD50, XRN1, ERCC4, CCNE1, TERF2IP, ATM, ATR, HSPA1A	5317	59	20240	1.74203	1	0.102897	0.100872
GOTERM_BP_DIRECT	GO:0010634~positive regulation of epithelial cell migration	21	0.351818	0.00236736	DOCK5, TGFB2, JUN, ITGA3, IRS2, ARHGAP5, HIF1A, RTN4, RAB11A, HDAC6, AQP1, VIL1, EPB41L5, RAB25, HYAL1, GLIPR2, SOX9, PLCG1, RREB1, CLASP1, CLASP2	5317	42	20240	1.90333	1	0.105086	0.103019
GOTERM_BP_DIRECT	GO:0045727~positive regulation of translation	38	0.636623	0.00239579	PIWIL2, RPL5, DDX3X, PRKDC, FMR1, PLD1, LARP1B, RBM3, RPS4X, METTL14, FXR2, LARP1, SERP1, ERBB2, CYP1B1, EP300, SOX4, SAMD4, EIF2B5, YTHDF1, PRMT1, PCIF1, CIRBP, LARP4B, LARP4, MTOR, IL6, EIF6, CDK4, RPS3A1, AGO2, GUF1, PLXNB2, EIF3E, RPL26, CPEB3, OGT, RBMS3	5317	92	20240	1.57232	1	0.105851	0.103769
GOTERM_BP_DIRECT	GO:0040008~regulation of growth	30	0.502597	0.00244124	SHC1, HEPACAM, CCNB2, SOCS1, CREG1, OPA3, EPC1, SOCS7, PAK2, SOCS4, SOCS5, IGFBP5, CISH, PTCH1, IGFBP3, UBE2E3, IGFBP2, SAFB, VEGFA, TLE5, IGSF11, MORF4L1, MORF4L2, BRMS1L, BCL2, CSPG5, KCTD11, PHIP, GAS6, BCL2L1	5317	68	20240	1.67941	1	0.106836	0.104734
GOTERM_BP_DIRECT	GO:0061029~eyelid development in camera-type eye	11	0.184285	0.00245648	JUN, MAP3K1, HDAC1, SRF, KMT2C, TWIST1, INHBA, PRICKLE1, SOS1, EGFR, STRA6	5317	16	20240	2.61708	1	0.106836	0.104734
GOTERM_BP_DIRECT	GO:0099527~postsynapse to nucleus signaling pathway	11	0.184285	0.00245648	RNF10, CRTC1, CAMK4, ABI1, HTT, NRG1, NSMF, JAK2, KPNA2, RELA, KPNA1	5317	16	20240	2.61708	1	0.106836	0.104734
GOTERM_BP_DIRECT	GO:0014068~positive regulation of phosphatidylinositol 3-kinase signaling	35	0.586363	0.00246327	DDR1, PRR5, FLT1, PDGFB, PDGFA, SEMA3E, PRR5L, CBL, IGF1R, PLD2, MYDGF, CCL5, GPER1, ERBB2, PDGFC, SOX9, JAK2, PDGFRB, NTRK2, TGFB2, SEMA4D, ANGPT1, INSR, FN1, F2, SIRT1, AGT, VEGFA, SELP, CAT, F2RL1, PTPN6, ROR1, PLXNB1, RGL2	5317	83	20240	1.60522	1	0.106836	0.104734
GOTERM_BP_DIRECT	GO:0071363~cellular response to growth factor stimulus	33	0.552856	0.00247877	ACVRL1, URI1, DTYMK, SPARC, AMHR2, SHC1, PDGFB, HTRA2, TWIST1, CIB1, LRP8, EGFR, ERBB2, RACK1, AKT1, RIPK1, EMD, ACVR1, MEF2C, TGFB1, SRD5A1, TGFB3, INSR, SPHK1, PPP2R5B, KLF4, TNFRSF1B, TGFBR1, EHD4, MAP1B, CAT, GAS6, FGFR2	5317	77	20240	1.63142	1	0.107017	0.104912
GOTERM_BP_DIRECT	GO:0045333~cellular respiration	15	0.251298	0.00252939	UQCR11, COQ10B, MTLN, UQCRH, NR4A3, NDUFS4, UQCRC1, BAX, SDHAF4, NDUFS1, CYC1, UQCRC2, COX10, SLC25A25, SLC25A13	5317	26	20240	2.19615	1	0.107691	0.105572
GOTERM_BP_DIRECT	GO:0000413~protein peptidyl-prolyl isomerization	15	0.251298	0.00252939	FKBP11, RANBP2, FKBP2, PPIL2, PPWD1, FKBP1B, PPIF, PIN1, PPIG, FKBP4, PPIB, PPIA, PPIL4, NKTR, PPIC	5317	26	20240	2.19615	1	0.107691	0.105572
GOTERM_BP_DIRECT	GO:2000773~negative regulation of cellular senescence	15	0.251298	0.00252939	MAP3K3, PRKDC, PLK2, PTEN, HMGA2, TRP63, TWIST1, MIF, SIRT1, TBX2, FZR1, RBL1, CDK6, BCL6, NAMPT	5317	26	20240	2.19615	1	0.107691	0.105572
GOTERM_BP_DIRECT	GO:0009888~tissue development	22	0.368571	0.00253993	NTNG1, NTNG2, LAMA5, TCF7L1, POSTN, LAMB3, GAA, LAMA3, TCF7, NTN4, DHCR24, LAMC2, LAMC1, PRICKLE1, NTN1, HSPG2, DLL3, NR5A1, TMEFF1, TWSG1, AGRN, MEGF9	5317	45	20240	1.86103	1	0.107691	0.105572
GOTERM_BP_DIRECT	GO:0009410~response to xenobiotic stimulus	107	1.7926	0.00255809	AHR, ENO2, LIPA, CCND1, CDH1, EP300, HADH, IGFBP2, CYBA, PGF, GNPAT, ALDH3A1, POR, MAP1B, HMBS, UQCRC2, RPN2, MAOB, WNK4, TGFA, LPL, PDGFA, XPC, AK4, GATA3, FOXO3, ADIPOR2, CYP27B1, TRP53I13, NPC1L1, TBXA2R, HMOX1, ATG5, MAP2K6, HSPA8, TFAP2B, TGFB2, JUN, XBP1, TGFB1, ACE, XRCC5, SRD5A1, PTCH1, MTHFR, GGH, INHBA, COL1A1, GCLC, CDK4, TRP53, BCL2, LCN2, CDK1, PEMT, BLMH, CALR, TCF3, GCLM, PAM, ATR,…	5317	317	20240	1.2849	1	0.107976	0.105852
GOTERM_BP_DIRECT	GO:0031032~actomyosin structure organization	18	0.301558	0.00258467	ROCK1, LIMCH1, ROCK2, CDC42BPA, CNN3, TJP1, CNN2, EPB41L5, EPB41L4B, EPB41L4A, EPB41L1, MYO18A, MYH14, MYH9, TRPM7, MYH11, LURAP1, MYH10	5317	34	20240	2.01529	1	0.108614	0.106477
GOTERM_BP_DIRECT	GO:0043534~blood vessel endothelial cell migration	13	0.217792	0.0026529	NRP1, SCARB1, COL18A1, APOA1, CXCR4, EMP2, AMOT, CXCL12, CYP1B1, MYH9, ADAM8, AMOTL1, PRL2C2	5317	21	20240	2.3565	1	0.110392	0.108221
GOTERM_BP_DIRECT	GO:1904754~positive regulation of vascular associated smooth muscle cell migration	13	0.217792	0.0026529	DOCK5, LRP1, IGFBP5, PDGFB, MYO5A, IQGAP1, AGT, NR4A3, FGF9, SMO, ADAMTS1, MDM2, ATP7A	5317	21	20240	2.3565	1	0.110392	0.108221
GOTERM_BP_DIRECT	GO:0007411~axon guidance	69	1.15597	0.00266202	SEMA5A, EPHB6, ROBO2, NRP1, ROBO3, NRP2, TRIO, ARHGAP35, ALCAM, TUBB3, DPYSL5, KIF5B, BOC, FLOT1, EMB, EPHB4, SCN1B, EPHB3, EPHA4, EPHA8, WNT5A, LMTK2, ETV1, MAPK8IP3, EVL, EPHA1, EPHA3, EPHA2, MATN2, RTN4R, LAMA5, NOTCH3, SEMA7A, SEMA3C, ARHGEF25, DLX5, LAMA3, MYCBP2, SEMA3E, SEMA3F, GATA3, EFNA5, NTN1, EFNA4, EFNB2, EFNB1, ABLIM1, EFNB3, FLRT3, DVL1, CCDC141, MYH10, PLXNA3, VASP, SEMA4A, TGFB2,…	5317	191	20240	1.37518	1	0.110392	0.108221
GOTERM_BP_DIRECT	GO:0042789~mRNA transcription from RNA polymerase II promoter	23	0.385324	0.00268853	ATF1, NCOA1, ATF2, MED1, SREBF1, NCOA2, EPAS1, TAF10, TAF11, ZBTB1, NR1H3, SUPT6, SP1, HLTF, NFKBIZ, ENPP1, TAF4B, PPARG, TAF4, TAF3, TAF2, S100A10, ATF4	5317	48	20240	1.82402	1	0.110522	0.108348
GOTERM_BP_DIRECT	GO:0045815~positive regulation of gene expression, epigenetic	23	0.385324	0.00268853	ATF2, SMARCB1, KDM2A, KMT2A, WBP2, USP21, SETD1A, DPY30, ASH2L, SIRT7, NOC2L, SERTAD1, ZMIZ1, VPS72, RBBP5, SERTAD2, TRP53, CHEK1, LCOR, EP300, KAT7, BRD7, MEN1	5317	48	20240	1.82402	1	0.110522	0.108348
GOTERM_BP_DIRECT	GO:0007623~circadian rhythm	42	0.703635	0.00276895	SUV39H2, GSK3B, HDAC1, DHX9, SUV39H1, MTTP, BHLHE41, CREM, TYMS, EGFR, NFIL3, NOCT, NAMPT, PRKG2, EP300, KLF10, NTRK2, SREBF1, NCOA2, JUN, JUND, NOS2, IMPDH2-PS, NONO, DYRK1A, NR1D1, PROX1, SIRT1, SETX, PER1, THRAP3, ID2, TRP53, IMPDH2, KLF9, BHLHE40, ID1, CRY1, TIMELESS, ID3, ATF5, ATF4	5317	105	20240	1.52266	1	0.113335	0.111106
GOTERM_BP_DIRECT	GO:0032967~positive regulation of collagen biosynthetic process	19	0.318311	0.00287352	PDGFRB, CBX8, TGFB1, TGFB3, SERPINF2, SERPINE1, PDGFB, SCX, SUCO, INHBA, DICER1, F2, LTBP1, PRDX5, RGCC, CCL2, EP300, CCN2, MKX	5317	37	20240	1.95477	1	0.116606	0.114312
GOTERM_BP_DIRECT	GO:0000079~regulation of cyclin-dependent protein serine/threonine kinase activity	19	0.318311	0.00287352	CDKN2D, BLM, CDKN1A, CDKN1B, CCNI, CCNF, BCCIP, ACTB, CCNA2, CCNB2, CDK7, CCNB1, CCND1, CCNE1, CCNG1, CCNL1, CNPPD1, CDK5RAP3, CCNJL	5317	37	20240	1.95477	1	0.116606	0.114312
GOTERM_BP_DIRECT	GO:0008360~regulation of cell shape	58	0.971687	0.0029459	PLXND1, RND2, ARHGAP35, RND1, ICAM1, EPS8, PALM, RAC3, TBCCD1, ANXA1, TPM1, SHROOM3, RHOF, RHOC, F2, CFDP1, CDC42EP5, CDC42EP2, MYH9, CDC42EP1, PHIP, ALDOA, RHOQ, GAS7, CDC42SE1, FBLIM1, HPN, PXN, RHOBTB3, ARHGAP18, SEMA3E, PTN, FGD1, GNA13, FAM171A1, STRIP2, S100A13, MYH14, PLXNA1, CCL2, MYH10, PLXNA3, SEMA4A, SEMA4D, FN1, MSN, PARVA, VEGFA, VIL1, FMNL3, DIAPH1, IL6, FMNL2, FES, DLC1, PLXNB2, PL…	5317	156	20240	1.4153	1	0.119032	0.11669
GOTERM_BP_DIRECT	GO:1902042~negative regulation of extrinsic apoptotic signaling pathway via death domain receptors	16	0.268052	0.00300368	GSK3B, RNF34, DDX3X, SERPINE1, HMGB2, TNFAIP3, FAIM2, CFLAR, BRCA1, ICAM1, TMBIM1, HMOX1, TNFRSF23, TNFRSF22, BCL2L1, PEA15A	5317	29	20240	2.10023	1	0.12085	0.118473
GOTERM_BP_DIRECT	GO:0031648~protein destabilization	27	0.452337	0.00306743	DAZAP2, PRKDC, ISOC2A, CUL3, HTT, HDAC6, CDC73, GGA3, RNF139, SERF1, EP300, VPS35, MYLIP, XBP1, CREBBP, GSN, FBXW7, PLK1, RAD23A, PEX2, NR1D1, SIAH1B, COMMD1, SIRT1, CHFR, ID1, MDM2	5317	60	20240	1.713	1	0.122892	0.120475
GOTERM_BP_DIRECT	GO:0016242~negative regulation of macroautophagy	10	0.167532	0.00311311	NRBP2, SMG1, NPC1, POLDIP2, HMOX1, TSC1, SMCR8, QSOX1, LZTS1, MTOR	5317	14	20240	2.71904	1	0.123271	0.120846
GOTERM_BP_DIRECT	GO:0061462~protein localization to lysosome	10	0.167532	0.00311311	SZT2, GGA3, CD81, KICS2, SH3BP4, MFSD1, ATP13A2, LAMTOR4, KPTN, RTN4	5317	14	20240	2.71904	1	0.123271	0.120846
GOTERM_BP_DIRECT	GO:0008654~phospholipid biosynthetic process	28	0.46909	0.003116	ISYNA1, LPCAT1, PLD1, AGPAT2, AGPAT3, AGPAT4, PGS1, PTDSS2, PTDSS1, PTPMT1, PIP5K1A, GPAT3, SERAC1, PCYT1A, PCYT2, CHKA, MBOAT2, ACSL5, PLAAT3, PISD, GNPAT, LPCAT4, LPCAT3, ADGRF5, PEMT, SERINC1, CHPT1, CDS2	5317	63	20240	1.69185	1	0.123271	0.120846
GOTERM_BP_DIRECT	GO:0006913~nucleocytoplasmic transport	29	0.485844	0.00314934	POM121, AHCTF1, RGS14, ANP32A, NUP188, AAAS, NUP160, GLE1, XPO1, RSRC1, NUP62, TPR, ZFP384, MLX, TNPO3, NUP214, RANBP2, SEC13, NUP155, NUP210, NUTF2, NUP153, CDK5, NUP50, CAMK4, NUP54, CAMK1, NUP98, RAN	5317	66	20240	1.67262	1	0.124071	0.12163
GOTERM_BP_DIRECT	GO:0033674~positive regulation of kinase activity	30	0.502597	0.00316897	DDR1, EPHB6, ZFP622, VAC14, FLT1, EGFR, IGF1R, ERBB2, NBN, EPHB4, GCN1, EPHB3, PDGFRB, EPHA4, CD74, PDGFRA, NTRK2, EPHA8, RYK, INSR, LMTK2, MERTK, RAD50, TYRO3, ROR1, EPHA1, FGFR3, EPHA3, FGFR2, EPHA2	5317	69	20240	1.65507	1	0.124326	0.121881
GOTERM_BP_DIRECT	GO:0006809~nitric oxide biosynthetic process	14	0.234545	0.0033534	CYB5B, HSP90AA1, NOS2, CAV1, H2-M3, RORA, SLC7A2, SLC7A6, P2RX4, DDAH1, SPR, ACP5, CYP1B1, TLR4	5317	24	20240	2.22055	1	0.131018	0.128441
GOTERM_BP_DIRECT	GO:0032355~response to estradiol	42	0.703635	0.00338705	CDKN1B, PCNA, GSTP1, ARPC1B, STXBP1, PDGFA, PRDM2, PTGS2, ENO2, AREG, STRN3, GPI1, SOCS2, GJA1, CCND1, CD38, CYP1B1, GGT1, ESRRA, GGT5, PDGFRB, NCOA1, NQO1, HSPA8, TGFB1, ANXA1, PTCH1, IGFBP2, DNMT3A, TACR3, NR2F2, BMP7, ESR1, AGT, FOSL2, COL1A1, MMP15, MAP1B, CAT, CALR, CRYAB, PAM	5317	106	20240	1.5083	1	0.131788	0.129196
GOTERM_BP_DIRECT	GO:0019915~lipid storage	17	0.284805	0.00343173	STAT5A, DGAT2, CAV1, GBA, HEXA, DYSF, APOA1, LIPA, BLTP1, BSCL2, GM2A, NRIP1, CRY1, PLIN2, B4GALNT1, LDAH, PNPLA2	5317	32	20240	2.02229	1	0.132798	0.130186
GOTERM_BP_DIRECT	GO:0060749~mammary gland alveolus development	12	0.201039	0.00348323	DDR1, SOCS2, CHUK, CCND1, ID2, TGFA, TNFRSF11A, PHB2, PRLR, ESR1, AREG, VEGFA	5317	19	20240	2.4042	1	0.132798	0.130186
GOTERM_BP_DIRECT	GO:0071372~cellular response to follicle-stimulating hormone stimulus	12	0.201039	0.00348323	GCLC, POR, EDN1, STAR, EPHA8, PDE4D, AKR1C18, PLAT, INHBA, GCLM, EFNA5, EPHA3	5317	19	20240	2.4042	1	0.132798	0.130186
GOTERM_BP_DIRECT	GO:0035994~response to muscle stretch	12	0.201039	0.00348323	NFKBIA, GPI1, JUN, EDN1, GSN, PIK3CA, CHUK, ANKRD1, DMD, FOS, RELA, SLC9A1	5317	19	20240	2.4042	1	0.132798	0.130186
GOTERM_BP_DIRECT	GO:0050862~positive regulation of T cell receptor signaling pathway	12	0.201039	0.00348323	USP46, CYLD, CD81, RAB29, RPS3, CCR7, IKBKG, BCL10, LIPA, RELA, NECTIN2, ADA	5317	19	20240	2.4042	1	0.132798	0.130186
GOTERM_BP_DIRECT	GO:0032956~regulation of actin cytoskeleton organization	40	0.670129	0.00354746	LRP1, ROCK1, ROCK2, STAU2, RHOBTB3, ARHGAP18, IQGAP1, CELSR1, EFNA5, RND2, ARHGAP35, RND1, SH3BP1, RAC3, RICTOR, CLASP2, PDGFRB, TGFB2, TGFB1, PRKCD, ARHGEF19, HIP1R, RHOF, RHOC, CORO2B, MTOR, CD2AP, CCDC88A, BST1, VANGL2, CAPN10, TAOK1, DLC1, FSCN1, CDK10, ESAM, PAM, EPHA3, RAPGEF3, CDK5R1	5317	100	20240	1.52266	1	0.134704	0.132054
GOTERM_BP_DIRECT	GO:0033077~T cell differentiation in thymus	23	0.385324	0.00368434	STAT5A, FZD5, PRKDC, NCAPH2, GBA, RPS6, RORC, ZBTB1, FZD8, LIG4, BRAF, GATA3, MR1, ZFP36L2, JMJD6, CDK6, APC, TRP53, BCL2, TCF3, B2M, ADA, MPZL2	5317	49	20240	1.7868	1	0.13931	0.136569
GOTERM_BP_DIRECT	GO:0030097~hemopoiesis	38	0.636623	0.00369823	L3MBTL1, AHCTF1, SELPLG, TAFAZZIN, EPAS1, ROGDI, WBP1L, PBXIP1, RBPJ, BRCA2, SHB, LIPA, ZFP36L2, YY1, CNN2, FLCN, SGPL1, MKNK2, CD34, MEN1, KIRREL3, TGFB2, ANGPT1, TIPARP, DDIAS, GLRX5, RPA1, EPOR, CUL4A, MYO1E, TWSG1, CDK6, ZFAT, BCL2, CIAPIN1, CDK13, OGT, PICALM	5317	94	20240	1.53886	1	0.13931	0.136569
GOTERM_BP_DIRECT	GO:0034605~cellular response to heat	24	0.402077	0.00380835	YWHAE, HSPA8, HSP90AA1, HSP90AB1, DHX9, SLC52A3, MYOF, HTRA2, ATP2A2, HIKESHI, TRPV1, FGF1, PTGS2, EIF2S1, PDCL3, ANO1, TCIM, BAG3, TRPV4, TPR, NF1, HMOX1, PRKACA, SLU7	5317	52	20240	1.75692	1	0.141764	0.138975
GOTERM_BP_DIRECT	GO:0051276~chromosome organization	24	0.402077	0.00380835	CTC1, CENPT, BLM, NORAD, BNC1, SUV39H1, NPR2, RPA1, POT1A, LIG4, HMGB1, SMC3, SMC1A, BRCA2, SMC4, SMC2, PUM2, YY1, RAD50, SMCHD1, APC, PTTG1, TRP53, ATR	5317	52	20240	1.75692	1	0.141764	0.138975
GOTERM_BP_DIRECT	GO:0006487~protein N-linked glycosylation	24	0.402077	0.00380835	DPAGT1, ALG8, B4GALT1, PMM1, RPN2, ALG5, PMM2, RPN1, MOGS, DDOST, TMEM165, EXT2, KRTCAP2, TMEM258, FUT9, DOLPP1, OSTC, STT3A, MGAT3, MLEC, SLC39A8, MGAT2, ST3GAL1, B4GALT7	5317	52	20240	1.75692	1	0.141764	0.138975
GOTERM_BP_DIRECT	GO:0035264~multicellular organism growth	55	0.921427	0.00385807	CLIC4, WDR48, ADARB1, BRCA2, SMPD3, PPP1R13L, FLVCR1, TMED2, ENPP1, EP300, KDM6A, KDM2A, HEG1, PDE4D, ATRX, ARID5B, DICER1, RC3H2, SELENOM, SMO, FKBP8, SOS1, ATF5, LLGL2, PLEC, NOTCH2, PKDCC, NFIX, KMT2C, ANKRD11, NPR2, PRICKLE1, GIGYF2, ABL2, RBBP6, DMD, PCNT, SLC25A25, SPTBN2, SLC12A2, CTC1, STIL, NORAD, H3F3B, TAF10, HMGA1, HMGA2, GRHL2, PALB2, MTOR, SP2, TRP53, ATM, ERCC5, ERCC6	5317	148	20240	1.41464	1	0.143029	0.140216
GOTERM_BP_DIRECT	GO:0033197~response to vitamin E	9	0.150779	0.00388774	ALAD, CCND1, ARG1, FKBP1B, CAT, SRSF2, GSTT1, ADA, IGF1R	5317	12	20240	2.85499	1	0.143029	0.140216
GOTERM_BP_DIRECT	GO:1903706~regulation of hemopoiesis	9	0.150779	0.00388774	ING5, BRD1, BRPF1, TCIM, KAT6B, BRPF3, KAT6A, PTN, MYSM1	5317	12	20240	2.85499	1	0.143029	0.140216
GOTERM_BP_DIRECT	GO:0071347~cellular response to interleukin-1	34	0.56961	0.00394762	SERPINE1, RORA, ADAMTS12, HIF1A, CX3CL1, RELA, AKAP12, YY1, HYAL1, CCL5, HYAL2, HYAL3, ANKRD1, CCL2, HAS2, SIRPA, HES1, SOX9, CCL17, ADAMTS7, CCL25, UPF1, EDN1, CCL20, DAB2IP, FN1, ACOD1, RC3H1, INHBB, NR1D1, MAPK13, IL6, IRF1, CACTIN	5317	82	20240	1.57837	1	0.143608	0.140782
GOTERM_BP_DIRECT	GO:0030199~collagen fibril organization	26	0.435584	0.00397827	COL18A1, TNXB, COL11A1, SCX, LOXL4, ADAMTS12, ADAMTS14, SERPINH1, CYP1B1, ATP7A, ADAMTS7, TGFB2, SERPINF2, P3H1, P3H4, TGFBR1, COL1A1, MMP11, COL2A1, COL5A1, PXDN, NF1, VIPAS39, LMX1B, MKX, FMOD	5317	58	20240	1.70643	1	0.143608	0.140782
GOTERM_BP_DIRECT	GO:0032436~positive regulation of proteasomal ubiquitin-dependent protein catabolic process	33	0.552856	0.00399363	GSK3B, ZFAND2A, GBA, RNF19B, PRICKLE1, RCHY1, NKD2, NUB1, RNF19A, RNF217, DVL1, RACK1, ARIH2, AKT1, ARIH1, SOCS4, SOCS5, IL33, USP5, PLK2, PLK1, RAD23A, CSNK1D, AXIN2, CHFR, SMAD7, RNF144A, GCLC, MDM2, TRIB3, TRIB2, HSPA1B, HSPA1A	5317	79	20240	1.59012	1	0.143608	0.140782
GOTERM_BP_DIRECT	GO:0010839~negative regulation of keratinocyte proliferation	15	0.251298	0.00399458	MED1, PTCH1, KDF1, IFT122, NFATC1, IFT80, PTPRK, OVOL1, EFNB2, IFT52, ZEB1, CD109, KLF9, IRF6, FGFR2	5317	27	20240	2.11481	1	0.143608	0.140782
GOTERM_BP_DIRECT	GO:0008637~apoptotic mitochondrial changes	15	0.251298	0.00399458	MAP3K1, HK2, CD24A, PPP2CB, AIFM2, PPIF, BCL2, AKT1, BAX, NDUFS1, PIM2, GCLM, BID, SLC25A4, BCL2L1	5317	27	20240	2.11481	1	0.143608	0.140782
GOTERM_BP_DIRECT	GO:0071353~cellular response to interleukin-4	15	0.251298	0.00399458	XBP1, RPL3, HSP90AB1, ARG1, TCF7, RPLP0, KEAP1, GATA3, ALAD, TUBA1B, NFIL3, CDK4, IMPDH2, RPS2, MCM2	5317	27	20240	2.11481	1	0.143608	0.140782
GOTERM_BP_DIRECT	GO:0001932~regulation of protein phosphorylation	32	0.536103	0.00403076	LRP4, CELSR3, PPP1R9B, CORO1C, SMPD3, FLCN, NRAS, SOCS1, GJC2, SESN2, DVL1, RICTOR, FNIP1, FNIP2, STAT2, PPP2R5B, FN1, HUS1, APOA1, DICER1, ATG14, MTOR, CCDC88A, FER, PIK3CA, NDUFS4, TADA3, CCNYL1, PLXNB2, PIN1, PHIP, AGRN	5317	76	20240	1.6028	1	0.144359	0.141519
GOTERM_BP_DIRECT	GO:0010506~regulation of autophagy	30	0.502597	0.00407268	MTMR3, MTCL1, PIK3R4, WDR41, KEAP1, CISD2, PIK3R2, DEPP1, DRAM1, CASP1, GPR137, PIP4K2C, DRAM2, RAB8A, XBP1, MTOR, GPR137B, TPCN2, RRAGA, RRAGC, ERCC4, DDIT3, BCL2, WAC, ULK3, ATM, SMCR8, TRIB3, LMX1B, MAPT	5317	70	20240	1.63142	1	0.14531	0.142452
GOTERM_BP_DIRECT	GO:0045740~positive regulation of DNA replication	19	0.318311	0.00413485	ATF1, CTC1, CDT1, JUN, PCNA, ATAD5, BRPF3, DHX9, SMARCA5, PDGFB, CACYBP, BAZ1A, GLI1, EGFR, CST3, IL6, CDK1, KAT7, LPIN1	5317	38	20240	1.90333	1	0.146974	0.144082
GOTERM_BP_DIRECT	GO:0045471~response to ethanol	47	0.787402	0.00427773	RGS19, PSMD14, MAOB, EHMT2, GSTP1, GATA3, ADH7, TYMS, CBL, ADIPOR2, AACS, IGF1R, ALAD, EEF1B2, RGS2, CCND1, TBXA2R, OXCT1, EIF4EBP1, CCL2, NLRP3, SDF4, APOBEC1, ARSA, SREBF1, NQO1, HSPA8, ST6GAL1, GABBR1, GK, SETDB1, SLC10A1, GGH, SIRT1, TJP1, CLDN3, GRIN3A, STAR, CAT, ALDH1A1, G6PDX, BCL2, CDK1, CDO1, TLR4, BIRC2, FGFR2	5317	123	20240	1.45458	1	0.151483	0.148503
GOTERM_BP_DIRECT	GO:0000226~microtubule cytoskeleton organization	56	0.938181	0.00436538	WDR47, CEP120, BCCIP, TUBA1C, TUBB6, TUBA1B, TUBB5, TUBA1A, TUBB3, NUSAP1, CEP290, NDEL1, SS18, DST, MAP1S, HAUS6, EML1, KNSTRN, EML2, TUBB2A, KIF2A, MAP1B, MAPT, VAMP4, OBSL1, GAPDH, PAFAH1B1, CUL9, TBCEL, CUL7, CNP, TUBD1, CAMSAP1, TTBK2, CAMSAP2, MAP2, TRIM46, TOGARAM2, MAP7, TOGARAM1, MAP4, PCNT, CLASP1, CLASP2, TBCD, CDC42BPA, FER, SON, TAOK1, CCDC8, TBCE, TUBGCP5, RANBP10, TACC2, TUBGCP4, Z…	5317	152	20240	1.40245	1	0.15401	0.15098
GOTERM_BP_DIRECT	GO:0000423~macromitophagy	13	0.217792	0.00445144	TAFAZZIN, LRBA, GBA, ATG14, PHB2, ATG13, RIMOC1, MAP1LC3B, TRP53, ULK1, SQSTM1, OGT, ATG4D	5317	22	20240	2.24939	1	0.154737	0.151693
GOTERM_BP_DIRECT	GO:0051893~regulation of focal adhesion assembly	13	0.217792	0.00445144	MACF1, DUSP3, LIMCH1, TSC1, EFNA5, ACTG1, CORO1C, SLK, PTPRA, WDPCP, CLASP1, EPHA3, VCL	5317	22	20240	2.24939	1	0.154737	0.151693
GOTERM_BP_DIRECT	GO:0031065~positive regulation of histone deacetylation	13	0.217792	0.00445144	SREBF1, TGFB1, CTBP1, SUV39H1, AKAP8L, SMARCA5, AKAP8, BAZ2A, SIRT1, NIPBL, BCL6, TRP53, LPIN1	5317	22	20240	2.24939	1	0.154737	0.151693
GOTERM_BP_DIRECT	GO:0051000~positive regulation of nitric-oxide synthase activity	13	0.217792	0.00445144	SCARB1, GCH1, S100A1, NPR3, NOD1, PIK3CB, ESR1, DHFR, AKT1, CALM3, APOE, CALM1, CALM2	5317	22	20240	2.24939	1	0.154737	0.151693
GOTERM_BP_DIRECT	GO:0035196~production of miRNAs involved in gene silencing by miRNA	11	0.184285	0.00456765	RBM3, AGO3, NUP155, ZC3H7A, PRKRA, AGO2, ADAR, DICER1, PUM1, SPOUT1, PUM2	5317	17	20240	2.46313	1	0.156475	0.153397
GOTERM_BP_DIRECT	GO:1902287~semaphorin-plexin signaling pathway involved in axon guidance	11	0.184285	0.00456765	NRP1, NRP2, MEF2C, EDN1, PLXND1, PLXNB2, PLXNA1, PLXNB1, ECE1, SEMA3F, PLXNA3	5317	17	20240	2.46313	1	0.156475	0.153397
GOTERM_BP_DIRECT	GO:0043923~positive regulation by host of viral transcription	11	0.184285	0.00456765	JUN, SNW1, TFAP4, CTDP1, SMARCB1, CCNT1, SP1, TAF11, HPN, EP300, CHD1	5317	17	20240	2.46313	1	0.156475	0.153397
GOTERM_BP_DIRECT	GO:2000774~positive regulation of cellular senescence	11	0.184285	0.00456765	MORC3, TRP53, HMGA1, HMGA2, PAWR, CGAS, HMGA1B, B2M, SIRT1, YPEL3, MTOR	5317	17	20240	2.46313	1	0.156475	0.153397
GOTERM_BP_DIRECT	GO:0060348~bone development	37	0.619869	0.0046507	AMER1, SPARC, CFH, NPR2, ANKRD11, TULP3, PDGFA, STC1, SMPD3, AKAP13, GJA1, OPA3, HSD17B1, SH3PXD2B, PDGFC, CCN4, RPL13, ENPP1, BBX, DMD, ITGB6, MAP2K6, TGM2, MIGA2, SLC10A7, SETDB1, SRD5A1, BGN, P3H1, SMAD9, MMP14, COL2A1, OGN, TRIP11, PPIB, FGFR3, FGFR2	5317	92	20240	1.53094	1	0.158745	0.155622
GOTERM_BP_DIRECT	GO:0045839~negative regulation of mitotic nuclear division	8	0.134026	0.00473744	TOM1L1, TOM1L2, MTBP, CHEK1, BMP7, FGFR3, ESR1, FGFR2	5317	10	20240	3.04533	1	0.160913	0.157747
GOTERM_BP_DIRECT	GO:0010977~negative regulation of neuron projection development	36	0.603116	0.00474824	RTN4R, KANK1, GSK3B, PTPRS, LRP1, PTEN, INPPL1, CIB1, RTN4, TSKU, EFNB2, DGUOK, LGALS1, KATNA1, DPYSL3, RAB29, CD38, DENND5A, HES1, APOE, B2M, EPHA4, MYLIP, IL15RA, SNAPIN, TSC1, THOC2, TBX6, GFAP, GAK, TRPV4, MDM2, FKBP4, EPHA3, ITM2C, PAFAH1B1	5317	89	20240	1.53977	1	0.160913	0.157747
GOTERM_BP_DIRECT	GO:0030334~regulation of cell migration	48	0.804155	0.00492919	LAMA5, MACF1, CDKN1B, PLXND1, ROCK1, LAMA4, LAMA3, SDC3, CXCR4, PRKX, FGF1, MYSM1, NTN1, RTN4, TTBK2, AMOT, GNA13, DOCK10, SLK, FGF9, TMSB4X, LMNA, DPYSL3, STMN1, MGAT3, AKT1, PLXNA1, PHLDA2, TMSB10, PLXNA3, NCK1, MAP3K1, TBCCD1, MMP3, OSGIN1, KRT5, SRCIN1, MMP10, CXCL12, APC, CDK5, KIF2A, PLXNB2, AMOTL2, PLXNB1, AMOTL1, EPHA3, VCL	5317	127	20240	1.43874	1	0.166448	0.163174
GOTERM_BP_DIRECT	GO:0032088~negative regulation of NF-kappaB transcription factor activity	33	0.552856	0.00500639	SETD6, NLRC5, TNFAIP3, ARRB1, NLRC3, UFL1, PRDX2, PPP2CB, CHP1, CYP1B1, NLRP3, CDK5RAP3, CMKLR1, PIAS4, USP7, CHUK, NFKBIL1, ERBIN, DAB2IP, ACOD1, FOXJ1, COMMD1, KLF4, SIRT1, MTURN, NFKBIA, CYLD, DAP, DDIT3, CAT, PELI1, CACTIN, CD200	5317	80	20240	1.57025	1	0.167936	0.164632
GOTERM_BP_DIRECT	GO:0045840~positive regulation of mitotic nuclear division	17	0.284805	0.00505589	PDGFRB, EDN1, INSR, SPHK1, PDGFB, TGFA, PEBP1, HOXA13, IGF1R, SMPD3, BTC, EPGN, RGCC, NUP62, NUSAP1, PHIP, SH2B1	5317	33	20240	1.96101	1	0.167936	0.164632
GOTERM_BP_DIRECT	GO:0019827~stem cell population maintenance	32	0.536103	0.00507667	DDX6, NFIX, RIF1, SETD6, CTR9, SMC5, RTF1, SMC3, CDC73, MED17, NIPBL, METTL14, DIS3L2, ZFP358, TFAP2C, KDM4C, SETD1A, LSM1, LIF, DICER1, ARID1A, KLF4, SMC1A, MED6, GNL3, MED28, STAG2, APC, NFIB, MTF2, TPT1, PHF19	5317	77	20240	1.58199	1	0.167936	0.164632
GOTERM_BP_DIRECT	GO:0007346~regulation of mitotic cell cycle	24	0.402077	0.00507982	YWHAE, INTS13, AFAP1L2, CDKN1A, CDKN1B, HDAC3, PTCH1, DYNLT3, PLK1, SRA1, IQGAP1, SIRT1, SDCBP, CYLD, RAD50, CDC26, TRP53, RPA3, CDK10, SIK1, PIM3, PIM2, BRD7, CDK5RAP3	5317	53	20240	1.72377	1	0.167936	0.164632
GOTERM_BP_DIRECT	GO:0032728~positive regulation of interferon-beta production	24	0.402077	0.00507982	ARRDC4, HSP90AA1, TRAF3IP3, DDX3X, DHX9, RIOK3, HMGB2, ZBTB20, OAS1B, PTPN22, HMGB1, ZC3HAV1, IFIH1, RNF135, TBK1, POLR3A, STING1, IRF3, POLR3B, IRF1, POLR3F, FLOT1, TLR4, TRIM56	5317	53	20240	1.72377	1	0.167936	0.164632
GOTERM_BP_DIRECT	GO:0007163~establishment or maintenance of cell polarity	24	0.402077	0.00507982	MACF1, CARMIL1, GSK3B, RHOBTB3, PARD6G, BC034090, PARVA, RHOF, PRICKLE1, SPINT2, RHOC, RND2, ACTB, RND1, PARD6B, APC, STK25, CTNNA1, FSCN1, FAT1, RAC3, CEP290, RHOQ, CLASP2	5317	53	20240	1.72377	1	0.167936	0.164632
GOTERM_BP_DIRECT	GO:0048286~lung alveolus development	25	0.418831	0.0051576	ERRFI1, PKDCC, TMTC3, PDGFA, SLC7A11, PTHLH, SMPD3, ATXN1, ITGB6, ATP7A, TNS3, STRA6, ACE, TGFB1, EDN2, IGFBP5, TGFB3, LIF, MAPK8IP3, RC3H2, VEGFA, SELENON, PGR, ADA, FGFR2	5317	56	20240	1.6994	1	0.169913	0.166571
GOTERM_BP_DIRECT	GO:0006897~endocytosis	73	1.22299	0.00519457	ITSN2, DENND1B, HIP1, TFRC, EQTN, INPPL1, ARRB1, PIK3CB, PIK3C2A, FNBP1L, LIPA, AP2A2, RAB22A, CXCL16, EEA1, MRC2, RABGEF1, RINL, OPHN1, FLOT1, ANKFY1, RUBCN, DBNL, APLP1, ANK2, CSNK1D, EPN2, DNM3, EPN3, ARC, FCHSD2, RABEP1, NPC1, HEATR5B, RAB34, RIN2, RHOQ, CSNK1G2, CSNK1G1, MARCHF2, LRP1, LRP4, SNX33, LRP8, LRP6, AP3M2, CREG1, SH3BP4, ATP6V1H, SNX9, PIP5K1C, LDLR, SNX5, ATP9A, REPS1, CD163, RAB…	5317	209	20240	1.3296	1	0.170537	0.167182
GOTERM_BP_DIRECT	GO:0006270~DNA replication initiation	14	0.234545	0.00532191	MCM7, MCM10, NOC3L, CDC6, POLA1, CDC45, ORC6, ORC1, CCNE1, MCM3, MCM4, MCM6, TOPBP1, MCM2	5317	25	20240	2.13173	1	0.172324	0.168934
GOTERM_BP_DIRECT	GO:0035024~negative regulation of Rho protein signal transduction	14	0.234545	0.00532191	KANK1, RIPOR1, ITGA3, HEG1, CUL3, ARHGAP35, FLCN, ARHGAP42, BCL6, DLC1, STMN1, ABL2, TNS3, SCAI	5317	25	20240	2.13173	1	0.172324	0.168934
GOTERM_BP_DIRECT	GO:0045742~positive regulation of epidermal growth factor receptor signaling pathway	14	0.234545	0.00532191	AFAP1L2, HIP1, RALB, PDE6G, PLAUR, HIP1R, ESR1, AGT, CCDC88A, SHKBP1, GPER1, SPRY2, SOS1, CNOT9	5317	25	20240	2.13173	1	0.172324	0.168934
GOTERM_BP_DIRECT	GO:0000380~alternative mRNA splicing, via spliceosome	14	0.234545	0.00532191	MBNL1, SFSWAP, DHX9, NCBP2, SRSF1, SCNM1, PUF60, RSRC1, ESRP2, ESRP1, HNRNPA1, CDK13, SLU7, SRSF9	5317	25	20240	2.13173	1	0.172324	0.168934
GOTERM_BP_DIRECT	GO:0043392~negative regulation of DNA binding	18	0.301558	0.00547295	JUN, IFI204, CTNNBIP1, HMGA2, RSF1, SIRT1, TFAP4, SMO, NFIB, SUMO3, DDIT3, ID2, ID1, HMOX1, NEK2, JAK2, MDFI, ZFP462	5317	36	20240	1.90333	1	0.17661	0.173136
GOTERM_BP_DIRECT	GO:0002376~immune system process	173	2.89831	0.00570355	IFITM3, OTUD4, PGLYRP3, CRCP, PGLYRP2, CD81, TRIL, HP, INPPL1, RNF19B, AHR, IFI35, IFIT2, LGALS3, ALCAM, TBK1, SIRPA, MAP3K8, TRIM26, LGALS9, CCDC92, B2M, MAP3K5, HERC6, CHID1, MORC3, LAG3, RSAD2, TAP2, ACOD1, WRNIP1, MIF, MR1, JAML, SLPI, IL23A, ADGRB1, MASP2, PRKD1, SQSTM1, ANKRD17, CD274, CFH, PRKDC, DHX9, ZBTB1, IL4RA, LY96, BCL10, GATA3, ZC3HAV1, CFP, INAVA, C3, RNF213, INPP5D, NLRP3, IL36RN…	5317	553	20240	1.19087	1	0.183425	0.179817
GOTERM_BP_DIRECT	GO:0043087~regulation of GTPase activity	36	0.603116	0.00584005	RABGAP1, PLXND1, IQGAP1, EFNA5, RAP1GAP, FGD1, ARHGAP12, SIPA1L1, FGD6, ALS2CL, CHN2, PLXNA1, RICTOR, TBC1D15, EPHB3, PROM2, PLXNA3, EPHA4, NTRK2, DAB2IP, MTOR, GPR137B, TIAM1, BCL6, ALS2, RASA4, RASA2, NF1, PLXNB2, PLXNB1, EPHA1, AGRN, EPHA3, NGEF, RAB3GAP1, PAFAH1B1	5317	90	20240	1.52266	1	0.185265	0.18162
GOTERM_BP_DIRECT	GO:0007023~post-chaperonin tubulin folding pathway	6	0.100519	0.00585095	TBCEL, TBCE, TBCD, TBCC, TBCB, TBCA	5317	6	20240	3.80666	1	0.185265	0.18162
GOTERM_BP_DIRECT	GO:0034616~response to laminar fluid shear stress	6	0.100519	0.00585095	ABCA1, TGFB1, ACE, TGFB3, SMAD6, SMAD7	5317	6	20240	3.80666	1	0.185265	0.18162
GOTERM_BP_DIRECT	GO:0001736~establishment of planar polarity	12	0.201039	0.00591708	IFT20, VANGL2, DLG3, PTK7, FZD6, WNT5A, TRP63, WDPCP, FUZ, CPLANE1, FAT4, CELSR1	5317	20	20240	2.28399	1	0.185265	0.18162
GOTERM_BP_DIRECT	GO:0071333~cellular response to glucose stimulus	35	0.586363	0.00597451	PRKAA2, SRF, ZBTB20, IRS2, GLRX, FOXO3, AACS, IGF1R, ICAM1, GPER1, UCP2, RACK1, CCL2, NPTX1, PRKACA, SOX4, MEN1, PCK2, XBP1, ZFP236, ACE, ANG2, CYBA, DICER1, ERN1, TJP1, GCLC, PIK3CA, STAR, RAB34, NOX4, SLC29A1, GCLM, GAS6, OGT	5317	87	20240	1.53141	1	0.185265	0.18162
GOTERM_BP_DIRECT	GO:0043067~regulation of programmed cell death	10	0.167532	0.00597629	CST3, BNIP3L, CASP6, CCL5, BNIP3, ACER3, BCL2, CXCR4, CRYAB, MAP3K5	5317	15	20240	2.53777	1	0.185265	0.18162
GOTERM_BP_DIRECT	GO:1903543~positive regulation of exosomal secretion	10	0.167532	0.00597629	SMPD3, SDCBP, RAB7, PDCD6IP, SDC4, HGS, VPS4A, SDC1, ATP13A2, STAM	5317	15	20240	2.53777	1	0.185265	0.18162
GOTERM_BP_DIRECT	GO:0000083~regulation of transcription involved in G1/S transition of mitotic cell cycle	10	0.167532	0.00597629	NPAT, CDK18, KLF11, CDK5, E2F6, CDK14, BACH1, HINFP, CDK16, BRD4	5317	15	20240	2.53777	1	0.185265	0.18162
GOTERM_BP_DIRECT	GO:0043518~negative regulation of DNA damage response, signal transduction by p53 class mediator	10	0.167532	0.00597629	CD74, DYRK3, SNAI1, DYRK1A, MDM2, TWIST1, MARCHF7, PTTG1IP, MIF, SIRT1	5317	15	20240	2.53777	1	0.185265	0.18162
GOTERM_BP_DIRECT	GO:0032886~regulation of microtubule-based process	10	0.167532	0.00597629	MACF1, DIAPH1, GSK3B, CENPF, APC, CEP120, ERBB2, MEMO1, TACC2, CLASP2	5317	15	20240	2.53777	1	0.185265	0.18162
GOTERM_BP_DIRECT	GO:0034453~microtubule anchoring	10	0.167532	0.00597629	CEP57, CCDC187, PCM1, CEP350, BCCIP, CEP20, CEP43, SAXO2, CLASP1, CLASP2	5317	15	20240	2.53777	1	0.185265	0.18162
GOTERM_BP_DIRECT	GO:0046329~negative regulation of JNK cascade	15	0.251298	0.00607911	CDC42SE1, HDAC3, DUSP3, PRMT1, GPS2, MAPK8IP1, PER1, CYLD, DUSP10, MARVELD3, AKT1, F2RL1, SIRPA, MEN1, PAFAH1B1	5317	28	20240	2.03928	1	0.186611	0.18294
GOTERM_BP_DIRECT	GO:0046488~phosphatidylinositol metabolic process	15	0.251298	0.00607911	PDGFRB, PITPNC1, PLCB3, PIKFYVE, SYNJ1, GALR2, PIP5KL1, PTPMT1, PIP5K1A, PLCH2, PLCG1, PIP5K1C, PIP4K2C, PLCB1, PLCD4	5317	28	20240	2.03928	1	0.186611	0.18294
GOTERM_BP_DIRECT	GO:2000819~regulation of nucleotide-excision repair	15	0.251298	0.00607911	SMARCD2, SMARCB1, SMARCD3, HMGB1, ARID1A, ACTB, RAD52, CUL4A, BCL7A, BCL7C, BCL7B, DPF2, KAT7, BRD7, ARID2	5317	28	20240	2.03928	1	0.186611	0.18294
GOTERM_BP_DIRECT	GO:0006096~glycolytic process	20	0.335064	0.00609864	PGAM1, PGAM2, ENO1B, ENO1, ENO2, LIPA, HK2, HK1, GPI1, PKM, UCP2, OGDH, PGK1, ENPP1, ALDOC, ALDOA, GAPDH, PFKM, PFKP, IER3	5317	42	20240	1.81269	1	0.186611	0.18294
GOTERM_BP_DIRECT	GO:1900087~positive regulation of G1/S transition of mitotic cell cycle	21	0.351818	0.00631897	KMT2E, ANKRD17, STIL, CREBBP, RRM2, DDX3X, ANXA1, MEPCE, LARP7, UBE2E2, EGFR, CUL4A, MBLAC1, RGCC, CCND1, HYAL1, ADAMTS1, AKT1, PLCB1, RPL17, CUL4B	5317	45	20240	1.77644	1	0.192109	0.18833
GOTERM_BP_DIRECT	GO:0006275~regulation of DNA replication	21	0.351818	0.00631897	ANKRD17, USP37, PCNA, INO80D, EHMT2, ZBTB38, SMARCA5, JADE3, BAZ1A, INO80, SMC3, UCHL5, YY1, CCNA2, CCDC88A, ING5, RUVBL2, ID3, KAT7, RBBP6, NFRKB	5317	45	20240	1.77644	1	0.192109	0.18833
GOTERM_BP_DIRECT	GO:0034614~cellular response to reactive oxygen species	23	0.385324	0.00660561	PDGFRA, JUN, CHUK, TPM1, UCP1, PEX2, PEX10, PTPRK, PARK7, FOS, EGFR, PRDX3, SMPD3, FER, PRDX5, TRP53, RPS3, AKT1, ATM, ROMO1, TXNDC2, SQSTM1, PDK2	5317	51	20240	1.71673	1	0.199083	0.195166
GOTERM_BP_DIRECT	GO:0001974~blood vessel remodeling	23	0.385324	0.00660561	ACVRL1, MEF2C, TGFB2, JAG1, NOS2, SEMA3C, EPAS1, NPR2, ELN, CHD7, NPR3, LIF, AHR, RBPJ, VEGFA, CBS, MDM2, RSPO3, BAX, NDP, ATP7A, ATG5, TGM2	5317	51	20240	1.71673	1	0.199083	0.195166
GOTERM_BP_DIRECT	GO:0000398~mRNA splicing, via spliceosome	64	1.07221	0.00661153	ISY1, DBR1, DDX46, CWC25, CASC3, DDX41, USP39, SART1, METTL14, SNRPD2, RSRC1, RBMX2, CTNNBL1, RBM6, SRRM2, AQR, IK, NCBP2, BUD31, RBM19, PRPF40B, SRRM1, PRPF4, GCFC2, PRPF6, SYF2, PRPF3, SRSF2, SNRPG, SRSF3, SNRNP25, CACTIN, SNRNP200, SLU7, SNRPA, SF1, SRSF9, SF3B4, SF3B5, SF3B3, DHX8, YTHDC1, SRSF1, SNU13, PRPF8, ZMAT2, TRA2A, DHX38, HNRNPA1, SF3B1, RBM10, HSPA8, SF3A1, PRPF38B, SF3A2, CDC5L, MA…	5317	181	20240	1.346	1	0.199083	0.195166
GOTERM_BP_DIRECT	GO:0010595~positive regulation of endothelial cell migration	27	0.452337	0.00671798	NRP1, SPARC, ROCK2, EMC10, PIK3CB, GATA3, FGF1, HIF1A, GPI1, ATOH8, AKT1, ZFP580, GFUS, SASH1, ANGPT4, ANGPT1, WNT5A, DICER1, PROX1, AGT, VEGFA, ADORA2B, LCN2, PRKD1, CALR, RIN2, BCAR1	5317	63	20240	1.63142	1	0.200259	0.19632
GOTERM_BP_DIRECT	GO:0043966~histone H3 acetylation	25	0.418831	0.0067253	SF3B5, SF3B3, TRRAP, JADE3, BRCA2, TAF5L, SUPT20, ING5, EP300, KAT7, BRD1, BRPF1, BRPF3, TAF10, SUPT7L, PER1, ZZZ3, SUPT3, KAT6B, KAT6A, TADA3, TRIM16, TCF3, TAF4, TAF2	5317	57	20240	1.66959	1	0.200259	0.19632
GOTERM_BP_DIRECT	GO:0008630~intrinsic apoptotic signaling pathway in response to DNA damage	26	0.435584	0.00673532	PRKDC, HTRA2, BRCA1, BRCA2, CRIP1, BCL2L11, HMOX1, SKIL, FNIP2, IKBKE, IER3, MCL1, USP47, ATAD5, TNFRSF1B, SIRT1, TOPORS, TNFRSF1A, MSH6, MSH2, BCL2, BAX, ATM, ERCC6, EPHA2, BCL2L1	5317	60	20240	1.64955	1	0.200259	0.19632
GOTERM_BP_DIRECT	GO:0001558~regulation of cell growth	26	0.435584	0.00673532	DDR1, GSK3B, URI1, DCUN1D5, CLSTN1, FBLN5, CDC73, NUBP1, CRKL, SOCS2, ING5, PTTG1, CCN5, KAT7, IGFBP7, NANOS1, XBP1, IGFBP5, IGFBP3, PTCH2, TMC8, KAZALD1, MTOR, BLTP1, CREB3, CEACAM1	5317	60	20240	1.64955	1	0.200259	0.19632
GOTERM_BP_DIRECT	GO:0008104~protein localization	60	1.00519	0.0067826	CCDC120, CD81, CBY1, LYST, AMOT, GRIP1, NIPBL, AKAP11, ODR4, DUOXA1, PALM, RACK1, TMED2, TNS4, IST1, WNT5A, ANK2, AXIN2, HSPG2, MAPK8IP3, LATS1, SLC9A2, RAP2A, RRAGA, LATS2, ALS2, HEATR5B, ULK1, GAS8, PLEC, MACF1, HEPACAM, WNK4, LRP4, AKAP7, TTBK2, ZDHHC18, CRACR2B, ALS2CL, KATNA1, LMNA, NPHP1, MGAT3, CTNNA1, ABL2, DMD, SPTSSA, NDP, IMPG2, STK11IP, CAV1, LRBA, NBEAL1, FOXJ1, DHCR24, BCL6, TRP53, …	5317	168	20240	1.35952	1	0.201033	0.197078
GOTERM_BP_DIRECT	GO:0006869~lipid transport	63	1.05545	0.00689077	SCARB1, SLC27A1, APOL9B, APOL9A, ATP8A1, YJEFN3, PCTP, TRIAP1, OSBPL11, PITPNC1, GM2A, LBP, MFSD2A, ABCC4, STARD4, ABCC1, STARD5, ABCA8A, ABCA8B, VPS13C, ATG9B, ATG9A, APOA1, ANO9, VPS13B, NME4, ANO6, TEX2, ANO4, PLSCR3, NPC1, CPTP, SLCO2A1, SPNS1, SLC25A10, RELCH, SLC27A3, SLC25A11, GRAMD1C, GRAMD1A, STOML1, NAXE, MTTP, APOE, LDLR, ABCB1B, ABCA1, OSBPL8, SLC10A6, ATP8B3, TMEM30A, SLC10A1, ABCA6,…	5317	178	20240	1.3473	1	0.203601	0.199596
GOTERM_BP_DIRECT	GO:0098974~postsynaptic actin cytoskeleton organization	13	0.217792	0.00710485	FARP1, DBNL, ROCK2, WASL, SRCIN1, ACTB, SIPA1L1, ABI2, ADGRB1, RAC3, ARHGEF7, MYH10, DBN1	5317	23	20240	2.15159	1	0.209272	0.205155
GOTERM_BP_DIRECT	GO:0045454~cell redox homeostasis	17	0.284805	0.00725253	ERO1A, ERO1B, NQO1, GLRX3, TXNRD1, GSR, PRDX6, PRDX3, PRDX2, IL6, GCLC, PRDX5, PRDX4, SELENOS, DDIT3, SELENOT, NFE2L2	5317	34	20240	1.90333	1	0.212299	0.208123
GOTERM_BP_DIRECT	GO:0051085~chaperone mediated protein folding requiring cofactor	17	0.284805	0.00725253	HSPA9, ERO1A, CD74, HSPA8, TOR2A, TOR1A, ST13, DNAJB14, HSPE1, HSPA13, HSPE1-RS1, DNAJC18, HSPH1, DNAJB5, SDF2, HSPA1B, HSPA1A	5317	34	20240	1.90333	1	0.212299	0.208123
GOTERM_BP_DIRECT	GO:0001889~liver development	40	0.670129	0.00765819	NOTCH2, ATF2, CEBPA, CITED2, HP, AK4, AHR, LIPA, AACS, RELA, ACAT1, CCND1, RB1CC1, ASL, HES1, ACADM, ATP7A, CDK5RAP3, MPST, UPF2, MED1, JUN, XBP1, ARG1, SRD5A1, TAF10, EPHX1, MRTFB, ASNS, LSR, BAAT, UPB1, PKM, PIK3CA, NPC1, SP1, HMBS, NF1, ACO2, ADA	5317	104	20240	1.4641	1	0.222815	0.218432
GOTERM_BP_DIRECT	GO:0048514~blood vessel morphogenesis	18	0.301558	0.00768247	ACVRL1, EDN1, FLT1, SERPINF2, MRTFB, PDGFB, AHR, NR2F2, SHB, HIF1A, VEGFA, AMOT, EFNB2, GJA1, COL4A1, CYP1B1, SOS1, EPHA2	5317	37	20240	1.85189	1	0.222815	0.218432
GOTERM_BP_DIRECT	GO:0000070~mitotic sister chromatid segregation	18	0.301558	0.00768247	PLK1, MIS12, NCAPG2, INO80, KNSTRN, WAPL, NSL1, ZWINT, NIPBL, DSN1, KIF18B, ESPL1, ZW10, NUSAP1, NEK2, KNTC1, RAN, MAD2L1	5317	37	20240	1.85189	1	0.222815	0.218432
GOTERM_BP_DIRECT	GO:0030174~regulation of DNA-dependent DNA replication initiation	9	0.150779	0.00778885	CDT1, MCM7, MCM3, MCM4, KAT7, WRNIP1, MCM6, MCM2, TICRR	5317	13	20240	2.63538	1	0.223162	0.218772
GOTERM_BP_DIRECT	GO:0090557~establishment of endothelial intestinal barrier	9	0.150779	0.00778885	TJP1, RAP2C, AFDN, PTPRS, RAPGEF2, MYD88, TJP3, TJP2, ICAM1	5317	13	20240	2.63538	1	0.223162	0.218772
GOTERM_BP_DIRECT	GO:0007035~vacuolar acidification	9	0.150779	0.00778885	CLIC4, DMXL1, DMXL2, ATP6V1B2, ATP6V0A4, ATP6V0D1, ATP6V0C, ATP6V1B1, ATP6V0A1	5317	13	20240	2.63538	1	0.223162	0.218772
GOTERM_BP_DIRECT	GO:0048667~cell morphogenesis involved in neuron differentiation	9	0.150779	0.00778885	MEF2C, UNK, OPHN1, SPR, ID2, MYCBP2, HEXA, TBCD, HES1	5317	13	20240	2.63538	1	0.223162	0.218772
GOTERM_BP_DIRECT	GO:0045793~positive regulation of cell size	11	0.184285	0.00787681	EDN1, HSP90AA1, HSP90AB1, CDK4, RB1CC1, EP300, AHR, ATP7A, OGT, RAPGEF3, KDM6A	5317	18	20240	2.32629	1	0.225001	0.220575
GOTERM_BP_DIRECT	GO:1901224~positive regulation of NIK/NF-kappaB signaling	31	0.51935	0.00802049	NFAT5, DDX3X, EDA, NOD1, GLRX, IFI35, PHB, HMGB1, PHB2, EGFR, RELA, NR3C2, SMPD3, RPS3, NLRP3, EP300, RIPK1, SASH1, EDN1, CREBBP, SPHK1, RC3H1, RC3H2, AGO3, TCIM, TRAF6, PDCD4, TERF2IP, CALR, TLR4, TRIM56	5317	76	20240	1.55272	1	0.228415	0.223921
GOTERM_BP_DIRECT	GO:0045022~early endosome to late endosome transport	14	0.234545	0.00811443	PXK, RAB7, AKTIP, STX8, PIK3R4, LMTK2, EMP2, PTPN23, ATG14, WDR81, SNX16, KIF16B, RAB5A, RILP	5317	26	20240	2.04974	1	0.230396	0.225864
GOTERM_BP_DIRECT	GO:0043536~positive regulation of blood vessel endothelial cell migration	20	0.335064	0.00827789	STAT5A, ANGPT4, COL18A1, TGFB1, ANGPT1, PDPK1, PDGFB, HMGB1, HIF1A, SIRT1, VEGFA, AMOT, P2RX4, SP1, AKT1, PRKD1, AMOTL1, PLCG1, PRL2C2, NFE2L2	5317	43	20240	1.77054	1	0.234334	0.229724
GOTERM_BP_DIRECT	GO:0009060~aerobic respiration	29	0.485844	0.0083118	NDUFB9, NDUFA13, NDUFB7, NDUFA11, NDUFB10, NDUFB11, NDUFA12, NDUFB5, NDUFB4, NDUFA10, NDUFB1, NDUFV2, NDUFV1, COX10, ADSL, NDUFA6, NDUFA3, NDUFA1, NDUFC2, NDUFC1, SDHB, SIRT3, NDUFS8, CAT, NDUFS4, NDUFS2, NDUFS1, MTFR2, FXN	5317	70	20240	1.57704	1	0.234591	0.229976
GOTERM_BP_DIRECT	GO:0007249~I-kappaB kinase/NF-kappaB signaling	28	0.46909	0.00843409	ROCK1, ROCK2, NOD1, NLRC3, BCL10, HACD3, RELA, RELB, TIFA, MYO18A, AKT1, ABL2, AZI2, EDN1, CHUK, RIPK2, NFKBIL1, ASH1L, TIRAP, NFKB2, NFKBIA, TRAF6, IRF1, REL, TBKBP1, TLR4, MAP3K14, MYD88	5317	67	20240	1.59084	1	0.237334	0.232665
GOTERM_BP_DIRECT	GO:0007032~endosome organization	21	0.351818	0.0084636	VPS18, ARFGEF2, WASHC5, USP8, PLEKHF1, AKTIP, PLEKHA3, DNAJC13, SNX33, PHETA1, RAB22A, BLOC1S6, ALS2CL, ALS2, STX6, VPS11, ANXA8, RAB5A, SQSTM1, WASHC1, PLEKHJ1	5317	46	20240	1.73782	1	0.237458	0.232787
GOTERM_BP_DIRECT	GO:0007416~synapse assembly	27	0.452337	0.00853635	NLGN3, NLGN2, PLXND1, PTEN, PDGFB, CACNA1A, ZDHHC2, CRKL, CDH1, FLRT3, RAB29, VPS35, BSN, SPTBN2, KIRREL3, FARP1, DBNL, NRG1, DNM3, GNPAT, CDK5, MAP1B, MAPT, AGRN, OBSL1, SHANK2, ADGRL3	5317	64	20240	1.60593	1	0.238145	0.23346
GOTERM_BP_DIRECT	GO:0031100~animal organ regeneration	22	0.368571	0.00858715	UPF2, MED1, PTPRU, TGFB1, ACE, GSTP1, LIF, APOA1, BAAT, PGF, CCNA2, NR4A3, ATIC, PKM, CXCL12, CCND1, CDK1, CCL2, PPARG, LCP1, LPIN1, GAS6	5317	49	20240	1.70911	1	0.238145	0.23346
GOTERM_BP_DIRECT	GO:0009725~response to hormone	26	0.435584	0.00861462	SRF, NPR2, FHL2, RERG, ACAT1, OXCT1, MB, ME1, LONP1, AKT1, CD38, TIMP3, TIMP1, NQO1, NOS2, ANG2, NCOA4, SORD, DHCR24, LNPEP, SREBF2, GCLC, POR, MMP14, MMP13, MMP19	5317	61	20240	1.62251	1	0.238145	0.23346
GOTERM_BP_DIRECT	GO:0006665~sphingolipid metabolic process	23	0.385324	0.00865693	SFTPB, CERS5, GAL3ST1, SAMD8, AGK, SPHK1, TECR, GBA, SGMS2, FADS3, SMPD3, GALC, SMPD2, SGPL1, SPTLC1, GM2A, ACER3, B4GALNT1, SERINC1, SPTSSA, SERINC3, SERINC2, ALOXE3	5317	52	20240	1.68371	1	0.238145	0.23346
GOTERM_BP_DIRECT	GO:0046854~phosphatidylinositol phosphorylation	23	0.385324	0.00865693	HYCC2, SMG1, TMEM150A, CISH, INPP1, PIK3R3, PIK3R2, PIK3CB, PIK3C2A, SOCS2, ITPKC, SOCS1, IMPA1, PIK3CA, IMPA2, PIP5KL1, PI4KA, PIP5K1A, PIP5K1C, PIP4K2C, SOCS7, SOCS4, SOCS5	5317	52	20240	1.68371	1	0.238145	0.23346
GOTERM_BP_DIRECT	GO:2000045~regulation of G1/S transition of mitotic cell cycle	25	0.418831	0.00866438	SMARCD2, CDKN1A, CDKN1B, SMARCB1, SMARCD3, ACTB, CCND1, BCL7A, BCL7C, BCL7B, DPF2, BID, BRD7, ARID2, MEN1, CDKN2D, INO80, ARID1A, CDK7, ID2, PSME1, PSME2, PTPN6, TCF3, TJP3	5317	58	20240	1.6408	1	0.238145	0.23346
GOTERM_BP_DIRECT	GO:0097191~extrinsic apoptotic signaling pathway	25	0.418831	0.00866438	GSK3B, NDUFA13, PRDX2, PIDD1, RB1CC1, RIPK1, JAK2, BID, PDIA3, IL33, TGFB2, TGFB1, TNFRSF12A, PARP2, PDPK1, KRT8, INHBA, HIPK1, TNFRSF1B, RNF41, P2RX7, KRT18, IFI27, IL7, BAX	5317	58	20240	1.6408	1	0.238145	0.23346
GOTERM_BP_DIRECT	GO:0018108~peptidyl-tyrosine phosphorylation	35	0.586363	0.00891352	DDR1, DYRK3, PKDCC, FLT1, PXN, PDGFB, TTK, EGFR, HK1, ERBB2, ABL2, JAK2, JAK1, PDGFRB, STAT5A, EPHA4, PDGFRA, INSR, DYRK1A, CLK4, CLK3, VEGFA, CLK1, CD24A, FER, TEC, ABI2, FES, LCK, ABI1, PTPN6, EPHA1, FGFR3, EPHA3, FGFR2	5317	89	20240	1.497	1	0.244282	0.239477
GOTERM_BP_DIRECT	GO:0031116~positive regulation of microtubule polymerization	15	0.251298	0.00894952	CDKN1B, NUMA1, GDA, CAV1, ARL2, SLAIN2, APC, NAV3, FES, MAP1B, AKAP9, RPS3, DRG1, TOGARAM1, MAPT	5317	29	20240	1.96896	1	0.24456	0.239749
GOTERM_BP_DIRECT	GO:0007417~central nervous system development	45	0.753895	0.00905895	NOTCH2, ZFP523, COX7B, ANKLE2, TRIO, CITED2, FMR1, GBA, CHD7, PTEN, SLC2A1, HTT, CAPG, HAPLN3, STK4, EGFR, GLIS2, SOX9, SPTBN1, ARSB, PIAS4, ARSA, MARCKSL1, SZT2, GSN, NORAD, APLP1, LIG4, VPS13B, TBX6, ECRG4, THOC6, BCAN, ZEB2, MARCKS, COL2A1, ZEB1, ALDH5A1, SMO, PAX8, MTF1, TRP53, ID3, TPP1, PAM	5317	121	20240	1.4157	1	0.246837	0.241981
GOTERM_BP_DIRECT	GO:0001568~blood vessel development	33	0.552856	0.00941531	DLX3, AMHR2, CITED2, LAMA4, NPR2, CHD7, PDGFB, AHR, SHB, HIF1A, FOXO1, CRKL, WIF1, HEY2, FLVCR1, ITGAV, ATP7A, STRA6, PDGFRB, MAP3K3, MEF2C, TGFB2, SPHK1, AGT, VEGFA, JMJD6, COL1A1, CEACAM1, COL5A1, MDM2, RAPGEF1, RAPGEF2, EPHA2	5317	83	20240	1.51349	1	0.255384	0.25036
GOTERM_BP_DIRECT	GO:0042632~cholesterol homeostasis	39	0.653376	0.00946829	WASHC5, SCARB1, INSIG1, HPN, MTTP, LCAT, LPL, RORA, TMEM97, TSKU, COMMD9, MED13, NPC1L1, LIPG, RALY, APOE, LDLR, ABCA1, MYLIP, XBP1, DGAT2, SEC24A, CAV1, APOA1, NR1H3, PEX2, NR1D1, COMMD1, SIRT1, SREBF2, EHD1, CYP39A1, CD24A, FABP4, NPC1, PLSCR3, ACOX1, ABCG4, CD320	5317	102	20240	1.45549	1	0.255384	0.25036
GOTERM_BP_DIRECT	GO:0001913~T cell mediated cytotoxicity	12	0.201039	0.00950768	P2RX7, H2-T23, PPP3CB, GZMM, TAP2, SERPINB9B, SERPINB9, EMP2, GFUS, B2M, CTSC, STX11	5317	21	20240	2.17523	1	0.255384	0.25036
GOTERM_BP_DIRECT	GO:0043149~stress fiber assembly	12	0.201039	0.00950768	PDLIM1, FAM171A1, ZEB2, ELN, SRF, CUL3, LIMK1, ZYX, ARRB1, BRAF, SORBS1, FHDC1	5317	21	20240	2.17523	1	0.255384	0.25036
GOTERM_BP_DIRECT	GO:0001510~RNA methylation	12	0.201039	0.00950768	METTL14, RBM15, NSUN4, TGS1, NSUN3, MEPCE, NOP2, METTL6, NSUN6, METTL8, METTL16, FTSJ1	5317	21	20240	2.17523	1	0.255384	0.25036
GOTERM_BP_DIRECT	GO:0001894~tissue homeostasis	16	0.268052	0.00962321	PDGFRB, NANOS1, NFIX, NORAD, ANKRD11, SCX, PRICKLE1, HOXA13, ACACA, COL2A1, NFIB, COL9A1, SOX9, CCN2, CD34, TRIM32	5317	32	20240	1.90333	1	0.256303	0.251261
GOTERM_BP_DIRECT	GO:0071480~cellular response to gamma radiation	16	0.268052	0.00962321	H2AX, EGR1, XRCC6, CDKN1A, XRCC5, DDIAS, CYBA, TRP53, MAP3K20, MDM2, NOX4, ATM, RPL26, CRYAB, ATR, BCL2L1	5317	32	20240	1.90333	1	0.256303	0.251261
GOTERM_BP_DIRECT	GO:0016239~positive regulation of macroautophagy	16	0.268052	0.00962321	BNIP3L, BNIP3, TSC1, HIF1A, SIRT1, TBK1, LARP1, STING1, SESN1, SUPT5, SESN2, WAC, HMOX1, IKBKG, PIM2, PAFAH1B2	5317	32	20240	1.90333	1	0.256303	0.251261
GOTERM_BP_DIRECT	GO:0009887~animal organ morphogenesis	58	0.971687	0.0097274	NRP1, GSK3B, HHIP, TRP63, LAMC2, LAMC1, FGF1, HOXA13, CRKL, IGF1R, FGF9, EP300, PHLDA2, GAMT, PDGFRA, MED1, WNT5B, WNT5A, WNT9A, HSPG2, TMEFF1, PAX8, TRAF6, NBL1, NOTCH2, LAMA5, LAMA3, NTN4, CUL1, PDGFA, CXCR4, PRICKLE1, NTN1, RELA, EFNB2, RDH10, PDGFC, NEK8, NTNG1, NTNG2, TGFB1, JAG1, LAMB3, TGFB3, PTCH1, WNT7B, INSR, PBX3, PBX2, MEIS2, BMP7, PALB2, ASXL2, BCL2, PNPLA6, AGRN, FGFR2, MEGF9	5317	164	20240	1.34626	1	0.25835	0.253268
GOTERM_BP_DIRECT	GO:0050729~positive regulation of inflammatory response	38	0.636623	0.00978908	CEBPA, DHX9, SERPINE1, LPL, IFI35, EGFR, CX3CL1, LGALS2, LGALS1, HYAL2, CASP4, NFKBIZ, CASP1, CCN4, NLRP3, RIPK1, JAK2, LDLR, GPSM3, TNFSF18, STAT5A, IL33, ABCC1, CDK19, ACE, FEM1A, TSLP, WNT5A, IL17RB, IL17RA, TNFRSF1A, NFKBIA, FABP4, TRPV4, PDCD4, NAPEPLD, ADAM8, TLR4	5317	99	20240	1.46114	1	0.25926	0.254159
GOTERM_BP_DIRECT	GO:0007507~heart development	100	1.67532	0.00984987	ATF2, ODAD2, RBPJ, CRKL, GJA1, TBC1D32, POFUT1, EP300, ENPP1, SOX9, BORCS8, SOX4, ACVR1, MED1, MAP2K1, MEF2C, OSR1, MRTFB, JMJD6, PKP2, PRKDC, SHC1, PDGFB, ADIPOR2, FLRT3, SMYD4, MYH10, STRA6, NEK8, HEXIM1, TGFB2, TGFB1, HMGA1, FN1, MICAL2, NFATC1, CPLANE1, NACA, PTK7, ID2, TRP53, GNAQ, ID1, MDM2, NF1, ID3, ATM, PAM, FBN1, ACVRL1, NRP1, NRP2, CDKN1A, CDKN1B, CITED2, PTEN, SMG9, ECE1, AKAP13, GYS1…	5317	306	20240	1.24401	1	0.260141	0.255024
GOTERM_BP_DIRECT	GO:0016241~regulation of macroautophagy	8	0.134026	0.010081	PRKAA2, PIK3R4, ULK1, ATP13A2, ATG14, HDAC6, UBQLN2, ATP6V0A1	5317	11	20240	2.76848	1	0.262986	0.257813
GOTERM_BP_DIRECT	GO:0048680~positive regulation of axon regeneration	8	0.134026	0.010081	STK24, FKBP1B, NRG1, BRAF, PTN, SCARF1, IGF1R, NDEL1	5317	11	20240	2.76848	1	0.262986	0.257813
GOTERM_BP_DIRECT	GO:0007160~cell-matrix adhesion	37	0.619869	0.0101151	TNXB, EDA, SRF, MSLNL, ITGA2B, PXN, NID1, ADAMTS12, MSLN, OTOA, BCL2L11, ITGB8, SIRPA, ITGAV, ITGB7, CCN2, ITGB6, CD34, ITGA3, FN1, EPDR1, TSC1, EMP2, NPNT, GP5, AGT, BCAN, TIAM1, FERMT1, BCL6, CDK5, ITGA8, ZYX, ITGA6, ADAM8, FERMT2, FERMT3	5317	96	20240	1.46715	1	0.262986	0.257813
GOTERM_BP_DIRECT	GO:0060070~canonical Wnt signaling pathway	42	0.703635	0.0101216	GSK3B, EDA, TCF7, CBY1, PTEN, NID1, FOXO3, GLI1, STK4, FOXO1, LRP6, FGF9, CDH1, DVL1, MGAT3, DACT3, RSPO3, NDP, SOX9, KDM6A, TCF7L1, EDN1, TGFB1, FZD2, WNT5B, FZD5, WNT7B, SIAH2, WNT5A, FZD6, FZD9, FZD8, SIAH1B, WNT9A, KLF4, BCL9, PYGO2, LATS2, APC, RAPGEF1, SDC1, FGFR2	5317	112	20240	1.4275	1	0.262986	0.257813
GOTERM_BP_DIRECT	GO:0017148~negative regulation of translation	42	0.703635	0.0101216	GRB7, DDX6, DDX3X, MVK, SHMT1, FMR1, TYMS, TOB1, GIGYF2, RGS2, FXR2, LARP1, RNF139, TRIM2, ENC1, IGF2BP1, RACK1, RPS3, EIF4EBP1, SAMD4, NANOS1, TIA1, IGFBP5, NHLRC3, DAPK1, IFRD2, PCIF1, EIF2AK3, SAMD4B, RPL13A, TSC1, PUS7, PATL1, ERN1, XRN1, CNOT1, CNOT11, CAPRIN2, CALR, CPEB3, CNOT9, GAPDH	5317	112	20240	1.4275	1	0.262986	0.257813
GOTERM_BP_DIRECT	GO:0034612~response to tumor necrosis factor	17	0.284805	0.0101523	GGT5, IGBP1, GCH1, NOS2, INSR, SPHK1, YTHDC2, TNFRSF11A, PTGS2, CXCL16, TUBA1A, CCL5, RIPK1, JAK2, GGT1, TRIM32, SLC22A21	5317	35	20240	1.84895	1	0.262986	0.257813
GOTERM_BP_DIRECT	GO:0021510~spinal cord development	17	0.284805	0.0101523	ROBO2, MPST, NFIX, PTPRS, SRD5A1, EED, FUZ, SOX12, PTBP2, MTOR, BAG3, NF1, AKT1, ENPP1, PHGDH, SOX4, ZPR1	5317	35	20240	1.84895	1	0.262986	0.257813
GOTERM_BP_DIRECT	GO:0032259~methylation	63	1.05545	0.0102565	SETD5, SUV39H2, SETD2, PRDM9, PRDM4, SETD6, EHMT2, SUV39H1, MTR, SPOUT1, AS3MT, BUD23, METTL16, CMTR2, GAMT, PRMT7, NSUN4, KMT5C, PRMT1, NSUN3, DNMT3A, NSUN6, TFB2M, ASH1L, METTL23, METTL27, KMT2D, KDM3A, KMT2A, RNMT, KMT2C, KMT2B, NOP2, MEPCE, TRMT2B, TYMS, PRDM11, NSD3, EMG1, ANTKMT, NSD1, TGS1, EEF2KMT, METTL6, SMYD4, METTL8, METTL9, TRDMT1, SETDB1, MGMT, SETD1B, PCIF1, SETD1A, ATPSCKMT, COQ3,…	5317	181	20240	1.32497	1	0.264959	0.259746
GOTERM_BP_DIRECT	GO:0030490~maturation of SSU-rRNA	10	0.167532	0.0105018	RPS14, NOP14, RPS28, LSM6, RPS19, UTP4, RIOK3, SRFBP1, SNU13, DDX52	5317	16	20240	2.37916	1	0.265403	0.260182
GOTERM_BP_DIRECT	GO:0033280~response to vitamin D	10	0.167532	0.0105018	CDKN2D, CYP27B1, TGFB1, STC2, SPP1, STC1, ALPL, PTGS2, BMP7, TPCN2	5317	16	20240	2.37916	1	0.265403	0.260182
GOTERM_BP_DIRECT	GO:0032688~negative regulation of interferon-beta production	10	0.167532	0.0105018	YY1, CREBBP, MORC3, PTPRS, ATG9A, REL, SIRPA, NLRC3, CACTIN, RELB	5317	16	20240	2.37916	1	0.265403	0.260182
GOTERM_BP_DIRECT	GO:0048668~collateral sprouting	10	0.167532	0.0105018	ZEB2, NFIX, IST1, NPR2, DVL1, ULK1, LPAR3, RND2, EFNA5, HDAC6	5317	16	20240	2.37916	1	0.265403	0.260182
GOTERM_BP_DIRECT	GO:0032963~collagen metabolic process	10	0.167532	0.0105018	SMPD3, P2RX7, TNXB, PRKCD, ID1, P3H2, P3H1, VIPAS39, P3H3, HIF1A	5317	16	20240	2.37916	1	0.265403	0.260182
GOTERM_BP_DIRECT	GO:0030330~DNA damage response, signal transduction by p53 class mediator	10	0.167532	0.0105018	TRP53, SESN2, ATRX, MDM4, TRIAP1, MIF, PPM1D, FOXO3, NDRG1, E2F7	5317	16	20240	2.37916	1	0.265403	0.260182
GOTERM_BP_DIRECT	GO:0033147~negative regulation of intracellular estrogen receptor signaling pathway	10	0.167532	0.0105018	KANK2, VPS18, LBH, CNOT1, VPS11, TRP63, BRCA1, PHB2, CNOT9, STRN3	5317	16	20240	2.37916	1	0.265403	0.260182
GOTERM_BP_DIRECT	GO:0042733~embryonic digit morphogenesis	28	0.46909	0.0105525	C2CD3, HDAC1, LRP4, TULP3, TWIST1, ECE1, PRICKLE1, TTBK2, LRP6, IFT52, GJA1, LMBR1, CHST11, TBC1D32, RAB23, TMEM107, FLVCR1, MAP3K20, OSR1, WNT5A, IFT122, FUZ, CPLANE1, GRHL2, TBX2, GNAQ, B9D1, WDPCP	5317	68	20240	1.56745	1	0.265403	0.260182
GOTERM_BP_DIRECT	GO:0010667~negative regulation of cardiac muscle cell apoptotic process	18	0.301558	0.0105543	HSPA8, PPP1R10, PDPK1, NRG1, CFLAR, SIRT1, QKI, PAX8, HEY2, TRIP10, BCL2, ACOT1, JAK2, RGL2, SLC25A4, RAPGEF3, NFE2L2, ATG5	5317	38	20240	1.80315	1	0.265403	0.260182
GOTERM_BP_DIRECT	GO:0002040~sprouting angiogenesis	18	0.301558	0.0105543	NRP1, TGFB1, FLT1, NAXE, ANGPT1, YJEFN3, CLEC14A, SEMA3E, VEGFD, PARVA, PGF, VEGFA, JMJD6, RNF213, RSPO3, RECK, PRL2C2, E2F7	5317	38	20240	1.80315	1	0.265403	0.260182
GOTERM_BP_DIRECT	GO:0031532~actin cytoskeleton reorganization	27	0.452337	0.010738	NRP1, SHC1, NRK, ATP2C1, EPS8, CCKAR, SIPA1L1, CDH1, PIP5K1A, RICTOR, PLEK2, S1PR2, SPTAN1, ANXA1, DTNBP1, PARVA, CDC42BPA, RAP2A, FER, CLDN3, CAPN10, PTK7, TRPV4, MYH9, GRB2, LPIN1, PLEC	5317	65	20240	1.58123	1	0.268006	0.262734
GOTERM_BP_DIRECT	GO:0003281~ventricular septum development	19	0.318311	0.0108461	CITED2, HEG1, NPRL3, WNT5A, CXCR4, FRS2, CPLANE1, GATA3, SMAD6, HOXA13, LTBP1, HECTD1, PAX8, PTK7, MDM2, TRIP11, MDM4, HES1, STRA6	5317	41	20240	1.76406	1	0.268006	0.262734
GOTERM_BP_DIRECT	GO:0048699~generation of neurons	13	0.217792	0.0108563	NFIX, LRP4, CXCR4, THOC2, CELSR3, LRP6, THOC2L, NFIA, SIX4, NFIB, FAT1, DBN1, PALS1	5317	24	20240	2.06194	1	0.268006	0.262734
GOTERM_BP_DIRECT	GO:0044772~mitotic cell cycle phase transition	13	0.217792	0.0108563	CCNI, CCNF, SMC5, CCNA2, CCNB2, CCNB1, TFAP4, CCND1, CCNE1, CCNG1, CDK1, LZTS1, CCNJL	5317	24	20240	2.06194	1	0.268006	0.262734
GOTERM_BP_DIRECT	GO:0070542~response to fatty acid	13	0.217792	0.0108563	INSIG2, ILDR1, PLAT, FOXO3, PTGS2, FOXO1, ALAD, GNPAT, CAT, UCP2, SCD2, SOX9, TLR4	5317	24	20240	2.06194	1	0.268006	0.262734
GOTERM_BP_DIRECT	GO:1900242~regulation of synaptic vesicle endocytosis	13	0.217792	0.0108563	ROCK1, ACTB, ACTG1, PPP3CB, OPHN1, SYT11, SNX9, CALM3, PIP5K1C, VAMP4, CALM1, CALM2, PICALM	5317	24	20240	2.06194	1	0.268006	0.262734
GOTERM_BP_DIRECT	GO:0043277~apoptotic cell clearance	13	0.217792	0.0108563	LRP1, MEGF10, ALOX15, NR1H3, HMGB1, MERTK, JMJD6, ADGRB1, TYRO3, ITGAV, MFGE8, GAS6, TGM2	5317	24	20240	2.06194	1	0.268006	0.262734
GOTERM_BP_DIRECT	GO:0051289~protein homotetramerization	25	0.418831	0.0110351	USP16, SYCP1, CRTC1, SHMT1, CBY1, APIP, AQP5, HSD17B10, ACACA, GLS, CRYZ, ME1, TK1, B2M, CBR4, TRPM4, VASP, ACOT13, TRPV1, MCOLN1, UPB1, PKM, TRPV6, EVL, ALDOA	5317	59	20240	1.61299	1	0.271202	0.265867
GOTERM_BP_DIRECT	GO:0048675~axon extension	20	0.335064	0.0110431	NLGN3, SEMA5A, NRP1, GSK3B, SEMA7A, EDN1, HSP90AA1, EDN2, HSP90AB1, USP9X, SRF, LIMK1, RAPH1, SLC9A6, MAP1B, DVL1, ULK1, MAPT, SPG11, VCL	5317	44	20240	1.7303	1	0.271202	0.265867
GOTERM_BP_DIRECT	GO:0048015~phosphatidylinositol-mediated signaling	21	0.351818	0.0111592	PDGFRB, PDGFRA, GSN, NPR3, PIK3CB, PIK3C2A, IGF1R, PLCB3, INPP5A, SYNJ1, PIK3CA, PITPNM2, PI4KA, PLCE1, PLCH1, PLCH2, PLCG1, PLCB1, PLCD4, OGT, EXOC1	5317	47	20240	1.70085	1	0.273084	0.267712
GOTERM_BP_DIRECT	GO:0034504~protein localization to nucleus	23	0.385324	0.0111955	YWHAE, TOR1A, NUP155, MAGED1, RPL11, SRSF1, HTT, BMP7, TOPORS, COL1A1, PIKFYVE, XPO1, SMO, DNAJB6, SIX4, SUMO3, DVL1, LMNA, MDM2, SOX9, CALR, ZBTB7A, BANP	5317	53	20240	1.65195	1	0.273084	0.267712
GOTERM_BP_DIRECT	GO:0009411~response to UV	22	0.368571	0.0112064	CDKN2D, BRSK1, CDKN1A, REV1, CIRBP, HUS1, UBE4B, CCAR2, PRIMPOL, MSH6, TRP53I13, ERCC4, TRP53, SPRTN, PCLAF, ERCC8, ERCC5, ERCC6, DTL, TRIM32, RAD18, MEN1	5317	50	20240	1.67493	1	0.273084	0.267712
GOTERM_BP_DIRECT	GO:1902894~negative regulation of pri-miRNA transcription from RNA polymerase II promoter	14	0.234545	0.01194	HDAC4, TGFB1, SRF, PDGFB, HIF1A, ESR1, RELA, TGFBR1, YY1, REST, ZFP512B, NFIB, PPARG, SOX9	5317	27	20240	1.97382	1	0.289469	0.283774
GOTERM_BP_DIRECT	GO:0000462~maturation of SSU-rRNA from tricistronic rRNA transcript (SSU-rRNA, 5.8S rRNA, LSU-rRNA)	14	0.234545	0.01194	UTP4, RPS8, NGDN, FAM207A, PWP2, WDR46, WDR43, RPS14, HELB, RPS16, RPS19, BMS1, DHX37, TSR1	5317	27	20240	1.97382	1	0.289469	0.283774
GOTERM_BP_DIRECT	GO:0030307~positive regulation of cell growth	41	0.686882	0.0123951	PRR5, DDX3X, CD81, BRAT1, HPN, CIB1, DNPH1, CDKN2AIP, EGFR, SLC9A1, CXCL16, SDCBP, EXOSC4, HYAL1, ERBB2, AKT1, CD38, EP300, RICTOR, TEAD1, MFSD2A, USP47, TGFB2, H3F3B, SPHK1, CYBA, ACSL4, NRG1, INO80, F2, MTOR, TGFBR1, SUPV3L1, MMP14, BCL2, SGK1, FXN, HDGFL2, CEP43, TRIM32, HBEGF	5317	110	20240	1.41885	1	0.299733	0.293837
GOTERM_BP_DIRECT	GO:0006749~glutathione metabolic process	30	0.502597	0.0124524	GSTP2, GSTP1, GLO1, GSTT3, GSTT1, SLC7A11, OPLAH, NAT8F3, NAT8F5, GM3776, NAT8F1, GDAP1L1, NDP, GGT1, NAT8F7, PTGES2, IDH1, GSR, CTNS, EEF1G, GSTZ1, GCLC, NAT8, GSTA5, GSTA4, GSTA2, GSTA1, G6PDX, GCLM, GSTM5	5317	75	20240	1.52266	1	0.300349	0.294441
GOTERM_BP_DIRECT	GO:0045724~positive regulation of cilium assembly	11	0.184285	0.0127586	IFT20, GSK3B, CCDC88A, PPP1R35, CEP120, HTT, CCP110, FUZ, MNS1, KCTD17, ARHGAP35	5317	19	20240	2.20385	1	0.302197	0.296253
GOTERM_BP_DIRECT	GO:0006111~regulation of gluconeogenesis	11	0.184285	0.0127586	RANBP2, USP7, SESN2, CRY1, XPC, SIRT7, ACADM, FBP1, OGT, FOXO1, PDK2	5317	19	20240	2.20385	1	0.302197	0.296253
GOTERM_BP_DIRECT	GO:0035909~aorta morphogenesis	11	0.184285	0.0127586	PDGFRB, TFAP2B, SEC24B, JAG1, LRP1, KAT6A, NPRL3, CHD7, HES1, ADAMTS9, TBX2	5317	19	20240	2.20385	1	0.302197	0.296253
GOTERM_BP_DIRECT	GO:1903428~positive regulation of reactive oxygen species biosynthetic process	11	0.184285	0.0127586	HDAC4, ADGRB1, LCN2, RAB27A, CYBA, PARK7, FOXO3, CLCN3, SLC5A3, OGT, TLR4	5317	19	20240	2.20385	1	0.302197	0.296253
GOTERM_BP_DIRECT	GO:0000082~G1/S transition of mitotic cell cycle	29	0.485844	0.0127733	CAMK2B, CDKN1A, USP37, CDKN1B, PHF8, CCND1, EIF4EBP1, PIM2, POLE, ACVR1, CDKN2D, HSPA8, PLK3, TAF10, PLK2, RPS6, NFATC1, INHBA, USP29, CDC25A, HINFP, LATS1, LATS2, CDK6, RGCC, CDK4, CCNE1, BCL2, CACUL1	5317	72	20240	1.53324	1	0.302197	0.296253
GOTERM_BP_DIRECT	GO:0022604~regulation of cell morphogenesis	15	0.251298	0.0127873	ZRANB1, SPARC, WTIP, EFNA5, LARP4, CAMSAP1, FMNL3, ARC, CLDN3, FMNL2, ZMYM3, ZMYM6, RAC3, PHIP, FERMT2	5317	30	20240	1.90333	1	0.302197	0.296253
GOTERM_BP_DIRECT	GO:0046716~muscle cell cellular homeostasis	15	0.251298	0.0127873	TGFB1, CAV1, SRF, GAA, HIF1A, IL6, CSRP3, APC, BAG3, ENPP1, DMD, ALDOA, TRIM32, PFKM, FXN	5317	30	20240	1.90333	1	0.302197	0.296253
GOTERM_BP_DIRECT	GO:0061024~membrane organization	15	0.251298	0.0127873	SH3GLB2, SAR1A, HIP1R, TOR1AIP2, DHCR24, MTSS2, FCHSD1, CCDC88A, GNPAT, FCHSD2, SGCA, TMEM33, SGCB, CHP1, CIBAR1	5317	30	20240	1.90333	1	0.302197	0.296253
GOTERM_BP_DIRECT	GO:0032964~collagen biosynthetic process	7	0.117273	0.0128805	COL1A1, ADAMTS3, COL5A1, ARG1, SERPINH1, P3H4, P3H3	5317	9	20240	2.96073	1	0.302197	0.296253
GOTERM_BP_DIRECT	GO:0007021~tubulin complex assembly	7	0.117273	0.0128805	TBCEL, TBCE, TBCD, TBCC, TBCB, TBCA, CRYAB	5317	9	20240	2.96073	1	0.302197	0.296253
GOTERM_BP_DIRECT	GO:1904037~positive regulation of epithelial cell apoptotic process	7	0.117273	0.0128805	TIA1, SORT1, CARM1, HMOX1, BAX, JAK2, MTOR	5317	9	20240	2.96073	1	0.302197	0.296253
GOTERM_BP_DIRECT	GO:0048863~stem cell differentiation	28	0.46909	0.0130829	SHC4, GSK3B, SETD2, SETD6, TWIST1, TRP63, FOXO4, SOX21, VSIR, SLC9A1, ZFP281, EPCAM, NELFB, A2M, MEN1, TCF7L1, TFAP2C, OSR1, LIF, HMGA2, PUM1, ESR1, GAK, PHF5A, KRT14, MTF2, FGFR2, PHF19	5317	69	20240	1.54473	1	0.306186	0.300163
GOTERM_BP_DIRECT	GO:0010875~positive regulation of cholesterol efflux	16	0.268052	0.0134293	ABCA1, ABCA8A, LRP1, ABCA8B, CAV1, PTCH1, NR1H3, GPS2, APOA1, ZDHHC8, SIRT1, NFKBIA, EEPD1, PPARG, APOE, ABCG4	5317	33	20240	1.84565	1	0.312744	0.306592
GOTERM_BP_DIRECT	GO:0061098~positive regulation of protein tyrosine kinase activity	16	0.268052	0.0134293	EPHA4, ACE, IL34, PDGFB, SRCIN1, LRP8, AGT, ABI2, DLG3, DLG4, ABI1, DOK7, UNC119, NOX4, AGRN, GAS6	5317	33	20240	1.84565	1	0.312744	0.306592
GOTERM_BP_DIRECT	GO:0032570~response to progesterone	17	0.284805	0.0138958	NCOA1, SREBF1, HSPA8, NCOA2, TGFB2, TGFB1, WBP2, TGFB3, CAV1, ABHD2, NR1H3, FOS, TYMS, GPI1, CCL2, FOSB, CD38	5317	36	20240	1.79759	1	0.316442	0.310217
GOTERM_BP_DIRECT	GO:0007026~negative regulation of microtubule depolymerization	17	0.284805	0.0138958	WDR47, DYSF, CKAP2, KATNB1, CIB1, CAMSAP1, HDAC6, TTBK2, CAMSAP2, APC, NAV3, MAP2, TAOK1, MAP1B, GAS2L1, CLASP1, CLASP2	5317	36	20240	1.79759	1	0.316442	0.310217
GOTERM_BP_DIRECT	GO:0010608~posttranscriptional regulation of gene expression	17	0.284805	0.0138958	NANOS1, ACE, YTHDC1, CAV1, RC3H1, ATG14, LARP4, PUM1, SPOUT1, RC3H2, PUM2, PER1, EPB41L5, LARP1, ZC3H7A, GCNT2, METTL16	5317	36	20240	1.79759	1	0.316442	0.310217
GOTERM_BP_DIRECT	GO:0006865~amino acid transport	25	0.418831	0.0139017	SLC66A1, SLC3A1, SLC3A2, SLC7A11, SLC7A1, SLC7A2, SLC7A3, SLC25A48, SLC25A29, SLC38A7, SLC38A3, SLC25A45, SLC25A44, SLC38A2, SLC36A1, SLC38A1, SLC6A15, MFSD12, SLC7A4, SLC7A6, SLC6A9, SFXN3, SFXN4, SFXN1, SFXN5	5317	60	20240	1.58611	1	0.316442	0.310217
GOTERM_BP_DIRECT	GO:0006977~DNA damage response, signal transduction by p53 class mediator resulting in cell cycle arrest	9	0.150779	0.0140232	RBM38, PIDD1, CDKN1A, CRADD, TRP53, MDM2, RPL26, PTPRV, SOX4	5317	14	20240	2.44714	1	0.316442	0.310217
GOTERM_BP_DIRECT	GO:0000470~maturation of LSU-rRNA	9	0.150779	0.0140232	RPL7A, NSA2, EIF6, LAS1L, NOP2, NHP2, SNU13, RPL10A, RPF1	5317	14	20240	2.44714	1	0.316442	0.310217
GOTERM_BP_DIRECT	GO:0007076~mitotic chromosome condensation	9	0.150779	0.0140232	ATF6B, CDCA5, NCAPH2, AKAP8L, NUSAP1, AKAP8, NCAPD3, SMC4, SMC2	5317	14	20240	2.44714	1	0.316442	0.310217
GOTERM_BP_DIRECT	GO:0051984~positive regulation of chromosome segregation	9	0.150779	0.0140232	NUMA1, NCAPH2, NCAPG2, SMC5, NCAPD3, CDC6, SMC4, RAD18, SMC2	5317	14	20240	2.44714	1	0.316442	0.310217
GOTERM_BP_DIRECT	GO:0006739~NADP metabolic process	9	0.150779	0.0140232	H6PD, MDH1, IDH1, DCXR, NOCT, IDH2, G6PDX, ME1, PGD	5317	14	20240	2.44714	1	0.316442	0.310217
GOTERM_BP_DIRECT	GO:2000347~positive regulation of hepatocyte proliferation	9	0.150779	0.0140232	MED1, XBP1, HPN, ITPR1, TNFAIP3, CFLAR, PTN, FGF1, RTN4	5317	14	20240	2.44714	1	0.316442	0.310217
GOTERM_BP_DIRECT	GO:0030518~intracellular steroid hormone receptor signaling pathway	9	0.150779	0.0140232	ESRRA, MED1, NCOA2, CALCOCO1, GPER1, CARM1, PGR, ESR1, NR3C2	5317	14	20240	2.44714	1	0.316442	0.310217
GOTERM_BP_DIRECT	GO:1901653~cellular response to peptide	9	0.150779	0.0140232	SMPD3, FIS1, ANO1, KLF11, KLF5, NPR2, ID1, AKT1, PPP1R9B	5317	14	20240	2.44714	1	0.316442	0.310217
GOTERM_BP_DIRECT	GO:2000343~positive regulation of chemokine (C-X-C motif) ligand 2 production	9	0.150779	0.0140232	CD74, POSTN, LRP1, CCL5, LPL, MIF, HMGB1, TLR4, TIRAP	5317	14	20240	2.44714	1	0.316442	0.310217
GOTERM_BP_DIRECT	GO:0048870~cell motility	18	0.301558	0.0142137	MAP2K1, DST, PTEN, PLD1, ACTB, TGFBR1, ACTG1, PLD2, LRATD1, BCL6, CTNNA1, FSCN1, ELMO3, CD34, IER2, GAS8, EPHA2, PLEC	5317	39	20240	1.75692	1	0.317709	0.311459
GOTERM_BP_DIRECT	GO:0000422~mitophagy	18	0.301558	0.0142137	FIS1, GABARAPL1, ATG9B, ATG9A, CISD2, FUNDC2, MAP1LC3B, MAP1LC3A, CAPN10, RB1CC1, FUNDC1, ATG2A, ULK3, ULK1, SNX7, FBXL4, ATG2B, ATG5	5317	39	20240	1.75692	1	0.317709	0.311459
GOTERM_BP_DIRECT	GO:0006611~protein export from nucleus	18	0.301558	0.0142137	HSPA9, NUP214, GSK3B, EGR2, TGFB1, ANKLE1, ADAR, NUTF2, CTDSPL2, XPO1, XPO4, XPO6, XPO5, TPR, CHP1, CALR, PRKACA, RAN	5317	39	20240	1.75692	1	0.317709	0.311459
GOTERM_BP_DIRECT	GO:0007017~microtubule-based process	18	0.301558	0.0142137	DCTN2, TUBD1, DYNLL1, DYNLL2, LYST, TUBA1C, TUBB6, TUBA1B, TUBB2A, TUBB5, TUBA1A, TUBB3, MAP1B, KIF5B, KIFC3, DNAL4, MAP3K11, PAFAH1B1	5317	39	20240	1.75692	1	0.317709	0.311459
GOTERM_BP_DIRECT	GO:0034097~response to cytokine	32	0.536103	0.0142848	CD274, CFH, SRF, IL6RA, TNFRSF11A, PTGS2, TYMS, RELA, RELB, CXCL16, PPP3CB, FNTA, CASP6, CCL5, NFKBIZ, TIMP3, ACP5, TIMP1, SKIL, MCL1, JUN, FOS, OSMR, DDOST, NFKB2, SELP, SYNJ1, MAPKAPK3, BCL2, REL, IL6ST, BCL2L1	5317	82	20240	1.48553	1	0.317794	0.311542
GOTERM_BP_DIRECT	GO:0043406~positive regulation of MAP kinase activity	32	0.536103	0.0142848	FLT1, MAGED1, PDGFB, PDGFA, TGFA, IQGAP1, FGF1, EGFR, AKAP13, ERBB2, PDGFC, CSK, MAP2K6, PDGFRB, MEF2C, EDN1, MAP3K1, TGFB1, INSR, IL34, PRKCD, MIF, TPD52L1, VEGFA, P2RX7, CD24A, EPGN, CEACAM1, ERP29, NOX4, ADAM8, TLR4	5317	82	20240	1.48553	1	0.317794	0.311542
GOTERM_BP_DIRECT	GO:0043968~histone H2A acetylation	12	0.201039	0.0145639	MBTD1, MORF4L1, NAA40, VPS72, TRRAP, MORF4L2, RUVBL2, EP400, EPC1, MSL3, EPC2, ACTB	5317	22	20240	2.07636	1	0.320983	0.314669
GOTERM_BP_DIRECT	GO:0051568~histone H3-K4 methylation	12	0.201039	0.0145639	KMT2D, PRDM9, KMT2A, RBBP5, SETD1B, KMT2B, SETD1A, WDR5B, DPY30, ASH2L, ASH1L, MEN1	5317	22	20240	2.07636	1	0.320983	0.314669
GOTERM_BP_DIRECT	GO:0031954~positive regulation of protein autophosphorylation	12	0.201039	0.0145639	RAP2C, TOM1L1, RAD50, RAP2A, DDX3X, RASSF2, PDGFC, PDGFB, PDGFA, NBN, PRLR, VEGFA	5317	22	20240	2.07636	1	0.320983	0.314669
GOTERM_BP_DIRECT	GO:0060135~maternal process involved in female pregnancy	12	0.201039	0.0145639	RGS2, ITGA3, ARG1, CBS, LIF, CCL2, PLA2G6, PAM, ADCY7, MTOR, IL11RA1, MEN1	5317	22	20240	2.07636	1	0.320983	0.314669
GOTERM_BP_DIRECT	GO:0006469~negative regulation of protein kinase activity	31	0.51935	0.0147357	GSTP2, GSTP1, WNK4, PRKAG2, GSKIP, PARK7, SHB, LRP6, DEPTOR, DVL1, AKT1, CHP1, INPP5K, RTRAF, GADD45B, PDPK1, DTNBP1, GADD45G, IL6, CEACAM1, FABP4, GNAQ, AKT1S1, NF1, SMCR8, TRIB3, EPHA1, PKIG, PPIA, CEP43, PLEC	5317	79	20240	1.49375	1	0.324014	0.31764
GOTERM_BP_DIRECT	GO:0032496~response to lipopolysaccharide	63	1.05545	0.0148977	OTUD5, HMGB2, ATP2A2, PTPN22, ALAD, AKAP12, GJA1, DUSP10, NFKBIZ, CASP1, BDKRB1, ACP5, FBXO3, CCR7, LBP, LGALS9, GGT1, JAK2, EDN1, CHUK, RPL13A, ACOD1, FOS, TIRAP, SLPI, MAPKAPK3, IRF3, PELI1, TLR4, MAOB, CNP, LY96, NLRC3, TNFRSF11A, PTGS2, LIAS, ADIPOR2, PRDX3, PRDX2, CYP27B1, ABR, TBXA2R, NOCT, S100A14, PCK2, HNRNPA0, GGT5, NQO1, JUN, ACE, JUND, GCH1, NOS2, ERBIN, SMAD6, P2RX7, TJP1, NFKBIA, FE…	5317	184	20240	1.30337	1	0.326816	0.320387
GOTERM_BP_DIRECT	GO:0048593~camera-type eye morphogenesis	13	0.217792	0.015965	RING1, SHROOM2, IFT122, AQP5, BMP7, HIF1A, VEGFA, AQP1, YY1, COL8A2, FAT1, NF1, NECTIN1	5317	25	20240	1.97946	1	0.341465	0.334747
GOTERM_BP_DIRECT	GO:0008652~cellular amino acid biosynthetic process	13	0.217792	0.015965	MTRR, APIP, PYCR1, ASNS, MTR, PYCR2, PSAT1, CBS, MTHFD2L, ASL, PHGDH, ALDH18A1, BCAT2	5317	25	20240	1.97946	1	0.341465	0.334747
GOTERM_BP_DIRECT	GO:1905037~autophagosome organization	6	0.100519	0.0160349	ZFYVE26, GBA, ULK3, ATP13A2, PIK3C2A, SPG11	5317	7	20240	3.26285	1	0.341465	0.334747
GOTERM_BP_DIRECT	GO:0034728~nucleosome organization	6	0.100519	0.0160349	LIN54, MCM3AP, SETD2, SUPT6, CHD2, CHD1	5317	7	20240	3.26285	1	0.341465	0.334747
GOTERM_BP_DIRECT	GO:0010544~negative regulation of platelet activation	6	0.100519	0.0160349	PDGFRA, C1QTNF1, PDGFB, PDGFA, APOE, GP5	5317	7	20240	3.26285	1	0.341465	0.334747
GOTERM_BP_DIRECT	GO:0045652~regulation of megakaryocyte differentiation	6	0.100519	0.0160349	CNOT4, L3MBTL1, MEF2C, RBM15, EIF6, PRMT1	5317	7	20240	3.26285	1	0.341465	0.334747
GOTERM_BP_DIRECT	GO:0070508~cholesterol import	6	0.100519	0.0160349	SCARB1, STARD4, STARD5, NPC1L1, APOA1, LDLR	5317	7	20240	3.26285	1	0.341465	0.334747
GOTERM_BP_DIRECT	GO:1990116~ribosome-associated ubiquitin-dependent protein catabolic process	6	0.100519	0.0160349	RNF10, ZFP598, NEMF, LTN1, ASCC2, ASCC3	5317	7	20240	3.26285	1	0.341465	0.334747
GOTERM_BP_DIRECT	GO:0019674~NAD metabolic process	6	0.100519	0.0160349	LDHB, NADK2, LDHA, MDH1, GPD1L, NADK	5317	7	20240	3.26285	1	0.341465	0.334747
GOTERM_BP_DIRECT	GO:1901888~regulation of cell junction assembly	6	0.100519	0.0160349	TJP1, RAP1A, ROCK1, ROCK2, RAPGEF1, RAPGEF2	5317	7	20240	3.26285	1	0.341465	0.334747
GOTERM_BP_DIRECT	GO:0042256~mature ribosome assembly	6	0.100519	0.0160349	DDX3X, EIF6, NSUN4, C1QBP, EFL1, SBDS	5317	7	20240	3.26285	1	0.341465	0.334747
GOTERM_BP_DIRECT	GO:0044648~histone H3-K4 dimethylation	6	0.100519	0.0160349	KMT2D, PRDM9, KMT2A, SETD1B, KMT2B, SETD1A	5317	7	20240	3.26285	1	0.341465	0.334747
GOTERM_BP_DIRECT	GO:0036499~PERK-mediated unfolded protein response	6	0.100519	0.0160349	EIF2AK3, TMED2, QRICH1, EIF2S1, ATF4, NFE2L2	5317	7	20240	3.26285	1	0.341465	0.334747
GOTERM_BP_DIRECT	GO:0045668~negative regulation of osteoblast differentiation	28	0.46909	0.0160788	HDAC4, TNFAIP6, UCMA, TWIST1, AHR, TMEM53, TOB1, AREG, HDAC7, NOCT, SOX9, MEN1, TRPM4, SEMA4D, IGFBP5, PTCH1, CRIM1, NFATC1, AXIN2, SMAD6, TWSG1, CDK6, RIOX1, ID2, ID1, NBR1, ID3, PPARG	5317	70	20240	1.52266	1	0.341629	0.334908
GOTERM_BP_DIRECT	GO:0071346~cellular response to interferon-gamma	42	0.703635	0.0163557	CIITA, STXBP1, STXBP2, CAPG, CX3CL1, STX11, ACTG1, SLK, CCL5, KIF5B, MYO18A, CASP1, CCL2, SIRPA, FLNB, GBP2, CCL17, STX4A, RAB11FIP5, GBP3, CCL25, EDN1, GSN, NOS2, DAPK1, CCL20, GBP9, STX8, WNT5A, RPL13A, ACOD1, MYO1C, STAR, KIF16B, PDE12, ZYX, CDC42EP2, EVL, VAMP4, CALM1, TLR4, GAPDH	5317	115	20240	1.39026	1	0.346734	0.339913
GOTERM_BP_DIRECT	GO:0046580~negative regulation of Ras protein signal transduction	14	0.234545	0.0170194	TGFB2, DAB2IP, DGKZ, RABGEF1, PPP2CB, RASA4, NUP62, RASA2, RAPGEF1, NF1, SPRY2, SPRY1, LZTR1, FBP1	5317	28	20240	1.90333	1	0.359324	0.352255
GOTERM_BP_DIRECT	GO:0090090~negative regulation of canonical Wnt signaling pathway	48	0.804155	0.017037	AMER1, PTPRU, OTUD5, GSK3B, TAFAZZIN, HDAC1, CHD8, CBY1, LRP4, PRICKLE1, FOXO3, GLI1, STK4, NKD1, FOXO1, NKD2, CDH1, RUVBL2, DACT3, SOX9, APOE, LZTS2, EMD, TLE4, EGR1, TLE2, WNT5B, SIAH2, CAV1, CTNNBIP1, WNT5A, FZD6, DAB2IP, FUZ, AXIN2, TMEM170B, TLE6, TLE5, UBAC2, LATS1, CYLD, FERMT1, LATS2, APC, DDIT3, RAPGEF1, PFDN5, RBMS3	5317	135	20240	1.35348	1	0.359324	0.352255
GOTERM_BP_DIRECT	GO:0033120~positive regulation of RNA splicing	10	0.167532	0.0171776	SETX, ERN1, KHDRBS3, POLR2A, SRSF1, DYRK1A, SMN1, SLC38A2, RBM22, ZPR1	5317	17	20240	2.23921	1	0.359324	0.352255
GOTERM_BP_DIRECT	GO:0006024~glycosaminoglycan biosynthetic process	10	0.167532	0.0171776	PDGFRB, HS3ST3B1, NDST2, UGDH, EXT2, HEXA, XYLT2, PXYLP1, B3GALT6, B4GALT7	5317	17	20240	2.23921	1	0.359324	0.352255
GOTERM_BP_DIRECT	GO:0032516~positive regulation of phosphoprotein phosphatase activity	10	0.167532	0.0171776	PPP1R15A, PDGFRB, PTPA, PPP1R15B, HSP90AB1, PAWR, CALM3, JAK2, CALM1, CALM2	5317	17	20240	2.23921	1	0.359324	0.352255
GOTERM_BP_DIRECT	GO:0045717~negative regulation of fatty acid biosynthetic process	10	0.167532	0.0171776	ACADVL, CEACAM1, KLHL25, ACADL, INSIG2, INSIG1, ERLIN1, UBR4, TRIB3, BRCA1	5317	17	20240	2.23921	1	0.359324	0.352255
GOTERM_BP_DIRECT	GO:0045599~negative regulation of fat cell differentiation	24	0.402077	0.017704	ANKRD26, JAG1, TRIO, TGFB1, SORT1, INSIG1, WNT5A, GPS2, RORA, GATA3, SIRT1, ZFP36L2, FOXO1, VEGFA, LRP6, MMP11, DDIT3, GPER1, CCN4, ENPP1, TRIB3, MKX, TRIB2, FERMT2	5317	58	20240	1.57517	1	0.361665	0.35455
GOTERM_BP_DIRECT	GO:0043410~positive regulation of MAPK cascade	67	1.12247	0.0177303	FLT1, CD81, WWC1, ARRB1, NENF, HMGB1, CX3CL1, CRKL, IGF1R, MYDGF, C1QTNF1, FGF9, GPER1, ADORA1, PLCE1, JAK2, MAP3K5, MAP2K1, KSR1, EPHA8, IGFBP3, PRKCD, FRS2, TGFBR1, DOK3, ROR1, CCNQ, PPIA, JCAD, TMEM106A, TRIM12C, ZFP622, ROCK1, ROCK2, SHC1, PDGFB, PDGFA, LPAR3, IL6RA, IQGAP1, EGFR, INAVA, PRDX2, ERBB2, RIPK1, MAP2K6, SPAG9, CD74, NTRK2, MAP3K1, GADD45B, PDE6G, TGFB3, RYK, INSR, DAB2IP, LIF, SO…	5317	199	20240	1.28164	1	0.361665	0.35455
GOTERM_BP_DIRECT	GO:0051865~protein autoubiquitination	31	0.51935	0.0177808	RNF10, RNF11, UHRF2, CUL3, LTN1, RNF19B, BRCA1, RCHY1, BRCA2, CBL, RNFT1, RNF157, HECTD1, RNF213, MARCHF7, WWP2, UBE4B, BFAR, KLHL24, RNF41, CNOT4, TRIM17, TRAF6, UBE2T, MDM2, RNF181, ERCC8, RNF185, RNF122, RAD18, RNF187	5317	80	20240	1.47508	1	0.361665	0.35455
GOTERM_BP_DIRECT	GO:0030279~negative regulation of ossification	15	0.251298	0.0177831	MEF2C, TGFB1, LRP4, TMEM53, SMAD6, RBPJ, HIF1A, SMAD7, CYP27B1, CHSY1, P2RY2, BCL2, ENPP1, SOX9, MKX	5317	31	20240	1.84193	1	0.361665	0.35455
GOTERM_BP_DIRECT	GO:0035987~endodermal cell differentiation	15	0.251298	0.0177831	SETD2, MAP2K1, LAMB3, COL11A1, LAMA3, COL12A1, FN1, HMGA2, INHBA, MMP14, COL4A2, MMP15, COL6A1, GRB2, ITGAV	5317	31	20240	1.84193	1	0.361665	0.35455
GOTERM_BP_DIRECT	GO:0043403~skeletal muscle tissue regeneration	15	0.251298	0.0177831	NFIX, IFRD1, DYSF, CFLAR, SNHG15, SELENON, GJA1, KLF5, PKM, SGCA, PLAU, NACA, DMD, HDGFL2, KPNA1	5317	31	20240	1.84193	1	0.361665	0.35455
GOTERM_BP_DIRECT	GO:0006284~base-excision repair	16	0.268052	0.0183057	USP47, POLQ, LIG1, MPG, PARP2, HMGA1, HUWE1, RPA1, HMGA2, RPA2, HMGA1B, HMGB1, RPA3, ERCC6, NEIL1, MUTYH	5317	34	20240	1.79137	1	0.361665	0.35455
GOTERM_BP_DIRECT	GO:0008333~endosome to lysosome transport	22	0.368571	0.0183357	VPS18, PXK, RAB7, SNAPIN, PLEKHF1, MGRN1, SORT1, BECN2, AKTIP, STX8, TGFBRAP1, ATG14, TRAK1, LIPA, RNF157, SNX16, HGS, VPS11, EPG5, VIPAS39, RILP, VPS16	5317	52	20240	1.61051	1	0.361665	0.35455
GOTERM_BP_DIRECT	GO:0007040~lysosome organization	22	0.368571	0.0183357	ABCA1, VPS18, MBTPS1, WASHC5, SNAPIN, AKTIP, GAA, GBA, HEXA, CLN8, LYST, LIPA, CLN6, MTOR, TPCN2, ZFYVE26, CREG1, HSD17B1, ACP2, TPP1, VPS35, SPG11	5317	52	20240	1.61051	1	0.361665	0.35455
GOTERM_BP_DIRECT	GO:0001755~neural crest cell migration	22	0.368571	0.0183357	SEMA5A, ACVR1, LAMA5, NRP1, SEMA4A, SEMA7A, NRP2, SEMA4D, SEMA3C, SEMA4B, SEMA4C, SEMA3E, SEMA3F, HIF1A, CORO1C, EFNB1, ZEB2, SMO, GDNF, ANXA6, NRTN, PHACTR4	5317	52	20240	1.61051	1	0.361665	0.35455
GOTERM_BP_DIRECT	GO:0001570~vasculogenesis	30	0.502597	0.0183814	NRP1, CUL7, SETD2, CITED2, NPR2, HOXA13, AMOT, HDAC7, SGPL1, ZMIZ1, HEY2, ITGB8, HAS2, ENPP1, ITGAV, TEAD2, NTRK2, TGFB1, BRPF1, ANGPT1, FBXW7, TIPARP, HEG1, CAV1, TBX6, QKI, MYO1E, SMO, ACKR3, EPHA2	5317	77	20240	1.48311	1	0.361665	0.35455
GOTERM_BP_DIRECT	GO:0051591~response to cAMP	21	0.351818	0.0185731	SREBF1, JUN, BCKDHB, HMGA1, CREM, PLAT, PYGM, BRAF, FOS, AREG, COL1A1, PER1, ALDH3A1, CYP27B1, CARM1, NDUFS4, SDC1, FOSB, MMP19, CDO1, BIRC2	5317	49	20240	1.63142	1	0.361665	0.35455
GOTERM_BP_DIRECT	GO:0006094~gluconeogenesis	21	0.351818	0.0185731	MDH1, PGAM1, PGAM2, PPP4R3A, ENO1, PPP4R3B, ENO2, GPI1, G6PC3, GPD1, CRY1, PGK1, SLC25A10, ALDOC, GAPDH, FBP1, SLC25A11, ATF3, ATF4, SLC25A13, PCK2	5317	49	20240	1.63142	1	0.361665	0.35455
GOTERM_BP_DIRECT	GO:0071549~cellular response to dexamethasone stimulus	21	0.351818	0.0185731	ERRFI1, USP8, TGFB1, RPL32, ARG1, SRD5A1, PLAT, CFLAR, FBXO32, FOXO1, EGFR, IGF1R, AQP1, TFAP4, STAR, GDNF, DDIT4, EIF4EBP1, CCL2, JAK2, PCK2	5317	49	20240	1.63142	1	0.361665	0.35455
GOTERM_BP_DIRECT	GO:0030890~positive regulation of B cell proliferation	21	0.351818	0.0185731	CD74, MEF2C, CDKN1A, ATAD5, TFRC, CD81, IRS2, MIF, PRLR, TIRAP, BST1, BCL6, IL7, CLCF1, BCL2, PELI1, CD38, TCF3, TLR4, ADA, CD320	5317	49	20240	1.63142	1	0.361665	0.35455
GOTERM_BP_DIRECT	GO:0045824~negative regulation of innate immune response	17	0.284805	0.0186298	IFI204, PRKDC, TRAFD1, CGAS, TNFAIP3, ACOD1, NLRC3, IFI202B, AURKB, ZDHHC18, TYRO3, AKT1, BANF1, CACTIN, SMPDL3B, LYAR, ATG5	5317	37	20240	1.749	1	0.361665	0.35455
GOTERM_BP_DIRECT	GO:0008625~extrinsic apoptotic signaling pathway via death domain receptors	17	0.284805	0.0186298	CASP8AP2, DDX3X, DAPK1, ROCK2, DDX47, SORT1, DAB2IP, HMGB2, TNFRSF10B, STK4, DEDD2, PIDD1, BAG3, BCL2, NF1, BAX, SKIL	5317	37	20240	1.749	1	0.361665	0.35455
GOTERM_BP_DIRECT	GO:0048846~axon extension involved in axon guidance	8	0.134026	0.0187515	NRP1, NRP2, ALCAM, SMO, RYK, WNT5A, SEMA3F, PLXNA3	5317	12	20240	2.53777	1	0.361665	0.35455
GOTERM_BP_DIRECT	GO:0097435~supramolecular fiber organization	8	0.134026	0.0187515	CST3, HSP90AB1, COL5A1, BAX, LTBP2, MAPT, BID, B4GALT7	5317	12	20240	2.53777	1	0.361665	0.35455
GOTERM_BP_DIRECT	GO:0007093~mitotic cell cycle checkpoint	8	0.134026	0.0187515	TRRAP, ZWILCH, RPS6, CHEK1, NBN, CHFR, ZWINT, MAD2L1	5317	12	20240	2.53777	1	0.361665	0.35455
GOTERM_BP_DIRECT	GO:0033539~fatty acid beta-oxidation using acyl-CoA dehydrogenase	8	0.134026	0.0187515	GCDH, ACADVL, ACADL, IVD, ETFA, ACADM, ACADS, ACAD12	5317	12	20240	2.53777	1	0.361665	0.35455
GOTERM_BP_DIRECT	GO:0006686~sphingomyelin biosynthetic process	8	0.134026	0.0187515	SPTLC1, SAMD8, VAPA, ABCA8A, ABCA8B, ORMDL3, PEMT, SGMS2	5317	12	20240	2.53777	1	0.361665	0.35455
GOTERM_BP_DIRECT	GO:0043922~negative regulation by host of viral transcription	8	0.134026	0.0187515	REST, JUN, TFAP4, HDAC1, CCL5, HMGA2, INPP5K, BRD4	5317	12	20240	2.53777	1	0.361665	0.35455
GOTERM_BP_DIRECT	GO:0045869~negative regulation of single stranded viral RNA replication via double stranded DNA intermediate	8	0.134026	0.0187515	APOBEC3, SETDB1, MORC2A, TASOR, HMGA2, INPP5K, MPHOSPH8, RESF1	5317	12	20240	2.53777	1	0.361665	0.35455
GOTERM_BP_DIRECT	GO:0045348~positive regulation of MHC class II biosynthetic process	8	0.134026	0.0187515	IL33, XBP1, CIITA, JAK2, TLR4, SIRT1, TMEM106A, CDK5R1	5317	12	20240	2.53777	1	0.361665	0.35455
GOTERM_BP_DIRECT	GO:0001881~receptor recycling	8	0.134026	0.0187515	ARFGEF2, EHD3, CAML, ALS2, LMTK2, PLEKHA3, PHETA1, PLEKHJ1	5317	12	20240	2.53777	1	0.361665	0.35455
GOTERM_BP_DIRECT	GO:0006596~polyamine biosynthetic process	8	0.134026	0.0187515	AMD1, ODC1, SMS, AZIN2, OAZ1, SAT1, OAZ2, SRM	5317	12	20240	2.53777	1	0.361665	0.35455
GOTERM_BP_DIRECT	GO:2000810~regulation of bicellular tight junction assembly	8	0.134026	0.0187515	TJP1, GJA1, MYO1C, FZD5, SNAI1, PKP2, NEDD4L, PRKACA	5317	12	20240	2.53777	1	0.361665	0.35455
GOTERM_BP_DIRECT	GO:0032486~Rap protein signal transduction	8	0.134026	0.0187515	RAP2C, RAP2A, RAP1A, SGSM3, PLK2, RAPGEF1, RAPGEF2, RAPGEF3	5317	12	20240	2.53777	1	0.361665	0.35455
GOTERM_BP_DIRECT	GO:0051168~nuclear export	8	0.134026	0.0187515	RANBP2, AKAP13, CDKN1B, ATXN1, NEMF, RITA1, HNRNPA1, LZTS2	5317	12	20240	2.53777	1	0.361665	0.35455
GOTERM_BP_DIRECT	GO:1901388~regulation of transforming growth factor beta activation	5	0.0837661	0.0187816	ITGB8, ITGAV, ITGB6, LRRC32, LTBP1	5317	5	20240	3.80666	1	0.361665	0.35455
GOTERM_BP_DIRECT	GO:1905605~positive regulation of maintenance of permeability of blood-brain barrier	5	0.0837661	0.0187816	TJP1, OCLN, ANGPT1, TJP3, TJP2	5317	5	20240	3.80666	1	0.361665	0.35455
GOTERM_BP_DIRECT	GO:1902975~mitotic DNA replication initiation	5	0.0837661	0.0187816	POLA1, GINS3, MCM3, MCM4, MCM2	5317	5	20240	3.80666	1	0.361665	0.35455
GOTERM_BP_DIRECT	GO:0060750~epithelial cell proliferation involved in mammary gland duct elongation	5	0.0837661	0.0187816	MED1, TFAP2C, WNT5A, ESR1, AREG	5317	5	20240	3.80666	1	0.361665	0.35455
GOTERM_BP_DIRECT	GO:0060355~positive regulation of cell adhesion molecule production	5	0.0837661	0.0187816	COLEC12, CREBBP, CAV1, FLOT1, GLRX	5317	5	20240	3.80666	1	0.361665	0.35455
GOTERM_BP_DIRECT	GO:1990441~negative regulation of transcription from RNA polymerase II promoter in response to endoplasmic reticulum stress	5	0.0837661	0.0187816	PPP1R15A, JUN, NCK2, TMBIM6, NCK1	5317	5	20240	3.80666	1	0.361665	0.35455
GOTERM_BP_DIRECT	GO:0090188~negative regulation of pancreatic juice secretion	5	0.0837661	0.0187816	WNK1, WNK3, WNK4, STK39, NR1H3	5317	5	20240	3.80666	1	0.361665	0.35455
GOTERM_BP_DIRECT	GO:0006550~isoleucine catabolic process	5	0.0837661	0.0187816	BCKDK, ACADSB, HSD17B10, BCAT2, ACAT1	5317	5	20240	3.80666	1	0.361665	0.35455
GOTERM_BP_DIRECT	GO:0061436~establishment of skin barrier	18	0.301558	0.0187911	HDAC3, SRF, GBA, KDF1, TRP63, LSR, GRHL1, KLF4, TMPRSS13, GAK, CYP26B1, CDH1, KRT16, TMEM79, NFKBIZ, STMN1, ALOXE3, PLEC	5317	40	20240	1.713	1	0.361665	0.35455
GOTERM_BP_DIRECT	GO:0045880~positive regulation of smoothened signaling pathway	19	0.318311	0.0188196	TTC23, ARMC9, TUBD1, WNT9A, GLI1, TXNDC15, UCHL5, POR, SCUBE1, EVC, FGF9, SMO, CHSY1, STK36, RAB34, CTNNA1, ULK3, CIBAR1, GAS8	5317	43	20240	1.68201	1	0.361665	0.35455
GOTERM_BP_DIRECT	GO:0045667~regulation of osteoblast differentiation	11	0.184285	0.0196001	ESRRA, GSK3B, REST, RASSF2, A430033K04RIK, APC, UCMA, SMOC1, GLI1, PRKACA, ATF4	5317	20	20240	2.09366	1	0.373626	0.366276
GOTERM_BP_DIRECT	GO:0097284~hepatocyte apoptotic process	11	0.184285	0.0196001	ATF2, GSK3B, GSN, KRT18, CASP6, DNMT3A, KRT8, ADAR, STK4, BID, BCL2L1	5317	20	20240	2.09366	1	0.373626	0.366276
GOTERM_BP_DIRECT	GO:0031145~anaphase-promoting complex-dependent catabolic process	11	0.184285	0.0196001	CDC20, FZR1, CDC23, UBE2C, CDC26, CUL3, CDC16, ANAPC4, ANAPC5, ECRG4, ANAPC1	5317	20	20240	2.09366	1	0.373626	0.366276
GOTERM_BP_DIRECT	GO:0035329~hippo signaling	11	0.184285	0.0196001	LATS1, TEAD4, LATS2, AMOTL2, FAT4, AMOTL1, STK4, TEAD1, TEAD2, AMOT, TEAD3	5317	20	20240	2.09366	1	0.373626	0.366276
GOTERM_BP_DIRECT	GO:0009791~post-embryonic development	41	0.686882	0.0198286	CSRNP1, KMT2A, SEMA3C, INPPL1, ITPR1, TMTC3, GATA3, GIGYF2, SGPL1, BCL2L11, SERP1, CHST11, PPP1R13L, STK36, ABL2, PLAGL2, ASL, ACADM, SZT2, MORC3, USP9X, TIPARP, HEG1, ARID5B, ASH1L, DICER1, MAPK8IP3, RC3H2, MTOR, TGFBR1, NR4A2, ALDH5A1, GNAQ, TBCE, AGO2, BCL2, BAX, ATM, ATF5, FGFR2, LLGL2	5317	113	20240	1.38118	1	0.377222	0.369801
GOTERM_BP_DIRECT	GO:0031647~regulation of protein stability	36	0.603116	0.0208323	OTUD5, HDAC3, TMEM183A, CD81, PTEN, NEDD4L, CDKN2AIP, HDAC6, CCAR2, GGA3, DDI2, UBR5, LMNA, VPS35, SOX4, ATF7IP, CTSA, UBL4A, SREBF1, USP47, HSPA8, USP8, USP7, XBP1, ADGRV1, ANK2, DDOST, DPM3, RNF128, GIPC1, TADA3, BCL2, TOMM7, PIN1, USP40, PRKD1	5317	97	20240	1.41278	1	0.39552	0.38774
GOTERM_BP_DIRECT	GO:0006470~protein dephosphorylation	52	0.871168	0.0213281	PTPRU, PTPRS, PTEN, PTPN21, PPP2R2A, PTPN22, CTDSPL2, PTPRK, DUSP18, PTPN23, DUSP16, PTPRF, PPP3CB, DUSP10, PPP4R2, PPP2R5E, PTPRV, DUSP4, PPP1R12A, DUSP3, DUSP1, PPP2R5B, PPP2R5A, PPP4R3A, PPP4R3B, DUSP8, CDC25C, DUSP6, CDC25A, CTTNBP2NL, DUSP7, CDC25B, PHLPP2, MTMR3, CTDP1, PPM1K, PPM1D, PPP2CB, PTPRZ1, PTPMT1, RNGTT, EYA2, EYA3, PTPN12, SSH2, PPP1CA, NCEH1, UBLCP1, PTPRA, BCL2, PTPN6, CDKN3	5317	150	20240	1.31964	1	0.403893	0.395947
GOTERM_BP_DIRECT	GO:0006446~regulation of translational initiation	12	0.201039	0.0214014	GLE1, EIF5B, PPP1R15B, IMPACT, KLHL25, EIF3K, NCBP2, EIF4EBP1, BZW2, MIF4GD, EIF1, EIF3B	5317	23	20240	1.98608	1	0.403893	0.395947
GOTERM_BP_DIRECT	GO:0000027~ribosomal large subunit assembly	12	0.201039	0.0214014	MRPL20, BOP1, RPL5, RPL3, RPL10, RPL11, NOP2, RPLP0, RPL23A, NLE1, MDN1, RPL6	5317	23	20240	1.98608	1	0.403893	0.395947
GOTERM_BP_DIRECT	GO:0007264~small GTPase mediated signal transduction	39	0.653376	0.0215528	DOCK6, CDC42SE1, DOCK5, ARHGAP8, GDI1, RHOBTB3, ARHGAP18, RASGRP2, RND2, LIPA, RAPGEFL1, RND1, DOCK10, RHOT2, RAP1A, YWHAQ, RASGEF1C, RAC3, PLCE1, HMOX1, CHML, RALGPS2, RHOF, RHOC, CCDC88A, TIAM1, RABIF, NUCB1, RAPGEF2, RGL3, ARHGEF7, SOS1, RAPGEF6, RGL2, PLCD4, SOS2, RHOQ, RAPGEF3, RAPGEF4	5317	107	20240	1.38747	1	0.405941	0.397955
GOTERM_BP_DIRECT	GO:0070374~positive regulation of ERK1 and ERK2 cascade	79	1.3235	0.0218797	NRP1, ARHGAP8, PTEN, CIB1, PTPN22, ARRB1, HMGB1, FGF1, PHB2, CX3CL1, CRKL, ICAM1, AKAP12, GLIPR2, GPER1, CCN2, NELFE, PDGFRB, PDGFRA, MAP2K1, RIPK2, FBXW7, SERPINF2, NRG1, MIF, NPNT, MTURN, TIRAP, RAPGEF1, RAPGEF2, MYH9, GAS6, TLR4, ATP6V0C, NOTCH2, SEMA7A, NDRG4, RAMP3, LRP1, SHC1, ALOX15, PDGFB, PDGFA, CXCR4, NOD1, PHB, EGFR, GNAI2, C3, RAP1A, CCL5, PDGFC, GCNT2, CCL2, ABL2, APOE, CCL17, CCL25,…	5317	242	20240	1.24267	1	0.411277	0.403187
GOTERM_BP_DIRECT	GO:0034446~substrate adhesion-dependent cell spreading	24	0.402077	0.0219646	NTNG1, NTNG2, LAMA5, NRP1, LAMB3, PXN, NTN4, FN1, LAMC2, BRAF, PARVA, LAMC1, MERTK, SRCIN1, FER, ITGA8, TYRO3, ITGB7, ITGAV, EPHA1, FERMT2, FERMT3, MEGF9, EPHB3	5317	59	20240	1.54847	1	0.412055	0.403949
GOTERM_BP_DIRECT	GO:0006879~cellular iron ion homeostasis	23	0.385324	0.0225109	EGLN1, ATP6V1A, FRRS1, GLRX3, TFRC, NCOA4, SLC40A1, TRF, ERFE, HIF1A, NUBP1, TMEM199, HPX, FTL1, FTH1, BOLA2, HMOX1, ATP13A2, ATP6V0D1, CYB561, B2M, FXN, PICALM	5317	56	20240	1.56345	1	0.419804	0.411545
GOTERM_BP_DIRECT	GO:0048144~fibroblast proliferation	23	0.385324	0.0225109	TGIF1, RRN3, KMT2A, CAV1, WNT7B, LIF, HMGA2, LIG4, VEGFD, ESR1, AGT, MORF4L1, ING5, SP2, TRP53, PDGFC, CDK1, NF1, PHIP, CD248, LZTS2, PTPRV, MEN1	5317	56	20240	1.56345	1	0.419804	0.411545
GOTERM_BP_DIRECT	GO:0007405~neuroblast proliferation	23	0.385324	0.0225109	NFIX, NDE1, HHIP, FZD9, FRS2, CIP2A, PROX1, EML1, HIF1A, ZZEF1, VEGFA, CD24A, SMO, RACGAP1, TRP53, CTNNA1, NF1, PLXNB2, KCTD11, NBN, FGFR3, PRL2C2, PAFAH1B1	5317	56	20240	1.56345	1	0.419804	0.411545
GOTERM_BP_DIRECT	GO:0046889~positive regulation of lipid biosynthetic process	13	0.217792	0.022694	SREBF1, ZBTB20, NR1H3, APOA1, ABHD6, CREBL2, DBI, SORBS1, MTOR, MLX, AKT1, APOE, OGT	5317	26	20240	1.90333	1	0.420729	0.412453
GOTERM_BP_DIRECT	GO:0045736~negative regulation of cyclin-dependent protein serine/threonine kinase activity	13	0.217792	0.022694	HEXIM1, CDKN1A, CDKN1B, PLK1, PTEN, TNFAIP3, NR2F2, LATS1, TFAP4, LATS2, APC, CDK5RAP3, MEN1	5317	26	20240	1.90333	1	0.420729	0.412453
GOTERM_BP_DIRECT	GO:0036120~cellular response to platelet-derived growth factor stimulus	13	0.217792	0.022694	ERRFI1, PDGFB, IQGAP1, CBL, CORO1B, MTSS2, CCNA2, HYAL1, CCL2, HAS2, PPARG, ATP7A, TLR4	5317	26	20240	1.90333	1	0.420729	0.412453
GOTERM_BP_DIRECT	GO:0003007~heart morphogenesis	29	0.485844	0.0228802	SMARCD3, TAFAZZIN, COL11A1, CHD7, PDS5A, TTN, NIPBL, ZMIZ1, ARID2, EPHB4, KDM6A, LEFTY1, TGFB2, PTCH1, INSR, GAA, MRTFB, MTOR, EPOR, VEGFA, TBX2, COL2A1, SMO, COL5A1, DLC1, KAT6A, ASXL2, FAT4, SOS1	5317	75	20240	1.47191	1	0.42335	0.415022
GOTERM_BP_DIRECT	GO:0001503~ossification	41	0.686882	0.0229775	ECM1, PKDCC, DLX5, COL11A1, NPR2, ALOX15, TWIST1, STC1, PTN, TNFRSF11A, ADAMTS12, SMPD3, SBNO2, RASSF2, SPP1, ENPP1, ATP6V0A4, RPL38, SOX9, CCN2, MEN1, ADAMTS7, RSAD2, SORT1, EIF2AK3, FZD9, SUCO, BMP7, KAZALD1, COL1A1, EXT2, TWSG1, MMP14, COL2A1, BMP1, SMO, SP1, TRAF6, MGP, BCL2, ATP6V1B1	5317	114	20240	1.36906	1	0.424322	0.415974
GOTERM_BP_DIRECT	GO:0030850~prostate gland development	9	0.150779	0.0232196	HOXA10, ANXA1, PTCH1, TRP63, AHR, SOX9, FKBP4, GLI1, HOXA13	5317	15	20240	2.28399	1	0.425468	0.417098
GOTERM_BP_DIRECT	GO:0035810~positive regulation of urine volume	9	0.150779	0.0232196	NPPB, BTC, TFAP2B, EDN1, HYAL2, NPR3, INPP5K, HAS2, GNAI2	5317	15	20240	2.28399	1	0.425468	0.417098
GOTERM_BP_DIRECT	GO:0070231~T cell apoptotic process	9	0.150779	0.0232196	P2RX7, BCL2L11, KDELR1, BCL2, RIPK1, EBF4, BCL10, LIPA, BBC3	5317	15	20240	2.28399	1	0.425468	0.417098
GOTERM_BP_DIRECT	GO:0009268~response to pH	9	0.150779	0.0232196	CLCN7, ARSA, GJA1, TG, TTPA, GBA, TRPV1, PAM, ARSB	5317	15	20240	2.28399	1	0.425468	0.417098
GOTERM_BP_DIRECT	GO:0006612~protein targeting to membrane	21	0.351818	0.0234842	RTP4, ARL6, ZDHHC20, VPS37C, OGA, VPS37D, ZDHHC24, DUSP18, VPS37B, ZDHHC1, ZDHHC2, ZDHHC14, RABGEF1, PIKFYVE, ZDHHC18, MYO1C, NACA, EXOC4, ADORA1, AQP11, GOLGA7	5317	50	20240	1.5988	1	0.427857	0.41944
GOTERM_BP_DIRECT	GO:0001825~blastocyst formation	14	0.234545	0.0235763	TEAD4, KDM4C, USPL1, NOP2, SUPT6, RTN4, TM4SF1, TJP1, RPL7L1, MFNG, MXI1, SKIL, SF3B1, GABPA	5317	29	20240	1.8377	1	0.427857	0.41944
GOTERM_BP_DIRECT	GO:0043200~response to amino acid	14	0.234545	0.0235763	EDN1, CDKN1B, ARG1, GSTP1, MTHFR, ASNS, MTOR, ALAD, RRAGA, GLRB, RRAGC, BCL2, CCL2, CDO1	5317	29	20240	1.8377	1	0.427857	0.41944
GOTERM_BP_DIRECT	GO:0048844~artery morphogenesis	14	0.234545	0.0235763	NRP1, NOTCH3, CHD7, RBPJ, HOXA13, TGFBR1, VEGFA, SMAD7, ZMIZ1, NF1, HES1, APOE, LDLR, STRA6	5317	29	20240	1.8377	1	0.427857	0.41944
GOTERM_BP_DIRECT	GO:0035066~positive regulation of histone acetylation	14	0.234545	0.0235763	TGFB1, SMARCA5, DDX21, ARRB1, DEK, BRCA1, BAZ1B, MYO1C, MYBBP1A, RUVBL2, EP300, ERCC6, BRD7, SF3B1	5317	29	20240	1.8377	1	0.427857	0.41944
GOTERM_BP_DIRECT	GO:0030511~positive regulation of transforming growth factor beta receptor signaling pathway	15	0.251298	0.0241297	CREBBP, HSP90AB1, CITED2, NPNT, HIPK2, SDCBP, FERMT1, FLCN, ZEB2, SNW1, GIPC1, ITGA8, EP300, RNF111, MEN1	5317	32	20240	1.78437	1	0.434837	0.426283
GOTERM_BP_DIRECT	GO:0071479~cellular response to ionizing radiation	19	0.318311	0.0242033	BLM, CDKN1A, TGFB1, IFI204, HUS1, LIG4, INO80, BRCA1, BRCA2, SIRT1, BBC3, RAD51AP1, TRP53, SWI5, GRB2, INTS7, ATM, ITGB6, RPL26	5317	44	20240	1.64378	1	0.434837	0.426283
GOTERM_BP_DIRECT	GO:0016236~macroautophagy	19	0.318311	0.0242033	GABARAPL1, HDAC10, PIK3R4, MYO5A, ATG14, PIK3C2A, MTOR, MAP1LC3B, MAP1LC3A, NPC1, ATG16L2, NBR1, VTI1A, HMOX1, ULK1, PIM2, SQSTM1, VTI1B, ATG5	5317	44	20240	1.64378	1	0.434837	0.426283
GOTERM_BP_DIRECT	GO:1904707~positive regulation of vascular smooth muscle cell proliferation	19	0.318311	0.0242033	EDN1, JUN, IGFBP5, FOXJ2, PDGFB, FRS2, AGT, GNAI2, ERN1, GJA1, NR4A3, FGF9, ADAMTS1, MDM2, NF1, JAK2, MEF2D, FGFR2, MAP3K5	5317	44	20240	1.64378	1	0.434837	0.426283
GOTERM_BP_DIRECT	GO:0031398~positive regulation of protein ubiquitination	32	0.536103	0.0243914	AMER1, GSK3B, HDAC3, CUL3, MYCBP2, WBP1L, ARRB1, BCL10, BRCA1, PTTG1IP, PRICKLE1, RCHY1, INAVA, RASSF1, RNF111, CDK5RAP3, ANGPT1, FBXW7, RIPK2, SPHK1, CAV1, HUWE1, COMMD1, FBXO33, CHFR, SMAD7, CRY1, PELI1, SPRTN, FGFR3, BIRC2, BIRC3	5317	85	20240	1.43309	1	0.434837	0.426283
GOTERM_BP_DIRECT	GO:0001569~branching involved in blood vessel morphogenesis	18	0.301558	0.0244187	SEMA5A, ACVR1, NRP1, EDN1, RBM15, FLT1, PLXND1, ANGPT1, SRF, CXCR4, SEMA3E, AHR, STK4, VEGFA, GNA13, VANGL2, CXCL12, COL4A1	5317	41	20240	1.67122	1	0.434837	0.426283
GOTERM_BP_DIRECT	GO:0033209~tumor necrosis factor-mediated signaling pathway	18	0.301558	0.0244187	TNFSF18, CHUK, KRT8, TRAF1, TNFRSF11A, FOXO3, RELA, EDA2R, TNFRSF1A, TXNDC17, NFKBIA, RRAGA, KRT18, TRP53, TRAF6, CDIP1, JAK2, CARD14	5317	41	20240	1.67122	1	0.434837	0.426283
GOTERM_BP_DIRECT	GO:0050772~positive regulation of axonogenesis	18	0.301558	0.0244187	ROBO2, NTRK2, MAP2K1, SEMA4D, PLXND1, METRN, BRAF, TRAK1, TIAM1, ZEB2, STK25, RUFY3, PLXNB2, PLXNA1, PLXNB1, SKIL, PICALM, PLXNA3	5317	41	20240	1.67122	1	0.434837	0.426283
GOTERM_BP_DIRECT	GO:0043616~keratinocyte proliferation	16	0.268052	0.0244208	CDKN1A, PTCH1, FST, KDF1, IFT122, TRP63, NFATC1, IFT80, OVOL1, EFNB2, FERMT1, IFT52, ZEB1, CD109, NFKBIZ, IRF6	5317	35	20240	1.74019	1	0.434837	0.426283
GOTERM_BP_DIRECT	GO:0046697~decidualization	16	0.268052	0.0244208	NDRG3, CITED2, PARP2, LIF, STC1, ASH1L, PTN, PTGS2, EPOR, CYP27B1, GJA1, CDH1, STC2, NDP, IL11RA1, MEN1	5317	35	20240	1.74019	1	0.434837	0.426283
GOTERM_BP_DIRECT	GO:2001244~positive regulation of intrinsic apoptotic signaling pathway	17	0.284805	0.0245028	BCAP31, FIS1, PLEKHF1, CAV1, SIAH1B, BBC3, FLCN, BCL2L11, LCK, PRKRA, TRP53, DDIT3, RACK1, PLAGL2, BAX, BID, BUB1	5317	38	20240	1.70298	1	0.435477	0.42691
GOTERM_BP_DIRECT	GO:1902806~regulation of cell cycle G1/S phase transition	7	0.117273	0.0250952	RASSF1, CDKN1A, CDKN1B, TCIM, CIRBP, PLPP2, MLF1	5317	10	20240	2.66466	1	0.441032	0.432356
GOTERM_BP_DIRECT	GO:0051248~negative regulation of protein metabolic process	7	0.117273	0.0250952	EDN1, PRPF18, HSP90AB1, GBA, MIF, APOE, LDLR	5317	10	20240	2.66466	1	0.441032	0.432356
GOTERM_BP_DIRECT	GO:0072577~endothelial cell apoptotic process	7	0.117273	0.0250952	COL18A1, ID1, BRAF, CD248, ANGPTL4, HIPK1, MAP3K5	5317	10	20240	2.66466	1	0.441032	0.432356
GOTERM_BP_DIRECT	GO:1990542~mitochondrial transmembrane transport	7	0.117273	0.0250952	SLC25A39, UCP2, UCP1, SFXN3, SFXN4, SFXN1, SFXN5	5317	10	20240	2.66466	1	0.441032	0.432356
GOTERM_BP_DIRECT	GO:0034727~piecemeal microautophagy of nucleus	7	0.117273	0.0250952	RB1CC1, ATG2A, ULK3, ULK1, SNX7, ATG13, ATG2B	5317	10	20240	2.66466	1	0.441032	0.432356
GOTERM_BP_DIRECT	GO:0071044~histone mRNA catabolic process	7	0.117273	0.0250952	UPF1, EXOSC4, XRN1, LSM1, ATM, TENT4B, DCP2	5317	10	20240	2.66466	1	0.441032	0.432356
GOTERM_BP_DIRECT	GO:0009966~regulation of signal transduction	26	0.435584	0.0253303	NLGN3, CCNK, NLGN2, TRP63, SPRED2, PPP1R2, NCLN, GRK5, GPC1, GRK6, IGFBP7, GPC4, GPC6, IGBP1, AFAP1L2, NCOA5, AFAP1, KAZALD1, CNKSR2, VEPH1, TRP53, CNKSR3, SPRY2, RGS12, SPRY1, CDK13	5317	66	20240	1.49959	1	0.443515	0.43479
GOTERM_BP_DIRECT	GO:0072089~stem cell proliferation	26	0.435584	0.0253303	TRP63, RBPJ, BRCA2, LRP6, FGF9, SOX9, ABCB1B, MEN1, TGFB1, PTCH1, WNT7B, KDF1, WNT5A, SETD1A, HMGA2, LIG4, NFATC1, AXIN2, OVOL1, NFIB, TRP53, CD109, NF1, IRF6, HMX2, FGFR2	5317	66	20240	1.49959	1	0.443515	0.43479
GOTERM_BP_DIRECT	GO:0050885~neuromuscular process controlling balance	25	0.418831	0.0261558	CAMK2B, CNTNAP1, NLGN2, HEXA, CACNA1A, CLN8, GIGYF2, ADCY5, ABR, GM2A, HERC1, AP1S2, RAC3, ABL2, NBN, MYH10, GAA, MYO5A, REST, NR4A3, DLG4, TPP1, ZFP212, PAFAH1B1, AARS	5317	63	20240	1.51058	1	0.453322	0.444404
GOTERM_BP_DIRECT	GO:0042776~mitochondrial ATP synthesis coupled proton transport	25	0.418831	0.0261558	NDUFB9, STOML2, NDUFA13, NDUFB7, NDUFA11, NDUFB10, NDUFB11, NDUFA12, NDUFB5, NDUFB4, NDUFA10, NDUFB1, NDUFV2, NDUFV1, NDUFA6, NDUFA3, NDUFA1, NDUFC2, SDHC, NDUFC1, SDHB, NDUFS8, NDUFS4, NDUFS2, NDUFS1	5317	63	20240	1.51058	1	0.453322	0.444404
GOTERM_BP_DIRECT	GO:0043171~peptide catabolic process	10	0.167532	0.0264784	NPEPPS, MMP13, ACE, CPQ, LVRN, ANPEP, LNPEP, TPP1, LTA4H, THOP1	5317	18	20240	2.11481	1	0.453322	0.444404
GOTERM_BP_DIRECT	GO:0045292~mRNA cis splicing, via spliceosome	10	0.167532	0.0264784	SART1, SF3A1, NCBP2, CLNS1A, SDE2, PRPF40B, PRPF4B, WBP11, CACTIN, RBM22	5317	18	20240	2.11481	1	0.453322	0.444404
GOTERM_BP_DIRECT	GO:0035729~cellular response to hepatocyte growth factor stimulus	10	0.167532	0.0264784	VIL1, MED1, NRP1, GSK3B, IL6, CREBBP, GCLC, GCLM, RELA, BCAR1	5317	18	20240	2.11481	1	0.453322	0.444404
GOTERM_BP_DIRECT	GO:0006839~mitochondrial transport	10	0.167532	0.0264784	MTX2, KIF5B, UCP2, UCP1, FLVCR1, HTT, SLC25A10, NPTX1, SLC25A24, TMEM14C	5317	18	20240	2.11481	1	0.453322	0.444404
GOTERM_BP_DIRECT	GO:0018279~protein N-linked glycosylation via asparagine	10	0.167532	0.0264784	ST6GAL1, ALG8, TUSC3, DERL3, RPN1, STT3A, MGAT2, UGGT2, DDOST, UBE2J1	5317	18	20240	2.11481	1	0.453322	0.444404
GOTERM_BP_DIRECT	GO:0060546~negative regulation of necroptotic process	10	0.167532	0.0264784	CAV1, FZD9, PELI1, RIPK1, ADPRS, CFLAR, SLC25A4, BIRC2, BIRC3, MUTYH	5317	18	20240	2.11481	1	0.453322	0.444404
GOTERM_BP_DIRECT	GO:2000279~negative regulation of DNA biosynthetic process	10	0.167532	0.0264784	ACVRL1, GJA1, CDKN1A, NIBAN2, DUSP1, TRP53, CHEK1, ANKRD1, AHR, KCNK2	5317	18	20240	2.11481	1	0.453322	0.444404
GOTERM_BP_DIRECT	GO:0071548~response to dexamethasone	10	0.167532	0.0264784	POR, EDN1, PCNA, ACE, PIK3CA, GBA, CYP1B1, EP300, FOXO3, PCK2	5317	18	20240	2.11481	1	0.453322	0.444404
GOTERM_BP_DIRECT	GO:0061051~positive regulation of cell growth involved in cardiac muscle cell development	10	0.167532	0.0264784	EDN1, PARP2, TRIP10, CCN4, PIN1, EP300, ADRB1, SLC25A4, SIRT1, MTOR	5317	18	20240	2.11481	1	0.453322	0.444404
GOTERM_BP_DIRECT	GO:0032880~regulation of protein localization	41	0.686882	0.0265092	TRIM12C, HSP90AB1, SYCP1, MYCBP2, CEP120, VPS4A, WASL, CELSR2, CELSR3, UFL1, DNAJB6, CNPY4, SIX4, CDH1, MAP2, DVL1, TPR, STX6, TRIM46, RACK1, AKT1, RAB8A, USP8, HSP90AA1, RABGAP1L, BORA, FBXW7, PTCH1, RALGAPA2, WNT5A, KRT5, AFDN, TRIM17, MYO1A, CCNE1, BCL2, B9D1, WDPCP, CAMK1, SGK1, PICALM	5317	115	20240	1.35716	1	0.453322	0.444404
GOTERM_BP_DIRECT	GO:0034613~cellular protein localization	34	0.56961	0.0265137	YWHAE, HEPACAM, AMOT, SEPTIN10, NIPBL, ZDHHC18, CRACR2B, AKAP11, YWHAQ, DUOXA1, LMNA, NPHP1, CTNNA1, ABL2, DMD, YWHAG, SEPTIN1, WNT5A, SEPTIN6, FOXJ1, ANK2, SEPTIN3, AXIN2, SEPTIN9, LATS1, RAP2A, RRAGA, LATS2, TRP53, ESAM, GAS8, RAN, PALS1, PLEC	5317	92	20240	1.40681	1	0.453322	0.444404
GOTERM_BP_DIRECT	GO:0055088~lipid homeostasis	24	0.402077	0.0269767	CEBPA, TLCD3A, DDX3X, ABHD4, FBXW7, SURF4, ZBTB20, NR1H3, ADRB1, NR1D2, CLN8, LIPA, ACACA, TM6SF2, BLOC1S6, ACOX1, RBP1, PKP2, TLCD2, ATP13A2, TLCD1, APOE, ACOX3, PNPLA2	5317	60	20240	1.52266	1	0.460406	0.451349
GOTERM_BP_DIRECT	GO:0043507~positive regulation of JUN kinase activity	23	0.385324	0.0277856	MAP4K2, EPHA4, EDN1, IL1RN, MAP3K1, FZD5, MAGI3, WNT5A, DAB2IP, FZD8, TNFRSF11A, MAPK8IP3, TIRAP, ERN1, TIAM1, ZEB2, VANGL2, TRAF6, RPS3, CCR7, MAP3K11, SASH1, MAP3K5	5317	57	20240	1.53602	1	0.472505	0.46321
GOTERM_BP_DIRECT	GO:0006513~protein monoubiquitination	23	0.385324	0.0277856	RNF10, ZFP598, MGRN1, FANCL, ZC4H2, CUL3, HUWE1, CUL1, NEDD4L, PEX2, UBE4B, FANCB, FANCE, CBL, TOPORS, CDC34, UBE2T, UBE2O, MARCHF7, DTL, RAD18, FAAP100, TRIM56	5317	57	20240	1.53602	1	0.472505	0.46321
GOTERM_BP_DIRECT	GO:0045597~positive regulation of cell differentiation	28	0.46909	0.0284147	DLX1, GSK3B, SMARCD2, HSP90AB1, SMARCB1, SMARCD3, SRF, PTN, GATA3, ACTB, PPP1R13L, CCN2, JAK2, BRD7, ARID2, MEN1, MAP2K1, SERPINF2, SMAD9, WNT9A, ARID1A, BMP7, BTC, SLC6A6, APC, GDNF, CCNE1, FGFR3	5317	73	20240	1.46009	1	0.481472	0.472
GOTERM_BP_DIRECT	GO:0043154~negative regulation of cysteine-type endopeptidase activity involved in apoptotic process	28	0.46909	0.0284147	DDX3X, ARRB1, TRIAP1, PTGS2, AQP1, GPI1, DNAJB6, RPS6KA1, AKT1, EP300, FNIP1, IGBP1, CDKN2D, USP47, SIAH2, MRTFA, DHCR24, WNT9A, CFLAR, IFI202B, KLF4, VEGFA, IL6, POR, MDM2, GAS6, CRYAB, HSPA1B	5317	73	20240	1.46009	1	0.481472	0.472
GOTERM_BP_DIRECT	GO:0090050~positive regulation of cell migration involved in sprouting angiogenesis	11	0.184285	0.0287749	MAP3K3, NRP1, ANXA1, PLK2, HMOX1, CIB1, PIK3C2A, PTGS2, JCAD, VEGFA, HDAC7	5317	21	20240	1.99396	1	0.485063	0.475521
GOTERM_BP_DIRECT	GO:0051642~centrosome localization	11	0.184285	0.0287749	RANBP2, IFT20, SUN2, INTS13, NDE1, KIF5B, CCDC141, SYNE2, NUBP1, NDEL1, SYNE1	5317	21	20240	1.99396	1	0.485063	0.475521
GOTERM_BP_DIRECT	GO:0071466~cellular response to xenobiotic stimulus	32	0.536103	0.0287806	BLM, PCNA, PRKAA2, MCM7, TFRC, EHMT2, SERPINE1, WNK4, CXCR4, EGFR, CRKL, MYLK, PPP1R9B, RAP1A, PDE4B, ANKRD1, CCL2, KCNH2, MEF2C, EDN1, PPP1R12A, NOS2, SLC10A1, BRAF, FANCB, REST, RAP2A, TRP53, GAS6, FBP1, NFE2L2, RBM22	5317	86	20240	1.41643	1	0.485063	0.475521
GOTERM_BP_DIRECT	GO:0016311~dephosphorylation	42	0.703635	0.0291283	PTPRU, PTPRS, MTMR3, MTMR14, PNKP, PTEN, PTPN21, PTPN22, PTPRK, DUSP18, PTPN23, DUSP16, PTPRF, MTMR7, NT5C, DUSP10, PPP4C, PTPRZ1, PTPMT1, ACP6, ACP5, INPP5K, ACP2, TNS3, LHPP, DUSP4, RNGTT, DUSP3, DUSP1, PTPN12, SSH2, DUSP8, DUSP6, DUSP7, PPP1CA, PTPRA, PXYLP1, ALPL, PTPN6, PGAM5, FBP1, CDKN3	5317	119	20240	1.34353	1	0.49005	0.48041
GOTERM_BP_DIRECT	GO:0014070~response to organic cyclic compound	31	0.51935	0.029978	ATF1, ATF2, CXCR4, SLC7A11, AHR, ATP12A, ACACA, AACS, SLC9A1, ACAT1, PLD2, TRP53I13, FNTA, ALDH2, POLR2A, CASP1, NLRP3, HES1, SCN5A, JUND, IDH1, EPHX1, DUSP6, P2RX7, ALDH3A1, MMP14, P2RX2, BCL2, CDK1, PLIN2, TAF2	5317	83	20240	1.42176	1	0.501722	0.491852
GOTERM_BP_DIRECT	GO:0043484~regulation of RNA splicing	31	0.51935	0.029978	ZFP326, SF3B5, SF3B3, AHNAK, TRRAP, SRSF1, ILDR1, TAF5L, SUPT20, CCNL1, RBM12B2, RBM12B1, RBM38, MBNL1, MBNL2, ZFP638, TAF10, AHNAK2, CLK4, SUPT7L, PTBP2, CLK3, CLK1, SON, SUPT3, ESRP2, ESRP1, TADA3, HNRNPH2, CDK12, FAM50A	5317	83	20240	1.42176	1	0.501722	0.491852
GOTERM_BP_DIRECT	GO:0046034~ATP metabolic process	20	0.335064	0.0300343	ATP6V1A, HSPA8, CFH, OLA1, CTNS, AK3, AK4, AMPD3, ATP1B1, CLPX, MYH3, GUK1, MYH8, ATP6V1B2, ENPP1, FAM20C, NDUFS1, ATP7A, SLC25A25, ATP6V1B1	5317	48	20240	1.58611	1	0.501722	0.491852
GOTERM_BP_DIRECT	GO:0043409~negative regulation of MAPK cascade	20	0.335064	0.0300343	DUSP4, DUSP3, DUSP1, CAV1, PEBP1, PIK3R2, ASH1L, DUSP8, LEMD2, DUSP16, DUSP6, IGF1R, DUSP7, P2RX7, SPRED2, DUSP10, APC, NF1, PTPN6, PPEF2	5317	48	20240	1.58611	1	0.501722	0.491852
GOTERM_BP_DIRECT	GO:0031929~TOR signaling	12	0.201039	0.0303242	FLCN, CCDC88A, LARP1, RPS6-PS4, RPS6, EIF4EBP1, RICTOR, GATA3, FNIP1, HIF1A, LIPA, MTOR	5317	24	20240	1.90333	1	0.505657	0.495709
GOTERM_BP_DIRECT	GO:0021766~hippocampus development	34	0.56961	0.0309949	YWHAE, PHLPP2, DLX1, GSK3B, PTPRS, NFIX, UBA6, HDAC1, SRF, LRP8, TSKU, CRKL, IGF1R, PPP1R9B, TUBA1A, KIF5B, PLXNA3, MFSD2A, KDM6B, EIF2B5, KIRREL3, MKKS, SRD5A1, USP9X, TSC1, BCAN, ZEB2, NR4A3, CDK5, AKR1C14, OGDH, EZH1, CDK5R1, PAFAH1B1	5317	93	20240	1.39168	1	0.505657	0.495709
GOTERM_BP_DIRECT	GO:0050679~positive regulation of epithelial cell proliferation	34	0.56961	0.0309949	WDR48, BNC1, DLX5, DLX6, TWIST1, TGFA, RBPJ, FGF1, EGFR, FGF9, HYAL1, CCL5, ERBB2, SOX9, SCN5A, ATP7A, GLUL, TGFB1, OSR1, WNT5A, DAB2IP, NME2, ESR1, VEGFA, IL6, EPGN, NR4A3, SMO, CDK4, ESRP2, ESRP1, ID1, HMX2, FGFR2	5317	93	20240	1.39168	1	0.505657	0.495709
GOTERM_BP_DIRECT	GO:2000781~positive regulation of double-strand break repair	18	0.301558	0.0312269	SLF1, SMARCD2, SLF2, SMARCB1, SMARCD3, MGMT, DDX11, ARID1A, SIRT1, ACTB, BCL7A, BCL7C, BCL7B, DPF2, TIMELESS, BRD7, ARID2, WRAP53	5317	42	20240	1.63142	1	0.505657	0.495709
GOTERM_BP_DIRECT	GO:0007098~centrosome cycle	18	0.301558	0.0312269	CEP68, PPP1R12A, PLK1, CEP120, ARL2, PARD6G, BC034090, HAUS6, BRCA1, HAUS1, PCM1, PARD6B, TUBA1A, HAUS8, HAUS7, FES, NUP62, PCLAF	5317	42	20240	1.63142	1	0.505657	0.495709
GOTERM_BP_DIRECT	GO:0001656~metanephros development	18	0.301558	0.0312269	ROBO2, IRX1, IRX2, OSR1, GREB1L, PDS5A, APH1A, APH1C, GDNF, PAX8, RDH10, ID2, ITGA8, BCL2, NF1, ID3, SPRY1, FBN1	5317	42	20240	1.63142	1	0.505657	0.495709
GOTERM_BP_DIRECT	GO:0015914~phospholipid transport	18	0.301558	0.0312269	ABCA1, OSBPL8, SCARB1, PRELID2, ATP8B3, TMEM30A, ATP8A1, MTTP, APOA1, PCTP, TRIAP1, PITPNC1, VAPA, PITPNM1, PITPNM3, PITPNM2, LDLR, ATP9A	5317	42	20240	1.63142	1	0.505657	0.495709
GOTERM_BP_DIRECT	GO:0048843~negative regulation of axon extension involved in axon guidance	13	0.217792	0.0312972	SEMA5A, NRP1, SEMA4A, SEMA7A, SEMA4D, SEMA3C, RYK, SEMA4B, SEMA4C, WNT5A, SEMA3E, SEMA3F, PLXNA3	5317	27	20240	1.83284	1	0.505657	0.495709
GOTERM_BP_DIRECT	GO:0097150~neuronal stem cell population maintenance	13	0.217792	0.0312972	SS18, WDR47, JAG1, WDR62, PROX1, FOXO3, FOXO1, REST, PCM1, MMP24, FANCD2, IGF2BP1, HES1	5317	27	20240	1.83284	1	0.505657	0.495709
GOTERM_BP_DIRECT	GO:1901985~positive regulation of protein acetylation	8	0.134026	0.0315413	XBP1, DDX3X, TAOK1, CEP295, EP300, TERF2IP, CAMK1, RAPGEF3	5317	13	20240	2.34256	1	0.505657	0.495709
GOTERM_BP_DIRECT	GO:0009083~branched-chain amino acid catabolic process	8	0.134026	0.0315413	BCKDK, HIBADH, IVD, DBT, BCKDHB, SLC25A44, HIBCH, BCAT2	5317	13	20240	2.34256	1	0.505657	0.495709
GOTERM_BP_DIRECT	GO:0000460~maturation of 5.8S rRNA	8	0.134026	0.0315413	NSA2, EXOSC4, EIF6, LAS1L, PRKDC, NOL9, MTREX, RPF1	5317	13	20240	2.34256	1	0.505657	0.495709
GOTERM_BP_DIRECT	GO:0055003~cardiac myofibril assembly	8	0.134026	0.0315413	PDGFRB, FHOD3, PDGFRA, CSRP3, SRF, TCAP, MYH10, TTN	5317	13	20240	2.34256	1	0.505657	0.495709
GOTERM_BP_DIRECT	GO:1903441~protein localization to ciliary membrane	8	0.134026	0.0315413	IFT20, BLOC1S6, RABEP1, EXOC7, EXOC4, DTNBP1, RAB29, TRIP11	5317	13	20240	2.34256	1	0.505657	0.495709
GOTERM_BP_DIRECT	GO:0000731~DNA synthesis involved in DNA repair	8	0.134026	0.0315413	CDKN2D, POLA1, POLD1, WRNIP1, HROB, POLE, SIRT1, POLH	5317	13	20240	2.34256	1	0.505657	0.495709
GOTERM_BP_DIRECT	GO:0032204~regulation of telomere maintenance	8	0.134026	0.0315413	PIF1, UPF1, SMG1, LMNA, YLPM1, TERF2IP, SMG5, SMG6	5317	13	20240	2.34256	1	0.505657	0.495709
GOTERM_BP_DIRECT	GO:0034145~positive regulation of toll-like receptor 4 signaling pathway	8	0.134026	0.0315413	PELI1, NR1H3, F2RL1, PTPN22, LBP, HMGB1, IFI35, TIRAP	5317	13	20240	2.34256	1	0.505657	0.495709
GOTERM_BP_DIRECT	GO:0016050~vesicle organization	8	0.134026	0.0315413	PLEKHF1, SAR1A, ALS2, SORT1, CADPS, WASL, FNBP1L, CD2AP	5317	13	20240	2.34256	1	0.505657	0.495709
GOTERM_BP_DIRECT	GO:0019217~regulation of fatty acid metabolic process	8	0.134026	0.0315413	SREBF1, ANKRD26, GK, CAV1, EIF2AK3, PRKAG2, ACSL4, ERFE	5317	13	20240	2.34256	1	0.505657	0.495709
GOTERM_BP_DIRECT	GO:0009062~fatty acid catabolic process	8	0.134026	0.0315413	FAAH, ACADVL, ACADL, ACOX1, ECI2, LPIN1, DECR2, LPIN2	5317	13	20240	2.34256	1	0.505657	0.495709
GOTERM_BP_DIRECT	GO:1901029~negative regulation of mitochondrial outer membrane permeabilization involved in apoptotic signaling pathway	8	0.134026	0.0315413	SLC35F6, GCLC, ACAA2, FZD9, SLC25A5, SLC25A4, BCL2L1, IER3	5317	13	20240	2.34256	1	0.505657	0.495709
GOTERM_BP_DIRECT	GO:0002070~epithelial cell maturation	8	0.134026	0.0315413	CEBPA, XBP1, GJA1, EPAS1, FEM1B, TMEM79, PGR, VEGFA	5317	13	20240	2.34256	1	0.505657	0.495709
GOTERM_BP_DIRECT	GO:0030324~lung development	46	0.770648	0.031623	LAMA5, CEBPA, SPARC, EPAS1, SLC23A1, TMTC3, HIKESHI, HMGB1, FGF1, GLI1, LIPA, EGFR, SMPD3, HSD11B1, FGF9, CUX1, EIF4EBP1, EP300, HES1, CCN2, STRA6, PDGFRA, SREBF1, MME, FBXW7, ARG1, ITGA3, HEG1, WNT7B, WNT5A, LIF, DICER1, PROX1, VEGFA, PPP1CA, JMJD6, MMP14, LHX3, SP1, NFIB, CRISPLD2, MGP, TIMELESS, SPRY2, ADA, FGFR2	5317	133	20240	1.31659	1	0.505657	0.495709
GOTERM_BP_DIRECT	GO:0031333~negative regulation of protein complex assembly	17	0.284805	0.0316604	GSK3B, DDX3X, RIOK3, STXBP1, GBA, CTNNBIP1, TMC8, TFIP11, DNAJC15, SORL1, HDAC6, IMPACT, EIF4EBP1, EP300, ULK1, XAF1, CRYAB	5317	39	20240	1.65931	1	0.505657	0.495709
GOTERM_BP_DIRECT	GO:0043085~positive regulation of catalytic activity	17	0.284805	0.0316604	HSPA8, CAV1, AZIN2, CIB1, SLC5A3, AGT, P2RX7, NR4A2, APH1A, APH1C, APH1B, BCL2, ATP7A, DCP1A, STX4A, FXN, PHACTR4	5317	39	20240	1.65931	1	0.505657	0.495709
GOTERM_BP_DIRECT	GO:0045931~positive regulation of mitotic cell cycle	17	0.284805	0.0316604	STAT5A, DUSP3, POLDIP2, CCDC57, DYNLT3, SPHK1, ASNS, HMGB1, SHB, BRCA2, MEIS2, CDC25B, CCNB1, EIF4EBP1, CDK1, MDM2, PAFAH1B1	5317	39	20240	1.65931	1	0.505657	0.495709
GOTERM_BP_DIRECT	GO:0035307~positive regulation of protein dephosphorylation	14	0.234545	0.0318266	ANKLE2, TGFB1, PRKCD, GBA, PPP2R5A, PTPA, DLC1, ADORA1, PIN1, NSMF, CALM3, CALM1, PPIA, CALM2	5317	30	20240	1.77644	1	0.506601	0.496635
GOTERM_BP_DIRECT	GO:0016570~histone modification	14	0.234545	0.0318266	CREBBP, BRD1, BRPF1, BRPF3, PARP2, CTR9, JADE3, PARK7, SIRT7, CDC73, UFL1, ING5, PADI3, KAT7	5317	30	20240	1.77644	1	0.506601	0.496635
GOTERM_BP_DIRECT	GO:0050919~negative chemotaxis	16	0.268052	0.0319386	RTN4R, SEMA4A, SEMA7A, NRP2, SEMA4D, SEMA3C, RYK, SEMA4B, SEMA4C, WNT5A, PDGFA, APOA1, SEMA3E, SEMA3F, ITGAV, PLXNA3	5317	36	20240	1.69185	1	0.506677	0.49671
GOTERM_BP_DIRECT	GO:0046677~response to antibiotic	16	0.268052	0.0319386	AOC3, CIITA, HSP90AA1, ZC3H8, DUSP18, CBL, PPP2CB, RSRC1, HYAL1, HYAL2, HYAL3, ID1, CCL2, ALPL, JAK2, JAK1	5317	36	20240	1.69185	1	0.506677	0.49671
GOTERM_BP_DIRECT	GO:0010719~negative regulation of epithelial to mesenchymal transition	15	0.251298	0.0320143	EPHA4, HPN, DAB2IP, PTEN, PAWR, LDLRAD4, GATA3, USF3, VASN, VEGFA, SPRED2, SPRY2, DACT3, SPRY1, ZFP750	5317	33	20240	1.7303	1	0.507027	0.497052
GOTERM_BP_DIRECT	GO:1900364~negative regulation of mRNA polyadenylation	6	0.100519	0.03356	RNF20, CCNT1, SUPT5, CTR9, ZC3H14, NELFE	5317	8	20240	2.85499	1	0.520181	0.509948
GOTERM_BP_DIRECT	GO:0044838~cell quiescence	6	0.100519	0.03356	NFIX, CDK6, NFIA, NFIB, NFATC1, DEK	5317	8	20240	2.85499	1	0.520181	0.509948
GOTERM_BP_DIRECT	GO:0032049~cardiolipin biosynthetic process	6	0.100519	0.03356	PGS1, SLC27A1, PLSCR3, TAFAZZIN, PTPMT1, PLA2G6	5317	8	20240	2.85499	1	0.520181	0.509948
GOTERM_BP_DIRECT	GO:0032984~macromolecular complex disassembly	6	0.100519	0.03356	NSF, NAPB, HSPA8, DDIT4, NRG1, HDAC6	5317	8	20240	2.85499	1	0.520181	0.509948
GOTERM_BP_DIRECT	GO:0001961~positive regulation of cytokine-mediated signaling pathway	6	0.100519	0.03356	CD74, TSLP, RIPK2, IL7, GAS6, PAFAH1B1	5317	8	20240	2.85499	1	0.520181	0.509948
GOTERM_BP_DIRECT	GO:0071447~cellular response to hydroperoxide	6	0.100519	0.03356	DAPK1, DDIAS, PRKCD, PRKD1, OXR1, TRP53INP1	5317	8	20240	2.85499	1	0.520181	0.509948
GOTERM_BP_DIRECT	GO:0048102~autophagic cell death	6	0.100519	0.03356	CDKN2D, CDKN1B, LAMP1, BNIP3, ACP2, TRP53INP1	5317	8	20240	2.85499	1	0.520181	0.509948
GOTERM_BP_DIRECT	GO:2000651~positive regulation of sodium ion transmembrane transporter activity	6	0.100519	0.03356	WNK1, CNKSR3, WNK3, WNK4, GLRX, DMD	5317	8	20240	2.85499	1	0.520181	0.509948
GOTERM_BP_DIRECT	GO:0044805~late nucleophagy	6	0.100519	0.03356	ATG9B, ATG9A, ATG2A, ULK3, ULK1, ATG2B	5317	8	20240	2.85499	1	0.520181	0.509948
GOTERM_BP_DIRECT	GO:0034141~positive regulation of toll-like receptor 3 signaling pathway	6	0.100519	0.03356	CAV1, FLOT1, PELI1, F2RL1, PTPN22, TIRAP	5317	8	20240	2.85499	1	0.520181	0.509948
GOTERM_BP_DIRECT	GO:0038134~ERBB2-EGFR signaling pathway	6	0.100519	0.03356	BTC, ERBB2, TGFA, AREG, EGFR, HBEGF	5317	8	20240	2.85499	1	0.520181	0.509948
GOTERM_BP_DIRECT	GO:0045602~negative regulation of endothelial cell differentiation	6	0.100519	0.03356	ACVRL1, JAG1, ZEB1, ID1, XDH, TGFBR1	5317	8	20240	2.85499	1	0.520181	0.509948
GOTERM_BP_DIRECT	GO:0051650~establishment of vesicle localization	6	0.100519	0.03356	RAB7, SNAPIN, SYT11, LIMK2, IKBKG, RAB11A	5317	8	20240	2.85499	1	0.520181	0.509948
GOTERM_BP_DIRECT	GO:0035019~somatic stem cell population maintenance	28	0.46909	0.0338306	RIF1, RBPJ, ZFP36L2, MED17, NIPBL, VPS72, HES1, SOX9, SOX4, KLF10, TCF7L1, TFAP2C, LIF, HMGA2, LIG4, BRAF, KLF4, SMC1A, MED6, MED28, CUL4A, BCL9, REST, VANGL2, APC, ELF5, KAT6A, FGFR3	5317	74	20240	1.44036	1	0.522661	0.512379
GOTERM_BP_DIRECT	GO:0043588~skin development	28	0.46909	0.0338306	EDA, WDR48, GPR89, PDGFA, DBI, SOX21, NFKBIZ, DACT2, ENPP1, ITGB6, ATP7A, DSP, TFAP2B, TCF7L1, TFAP2C, ITGA3, PTCH2, ARRDC3, DHCR24, OVOL1, COL1A1, FRAS1, APC, COL5A1, GJB3, IRF6, MYD88, PLEC	5317	74	20240	1.44036	1	0.522661	0.512379
GOTERM_BP_DIRECT	GO:0014823~response to activity	23	0.385324	0.0339466	HSPA8, EDN1, PRKAA2, PRKDC, CXCR4, CYBA, CBL, ALAD, IL6, GCLC, ZEB1, STAR, PIK3CA, COL4A2, OXCT1, CAT, UQCRC1, CDK1, CRY1, CCL2, HADH, GCLM, SLC25A25	5317	58	20240	1.50954	1	0.523597	0.513297
GOTERM_BP_DIRECT	GO:0045600~positive regulation of fat cell differentiation	22	0.368571	0.0350775	CEBPA, XBP1, WNT5B, LPL, CREBL2, AXIN2, UCHL3, STK4, KLF5, WIF1, NOCT, ZFP385A, CARM1, ID2, ASXL2, SH3PXD2B, AKT1, PPARG, AAMDC, ZBTB7C, TRPM4, CMKLR1	5317	55	20240	1.52266	1	0.538406	0.527815
GOTERM_BP_DIRECT	GO:0032715~negative regulation of interleukin-6 production	22	0.368571	0.0350775	GBA, TNFAIP3, FOXJ1, PRG4, ARRB1, PTPN22, NLRC3, TNFRSF1A, CD24A, RABGEF1, SELENOS, SYT11, ELF4, INPP5D, SIRPA, PTPN6, IL36RN, CSK, GAS6, TLR4, CD200, SOCS5	5317	55	20240	1.52266	1	0.538406	0.527815
GOTERM_BP_DIRECT	GO:0048705~skeletal system morphogenesis	22	0.368571	0.0350775	PDGFRB, PDGFRA, LAMA5, CSRNP1, WDR48, TIPARP, RYK, HHIP, COL11A1, ANKRD11, RFLNB, ARID5B, NLE1, TGFBR1, LRP6, P2RX7, COL1A1, SGPL1, COL2A1, PRKRA, HYAL2, SH3PXD2B	5317	55	20240	1.52266	1	0.538406	0.527815
GOTERM_BP_DIRECT	GO:0007406~negative regulation of neuroblast proliferation	9	0.150779	0.0359375	CD24A, TGFB1, TRP53, CTNNA1, NF1, KCTD11, PROX1, PTN, FGFR3	5317	16	20240	2.14125	1	0.545848	0.53511
GOTERM_BP_DIRECT	GO:0043981~histone H4-K5 acetylation	9	0.150779	0.0359375	ING5, KANSL1, KANSL2, PHF20, KANSL3, KAT7, JADE3, OGT, HCFC1	5317	16	20240	2.14125	1	0.545848	0.53511
GOTERM_BP_DIRECT	GO:0043982~histone H4-K8 acetylation	9	0.150779	0.0359375	ING5, KANSL1, KANSL2, PHF20, KANSL3, KAT7, JADE3, OGT, HCFC1	5317	16	20240	2.14125	1	0.545848	0.53511
GOTERM_BP_DIRECT	GO:1900153~positive regulation of nuclear-transcribed mRNA catabolic process, deadenylation-dependent decay	9	0.150779	0.0359375	TNRC6C, NANOS1, CNOT1, AGO2, CPEB3, TOB1, ZFP36L2, TNRC6A, TNRC6B	5317	16	20240	2.14125	1	0.545848	0.53511
GOTERM_BP_DIRECT	GO:0001732~formation of cytoplasmic translation initiation complex	9	0.150779	0.0359375	EIF3M, EIF3K, EIF3I, EIF3H, EIF3E, EIF3F, EIF3C, EIF3A, EIF3B	5317	16	20240	2.14125	1	0.545848	0.53511
GOTERM_BP_DIRECT	GO:0023051~regulation of signaling	9	0.150779	0.0359375	PRKCG, PREX1, ADORA2B, ADORA1, LIF, CBLC, LMO7, CBL, MTURN	5317	16	20240	2.14125	1	0.545848	0.53511
GOTERM_BP_DIRECT	GO:0010508~positive regulation of autophagy	34	0.56961	0.0360354	TRIM12C, GSK3B, SETD2, PLEKHF1, PRKAA2, ROCK1, NPRL3, HMGB1, PIK3C2A, FOXO3, HIF1A, FOXO1, UFL1, FLCN, TBK1, ATG101, RB1CC1, ORMDL3, SH3BP4, PIM2, TRP53INP1, MAP2K1, XBP1, DAPK1, PLK2, ATG13, TPCN1, SMO, ULK1, PRKD1, ATF6, SQSTM1, TRIM32, CDK16	5317	94	20240	1.37688	1	0.545848	0.53511
GOTERM_BP_DIRECT	GO:0000209~protein polyubiquitination	63	1.05545	0.036076	DYSF, RNF19B, BRCA1, RNF114, UBE2Q2, RNF19A, TRIM2, ARIH2, ARIH1, RNF111, SHPRH, WSB1, NHLRC3, AKTIP, UBE2E3, UBE2E2, RC3H1, UBE4B, TOPORS, RC3H2, RNF41, RNF144A, CDC34, TRAF6, HECW2, PELI1, DTL, BIRC2, TRIM12C, TNKS, MGRN1, PELI3, CUL3, NEDD4L, CBL, HDAC6, UBE2J1, RNF135, RMND5A, UBR5, RNF217, SASH1, RNF20, NQO1, UBE2H, PPIL2, MAP3K1, UBE2C, HUWE1, FBXL17, IRF2BP1, PEX10, BFAR, WWP2, UBE2G2, CHF…	5317	192	20240	1.24906	1	0.545848	0.53511
GOTERM_BP_DIRECT	GO:0045429~positive regulation of nitric oxide biosynthetic process	21	0.351818	0.0361975	HSP90AA1, HSP90AB1, INSR, H2-M3, TRPV1, KLF4, PTGS2, ESR1, MTOR, AGT, ICAM1, SMPD3, IL6, DDAH1, DDAH2, AKT1, ASL, PTX3, JAK2, TLR4, ULBP1	5317	52	20240	1.5373	1	0.545848	0.53511
GOTERM_BP_DIRECT	GO:0016575~histone deacetylation	21	0.351818	0.0361975	HDAC4, HDAC3, HDAC10, HDAC1, MIDEAS, HDAC11, MSL3, BAZ2A, SIRT7, PHB, SIRT1, GATAD2B, HDAC6, HDAC7, MORF4L1, MTA1, MORF4L2, BRMS1L, SUDS3, MTA3, RCOR2	5317	52	20240	1.5373	1	0.545848	0.53511
GOTERM_BP_DIRECT	GO:0045739~positive regulation of DNA repair	21	0.351818	0.0361975	CBX8, PCNA, INO80D, EYA2, MGMT, DHX9, EYA3, INO80, BRCA1, CCDC117, SIRT1, UCHL5, EGFR, YY1, SMCHD1, RUVBL2, RPS3, ERCC8, ERCC6, NFRKB, WRAP53	5317	52	20240	1.5373	1	0.545848	0.53511
GOTERM_BP_DIRECT	GO:0007224~smoothened signaling pathway	37	0.619869	0.03641	TULP3, GLI1, TTBK2, IFT52, NSDHL, HHAT, TUBA1A, FGF9, STK36, TBC1D32, TCTN2, BOC, CTNNA1, ENPP1, HES1, NDP, STIL, 2700049A03RIK, PTCH1, PTCH2, IFT80, WNT9A, HIPK1, HSPG2, HIPK2, DISP1, IFT20, TMEM17, EVC, SMO, FKBP8, ULK3, IFT27, B9D1, KCTD11, WDPCP, CLUAP1	5317	104	20240	1.35429	1	0.548179	0.537395
GOTERM_BP_DIRECT	GO:0043491~protein kinase B signaling	26	0.435584	0.0366124	GSK3B, PTEN, PIK3R3, PEAR1, IGF1R, SMPD3, FLCN, CCL5, SESN2, AKT1, CCL2, EP300, NDP, SOX9, PLK3, TGFB1, HMGA1, NRG1, MERTK, BTBD10, SETX, PIK3CA, TYRO3, RAPGEF1, GAS6, EPHA2	5317	68	20240	1.45549	1	0.550351	0.539524
GOTERM_BP_DIRECT	GO:0043123~positive regulation of I-kappaB kinase/NF-kappaB signaling	53	0.887921	0.0369678	EDA, TFRC, EDA2R, CX3CL1, AKAP13, TBK1, NUP62, DHX15, CASP1, IKBKG, PIM2, IKBKE, TGM2, CHUK, RIPK2, IRAK4, TIRAP, TNFRSF1A, IRF3, TRAF6, PELI1, TERF2IP, ROR1, PRKD1, TLR4, GAPDH, BIRC2, TMEM106A, ANKRD17, TRIM12C, DDX21, NOD1, BCL10, ZC3HAV1, ATP2C1, INAVA, RELA, TIFA, S100A13, ABL2, RIPK1, LURAP1, BRD4, CD74, MAP3K3, CFLAR, REL, TAB3, F2RL1, LTBR, TRIM32, MAP3K14, MYD88	5317	158	20240	1.27692	1	0.55481	0.543896
GOTERM_BP_DIRECT	GO:0000045~autophagosome assembly	25	0.418831	0.0380635	RAB7, RAB1B, BECN2, ATP2A2, MAP1LC3B, MAP1LC3A, ATG101, BAG3, RB1CC1, RAB23, ATG5, UBQLN2, TRP53INP1, GABARAPL1, ATG9B, ATG9A, ATG14, ATG13, STING1, ATG16L2, ATG2A, ULK3, RAB19, ULK1, ATG2B	5317	65	20240	1.4641	1	0.570349	0.559129
GOTERM_BP_DIRECT	GO:0030154~cell differentiation	320	5.36103	0.0386847	CPNE9, ITSN2, EHF, SMARCB1, D16ERTD472E, SCX, RBPJ, SOX21, ELK3, ELK4, CDC20, GOLGA3, LGALS3, ALKBH5, RNF114, ZFP281, ANPEP, STMN1, EPC1, SOX9, CCN2, SOX4, SOX5, HES6, MEF2C, PAQR7, SFMBT1, IFRD1, MRTFB, SOX12, JMJD6, EID1, MARF1, TWSG1, IFT81, RUFY3, PSME4, ZSCAN21, MXRA8, KCTD11, SIK1, PRKD1, NGEF, EPHA2, CTBP2, CTBP1, EPAS1, SDC2, ZBTB1, TMTC3, TWIST1, NEDD4L, GATA3, HIF1A, IGSF9, RACGAP1, NHL…	5317	1116	20240	1.09151	1	0.578115	0.566742
GOTERM_BP_DIRECT	GO:0014912~negative regulation of smooth muscle cell migration	10	0.167532	0.0388263	NDRG4, LRP1, IGFBP5, ABHD2, CAV1, IGFBP3, SERPINE1, PPARG, S1PR2, PARK7	5317	19	20240	2.0035	1	0.578115	0.566742
GOTERM_BP_DIRECT	GO:0090162~establishment of epithelial cell polarity	10	0.167532	0.0388263	CYTH3, FERMT1, GJA1, VANGL2, FBF1, HES1, AMOTL1, SIPA1L3, CYTH1, AMOT	5317	19	20240	2.0035	1	0.578115	0.566742
GOTERM_BP_DIRECT	GO:0048596~embryonic camera-type eye morphogenesis	10	0.167532	0.0388263	ZEB1, FZD5, CITED2, SP1, IFT122, HIPK1, BMP7, TBX2, HIPK2, LRP6	5317	19	20240	2.0035	1	0.578115	0.566742
GOTERM_BP_DIRECT	GO:1900026~positive regulation of substrate adhesion-dependent cell spreading	18	0.301558	0.0393393	NRP1, DOCK5, CARMIL1, APOA1, CIB1, BRAF, TRIOBP, CRKL, PREX1, C1QBP, RAC3, HAS2, CSPG5, CALR, RREB1, DBN1, FERMT2, S100A10	5317	43	20240	1.59348	1	0.584832	0.573328
GOTERM_BP_DIRECT	GO:0071320~cellular response to cAMP	24	0.402077	0.0395511	IGFBP5, SRD5A1, PDE4D, RPLP0, ITPR1, STC1, AKAP7, INHBB, ITPR3, AHR, SLC5A5, AQP1, RAP1A, EEF2K, STAR, AKAP9, GPD1, RAPGEF1, INPP5K, CYP1B1, RAPGEF2, NOX4, RAPGEF3, HCN2	5317	62	20240	1.47354	1	0.586137	0.574606
GOTERM_BP_DIRECT	GO:0009612~response to mechanical stimulus	24	0.402077	0.0395511	JUN, JUND, CITED2, CAV1, PTCH1, IGFBP2, ASNS, KRT5, MEIS2, GDF5, ACTG1, P2RX7, COL1A1, ACTA1, SMPD2, MMP14, TUBA1A, LCK, MAP1B, CCL2, FOSB, BDKRB1, PPARG, KCNK2	5317	62	20240	1.47354	1	0.586137	0.574606
GOTERM_BP_DIRECT	GO:0060349~bone morphogenesis	17	0.284805	0.0402399	DLX5, CITED2, ATG9B, ATG9A, IFT80, DHRS3, GLG1, LRP6, CYP26B1, MMP13, CHSY1, COL9A1, ACP5, HAS2, FGFR3, FGFR2, PAPPA2	5317	40	20240	1.61783	1	0.595408	0.583695
GOTERM_BP_DIRECT	GO:0007020~microtubule nucleation	11	0.184285	0.0406175	CCDC57, NDE1, AKAP9, TUBGCP5, SLAIN2, CEP192, CSNK1D, TUBGCP4, CLASP1, CLASP2, NDEL1	5317	22	20240	1.90333	1	0.595408	0.583695
GOTERM_BP_DIRECT	GO:0038061~NIK/NF-kappaB signaling	11	0.184285	0.0406175	NFKBIA, CREBBP, CHUK, TRAF6, REL, AKT1, TAB3, DICER1, RELA, NFKB2, RELB	5317	22	20240	1.90333	1	0.595408	0.583695
GOTERM_BP_DIRECT	GO:1904262~negative regulation of TORC1 signaling	11	0.184285	0.0406175	SZT2, DEPTOR, NPC1, CASTOR2, SESN1, NPRL3, SESN2, KICS2, ALG13, ATM, KPTN	5317	22	20240	1.90333	1	0.595408	0.583695
GOTERM_BP_DIRECT	GO:1903077~negative regulation of protein localization to plasma membrane	11	0.184285	0.0406175	PID1, HECTD1, TGFB1, CDH1, CLTC, TMBIM1, PPP2R5A, TMED2, RHOQ, BCL2L1, PICALM	5317	22	20240	1.90333	1	0.595408	0.583695
GOTERM_BP_DIRECT	GO:0051443~positive regulation of ubiquitin-protein transferase activity	11	0.184285	0.0406175	ARRDC4, DCUN1D5, FBXW7, PLK1, ARRDC3, DCUN1D1, PIN1, TRIB3, RPS2, TRIB2, TOPORS	5317	22	20240	1.90333	1	0.595408	0.583695
GOTERM_BP_DIRECT	GO:0050435~beta-amyloid metabolic process	11	0.184285	0.0406175	BACE1, NAT8F3, BACE2, NAT8F5, NAT8, ACE, MME, NAT8F1, MGAT3, APEH, NAT8F7	5317	22	20240	1.90333	1	0.595408	0.583695
GOTERM_BP_DIRECT	GO:0006289~nucleotide-excision repair	16	0.268052	0.0410128	DCLRE1A, CETN2, CETN4, RPA1, RPA2, HUS1, GTF2H1, RAD23A, XPC, COMMD1, BRCA2, SLX4, ERCC4, TRP53, RPA3, ERCC5	5317	37	20240	1.64612	1	0.599199	0.587411
GOTERM_BP_DIRECT	GO:0043523~regulation of neuron apoptotic process	16	0.268052	0.0410128	EGR1, MEF2C, EGLN3, KCNIP3, LANCL1, HTT, FAIM2, PARK7, GATA3, ESR1, TRP53, TRIM2, G6PDX, AKT1S1, BAX, NSMF	5317	37	20240	1.64612	1	0.599199	0.587411
GOTERM_BP_DIRECT	GO:0009611~response to wounding	43	0.720389	0.0410662	NRP1, RIPOR1, NFIX, 3300005D01RIK, ABHD2, NPR2, PVT1, TMPRSS4, PDGFB, PDGFA, TNFAIP3, PIK3CB, GLI1, PHB2, ZFP36L2, SNHG17, CREB3L2, FGFR1OP2, CCL2, ENPP1, ITGB6, TGFB2, TGFB1, DST, HMGA1, INHBB, VASH1, F2, ECRG4, F3, GFAP, SNHG15, IL6, CDK5, NFIA, GDNF, SYT11, NFIB, DDIT3, ID3, BAX, LCP1, 4833427F10RIK	5317	125	20240	1.30949	1	0.599199	0.587411
GOTERM_BP_DIRECT	GO:0006622~protein targeting to lysosome	12	0.201039	0.0416064	RAB7, PXK, GGA3, SNX16, SORT1, HGS, NCOA4, VPS4A, PIK3R4, NDP, ATG14, SORL1	5317	25	20240	1.8272	1	0.600851	0.589031
GOTERM_BP_DIRECT	GO:0051571~positive regulation of histone H3-K4 methylation	12	0.201039	0.0416064	SNW1, KMT2A, KANSL1, KANSL2, PHF20, KANSL3, CTR9, RTF1, BRCA1, OGT, NELFE, HCFC1	5317	25	20240	1.8272	1	0.600851	0.589031
GOTERM_BP_DIRECT	GO:0016043~cellular component organization	12	0.201039	0.0416064	FMNL3, DIAPH1, DIAPH2, FMNL2, INF2, DIAPH3, HELQ, DAAM1, MTTP, PRICKLE1, SHANK2, ATR	5317	25	20240	1.8272	1	0.600851	0.589031
GOTERM_BP_DIRECT	GO:0048260~positive regulation of receptor-mediated endocytosis	12	0.201039	0.0416064	NSF, C3, RAB21, HIP1, SYNJ1, H1F1, SERPINE1, TRF, CCR7, CBL, B2M, PLD2	5317	25	20240	1.8272	1	0.600851	0.589031
GOTERM_BP_DIRECT	GO:2000647~negative regulation of stem cell proliferation	12	0.201039	0.0416064	FERMT1, NFIB, CD109, PTCH1, TRP53, KDF1, NF1, NFATC1, IRF6, RBPJ, OVOL1, MEN1	5317	25	20240	1.8272	1	0.600851	0.589031
GOTERM_BP_DIRECT	GO:0043488~regulation of mRNA stability	15	0.251298	0.0416103	YTHDF1, PABPC4, FMR1, SAMD4B, RC3H1, PUM1, ZFP36L2, PUM2, ALKBH5, CARHSP1, FXR2, CSDC2, ZC3H14, DCP2, SAMD4	5317	34	20240	1.67941	1	0.600851	0.589031
GOTERM_BP_DIRECT	GO:0032543~mitochondrial translation	34	0.56961	0.0416734	MRPS16, MRPS35, MRPL19, MRPS31, MRPL17, MRPL58, MRPL14, MRPL36, MRPL15, MRPL12, MRPL57, MRPL55, MRPL41, MRPL4, MRPL20, MRPL3, IARS2, CHCHD1, RARS2, MRPS26, MRPS24, MRPS25, MRPS18B, MRPL28, MRPL48, MRPL45, MRPL23, MRPS7, MRPL24, MRPS18C, MRPL52, MRPL50, MRPL51, AURKAIP1	5317	95	20240	1.36238	1	0.600851	0.589031
GOTERM_BP_DIRECT	GO:0045648~positive regulation of erythrocyte differentiation	13	0.217792	0.0420056	MED1, BRD1, PRMT1, PRKDC, HMGB2, INHBA, FOXO3, HIF1A, FAM210B, ABCB10, INPP5D, ID2, KAT7	5317	28	20240	1.76738	1	0.600851	0.589031
GOTERM_BP_DIRECT	GO:0071108~protein K48-linked deubiquitination	13	0.217792	0.0420056	OTUD4, OTUD5, USP8, USP37, USP5, MINDY2, USP34, OTUD7B, TNFAIP3, USP29, VCPIP1, OTUD3, OTUB1	5317	28	20240	1.76738	1	0.600851	0.589031
GOTERM_BP_DIRECT	GO:0030325~adrenal gland development	13	0.217792	0.0420056	PDGFRB, PDGFRA, CITED2, INSR, HMGA2, ARID5B, APOA1, IGF1R, NR5A1, NF1, CYP1B1, STRA6, LY6E	5317	28	20240	1.76738	1	0.600851	0.589031
GOTERM_BP_DIRECT	GO:0035023~regulation of Rho protein signal transduction	13	0.217792	0.0420056	KANK2, CDC42SE1, ARHGEF10, KANK1, ARHGEF25, EPS8, AKAP13, OPHN1, DLC1, ARHGDIB, FLOT1, EPS8L1, EPS8L2	5317	28	20240	1.76738	1	0.600851	0.589031
GOTERM_BP_DIRECT	GO:0046686~response to cadmium ion	13	0.217792	0.0420056	CAMK2B, CDKN1B, PCNA, ARG1, SORD, NUDT1, ALAD, GPI1, GCLC, NPC1, MTF1, CAT, CDK1	5317	28	20240	1.76738	1	0.600851	0.589031
GOTERM_BP_DIRECT	GO:0050678~regulation of epithelial cell proliferation	13	0.217792	0.0420056	LAMA5, JAG1, PRKDC, TACSTD2, FRS2, RBPJ, SERPINB5, LRP6, SIX4, HES1, PGR, BID, FGFR2	5317	28	20240	1.76738	1	0.600851	0.589031
GOTERM_BP_DIRECT	GO:0001890~placenta development	22	0.368571	0.0426175	FBN2, NOTCH2, CUL7, CDKN1B, DLX3, HSP90AB1, MME, CCNF, SERPINE1, RPS6, LHX3, GJB3, TTPA, PPARG, BIRC6, NDP, PHLDA2, E2F7, BIRC2, IL11RA1, ADA, LLGL2	5317	56	20240	1.49547	1	0.604725	0.592829
GOTERM_BP_DIRECT	GO:0006282~regulation of DNA repair	22	0.368571	0.0426175	SF3B5, SF3B3, INO80D, TRRAP, SUV39H1, TAF10, WRNIP1, INO80, SIRT7, BRCA1, SUPT7L, UCHL5, TAF5L, YY1, SUPT20, SUPT3, RUVBL2, TADA3, TAF4, NFRKB, TAF2, IER3	5317	56	20240	1.49547	1	0.604725	0.592829
GOTERM_BP_DIRECT	GO:1901215~negative regulation of neuron death	30	0.502597	0.0429814	SLC23A2, GSK3B, GBA, ITPR1, NENF, PARK7, ENO2, CBL, HDAC7, INPP5A, CCL5, VPS35, APOE, CD34, ABCC1, PARP2, DTNBP1, ALG13, TNFRSF1B, BTBD10, ESR1, SORL1, SIRT1, VEGFA, IL6, SMO, CDK5, BCL2, REL, CD200	5317	82	20240	1.39268	1	0.604725	0.592829
GOTERM_BP_DIRECT	GO:0016042~lipid catabolic process	42	0.703635	0.0429993	RAB7, FAAH, ABHD4, LRCOL1, ABHD2, LPL, PLD1, PLA2G7, PLCXD2, LIPA, PLD2, HINT2, LIPG, ADORA1, LIPN, PLCE1, PLCG1, LIPK, ENPP6, IAH1, PLAAT3, CEL, PRDX6, GALC, BSCL2, CYP39A1, PLCB3, NCEH1, PCCA, NAPEPLD, PLBD1, PLCH1, PNPLA6, PLCH2, PLCB1, SMPDL3B, PAFAH1B3, PLCD4, PAFAH1B2, PNPLA2, PLA1A, PAFAH1B1	5317	122	20240	1.31049	1	0.604725	0.592829
GOTERM_BP_DIRECT	GO:0000338~protein deneddylation	7	0.117273	0.0431123	COPS3, COPS6, TOR1A, GPS1, SENP8, COPS7B, COPS8	5317	11	20240	2.42242	1	0.604725	0.592829
GOTERM_BP_DIRECT	GO:0030856~regulation of epithelial cell differentiation	7	0.117273	0.0431123	STAT5A, APC, FOXJ1, DICER1, GATA3, XDH, PRLR	5317	11	20240	2.42242	1	0.604725	0.592829
GOTERM_BP_DIRECT	GO:1905820~positive regulation of chromosome separation	7	0.117273	0.0431123	NUMA1, PLSCR2, NCAPH2, NCAPG2, NCAPD3, SMC4, SMC2	5317	11	20240	2.42242	1	0.604725	0.592829
GOTERM_BP_DIRECT	GO:1990874~vascular smooth muscle cell proliferation	7	0.117273	0.0431123	POLDIP2, DDIT3, NF1, PDGFB, ENPP1, AGT, RBM10	5317	11	20240	2.42242	1	0.604725	0.592829
GOTERM_BP_DIRECT	GO:0032933~SREBP signaling pathway	7	0.117273	0.0431123	SREBF1, INSIG2, INSIG1, EIF2AK3, ERLIN1, ARHGEF10L, SREBF2	5317	11	20240	2.42242	1	0.604725	0.592829
GOTERM_BP_DIRECT	GO:0006482~protein demethylation	7	0.117273	0.0431123	KDM2A, RIOX1, PPME1, FBXL19, KDM7A, PHF8, JMJD6	5317	11	20240	2.42242	1	0.604725	0.592829
GOTERM_BP_DIRECT	GO:0033622~integrin activation	7	0.117273	0.0431123	CD24A, CXCL12, COL16A1, FN1, CX3CL1, FERMT2, FERMT3	5317	11	20240	2.42242	1	0.604725	0.592829
GOTERM_BP_DIRECT	GO:1990440~positive regulation of transcription from RNA polymerase II promoter in response to endoplasmic reticulum stress	7	0.117273	0.0431123	ATF6B, TRP53, DDIT3, EIF2AK3, ATF6, ATF3, ATF4	5317	11	20240	2.42242	1	0.604725	0.592829
GOTERM_BP_DIRECT	GO:0002062~chondrocyte differentiation	26	0.435584	0.043491	NPR2, SCX, ADAMTS12, HIF1A, PTHLH, FGF9, TRPS1, CREB3L2, SOX9, CCN2, MEF2D, SOX5, ADAMTS7, MEF2C, TGFB1, WNT5B, OSR1, HMGA2, IFT80, WNT9A, GDF5, HSPG2, EXT2, TWSG1, COL2A1, NFIB	5317	69	20240	1.43439	1	0.604725	0.592829
GOTERM_BP_DIRECT	GO:0006271~DNA strand elongation involved in DNA replication	5	0.0837661	0.0446429	POLA1, MCM7, POLD2, MCM3, MCM4	5317	6	20240	3.17221	1	0.604725	0.592829
GOTERM_BP_DIRECT	GO:0051597~response to methylmercury	5	0.0837661	0.0446429	ALAD, ARSA, ARG1, ANK2, ARSB	5317	6	20240	3.17221	1	0.604725	0.592829
GOTERM_BP_DIRECT	GO:0051383~kinetochore organization	5	0.0837661	0.0446429	CDT1, CENPH, NUF2, SMC4, SMC2	5317	6	20240	3.17221	1	0.604725	0.592829
GOTERM_BP_DIRECT	GO:0072537~fibroblast activation	5	0.0837661	0.0446429	ZEB2, RGCC, MDM2, ULK3, IL17RA	5317	6	20240	3.17221	1	0.604725	0.592829
GOTERM_BP_DIRECT	GO:0002934~desmosome organization	5	0.0837661	0.0446429	DSP, PKP2, DSG2, GRHL1, NECTIN1	5317	6	20240	3.17221	1	0.604725	0.592829
GOTERM_BP_DIRECT	GO:0034334~adherens junction maintenance	5	0.0837661	0.0446429	TJP1, AFDN, PKP2, INAVA, FERMT2	5317	6	20240	3.17221	1	0.604725	0.592829
GOTERM_BP_DIRECT	GO:0032784~regulation of DNA-templated transcription, elongation	5	0.0837661	0.0446429	ZFP326, SETD5, SUPT5, ERCC6, CCAR2	5317	6	20240	3.17221	1	0.604725	0.592829
GOTERM_BP_DIRECT	GO:0006525~arginine metabolic process	5	0.0837661	0.0446429	DDAH1, DDAH2, ARG1, SLC39A8, ASL	5317	6	20240	3.17221	1	0.604725	0.592829
GOTERM_BP_DIRECT	GO:0001765~membrane raft assembly	5	0.0837661	0.0446429	RFTN1, FLOT1, FLOT2, EMP2, S100A10	5317	6	20240	3.17221	1	0.604725	0.592829
GOTERM_BP_DIRECT	GO:0042158~lipoprotein biosynthetic process	5	0.0837661	0.0446429	APOBEC1, ABCA1, LCAT, APOA1, APOE	5317	6	20240	3.17221	1	0.604725	0.592829
GOTERM_BP_DIRECT	GO:0061419~positive regulation of transcription from RNA polymerase II promoter in response to hypoxia	5	0.0837661	0.0446429	TRP53, RBPJ, HIF1A, VEGFA, NFE2L2	5317	6	20240	3.17221	1	0.604725	0.592829
GOTERM_BP_DIRECT	GO:0097680~double-strand break repair via classical nonhomologous end joining	5	0.0837661	0.0446429	XRCC6, ERCC8, LIG4, ERCC6, ZBTB7A	5317	6	20240	3.17221	1	0.604725	0.592829
GOTERM_BP_DIRECT	GO:0061156~pulmonary artery morphogenesis	5	0.0837661	0.0446429	SEC24B, JAG1, CITED2, HEY2, STRA6	5317	6	20240	3.17221	1	0.604725	0.592829
GOTERM_BP_DIRECT	GO:0043243~positive regulation of protein complex disassembly	5	0.0837661	0.0446429	BNIP3, INSR, GBA, OGA, IGF1R	5317	6	20240	3.17221	1	0.604725	0.592829
GOTERM_BP_DIRECT	GO:0070245~positive regulation of thymocyte apoptotic process	5	0.0837661	0.0446429	TRP53, WNT5A, ZC3H8, ADAM8, BBC3	5317	6	20240	3.17221	1	0.604725	0.592829
GOTERM_BP_DIRECT	GO:0036124~histone H3-K9 trimethylation	5	0.0837661	0.0446429	SUV39H2, SETDB1, SUV39H1, ARID4A, ARID4B	5317	6	20240	3.17221	1	0.604725	0.592829
GOTERM_BP_DIRECT	GO:2000780~negative regulation of double-strand break repair	5	0.0837661	0.0446429	RNF169, UBR5, TWIST1, TRIP12, OTUB1	5317	6	20240	3.17221	1	0.604725	0.592829
GOTERM_BP_DIRECT	GO:0014910~regulation of smooth muscle cell migration	5	0.0837661	0.0446429	ACE, PLAU, PLXNA1, PDGFA, SORL1	5317	6	20240	3.17221	1	0.604725	0.592829
GOTERM_BP_DIRECT	GO:0060744~mammary gland branching involved in thelarche	5	0.0837661	0.0446429	MED1, TGFB1, WNT5A, PHB2, AREG	5317	6	20240	3.17221	1	0.604725	0.592829
GOTERM_BP_DIRECT	GO:0046985~positive regulation of hemoglobin biosynthetic process	5	0.0837661	0.0446429	SLC25A37, ABCB10, SLC6A9, PRMT1, KLF4	5317	6	20240	3.17221	1	0.604725	0.592829
GOTERM_BP_DIRECT	GO:1902751~positive regulation of cell cycle G2/M phase transition	5	0.0837661	0.0446429	DYRK3, ATAD5, CDC25C, CDC25A, CDC25B	5317	6	20240	3.17221	1	0.604725	0.592829
GOTERM_BP_DIRECT	GO:1900028~negative regulation of ruffle assembly	5	0.0837661	0.0446429	KANK1, TACSTD2, EVL, ARHGAP24, PFN2	5317	6	20240	3.17221	1	0.604725	0.592829
GOTERM_BP_DIRECT	GO:0055129~L-proline biosynthetic process	5	0.0837661	0.0446429	OAT, NOXRED1, PYCR1, PYCR2, ALDH18A1	5317	6	20240	3.17221	1	0.604725	0.592829
GOTERM_BP_DIRECT	GO:1904938~planar cell polarity pathway involved in axon guidance	5	0.0837661	0.0446429	VANGL2, RYK, WNT7B, WNT5A, CELSR3	5317	6	20240	3.17221	1	0.604725	0.592829
[truncated: 334 more rows]

## Sheet: GO BP Downregulated
Category	Term	Count	%	PValue	Genes	List Total	Pop Hits	Pop Total	Fold Enrichment	Bonferroni	Benjamini	FDR
[truncated: 552 more rows]

## Sheet: GO BP Upregulated
Category	Term	Count	%	PValue	Genes	List Total	Pop Hits	Pop Total	Fold Enrichment	Bonferroni	Benjamini	FDR
[truncated: 799 more rows]
